# Supplementary material for: Individual and household attributes influence the dynamics of the personal skin microbiota and its association network
Source: Microbiome. 2018 Feb 2;6:26. doi: 10.1186/s40168-018-0412-9 (PMC5797343; doi:10.1186/s40168-018-0412-9)
Supplement: Supplementary file 2 — Relative abundance and coefficients of variations of top genera. Top genera with average relative abundance of ≥1% across the dataset are represented. For each genus, individual, and skin site, the CV is represented by the standard deviation of the relative abundance of that genus divided by its mean relative abundance over the four seasons. (XLSX 322 kb) [file 40168_2018_412_MOESM2_ESM.xlsx]

## Sheet: Abundance by Sample
Additional File 2: Table S1. Relative abundances and coefficients of variations of top genera.
Sample	Individual	Household	Season	Anatomy	Relative Abundance (%)a
					Acinetobacter	Bacillus	Chryseobacterium	Corynebacterium	Deinococcus	Enhydrobacter	Gordonia	Micrococcus	Paracoccus	Propionibacterium	Sphingomonas	Staphylococcus	Streptococcus
ADMa3zFOHAUT	ADMa3z	ADMa	Autumn	Forehead	0.39604	0.408815	2.07601	8.10604	0.0319387	3.02779	0.33855	0.332162	0.370489	39.9425	0.894283	16.2376	1.98659
ADMa3zFOHSPR	ADMa3z	ADMa	Spring	Forehead	5.26394	0.916324	0.145331	16.5382	0.123162	0.450772	0.0566544	1.08136	0.0615809	32.5985	0.261103	27.0143	1.48533
ADMa3zFOHSUM	ADMa3z	ADMa	Summer	Forehead	0.968689	1.35029	0.107632	12.6223	0.244618	3.16047	0.0489237	0.215264	0.0978474	48.5714	1.09589	11.0763	1.75147
ADMa3zFOHWIN	ADMa3z	ADMa	Winter	Forehead	3.18997	0.095836	0.0352051	8.53136	0.0136909	0.359874	0	1.36126	0.0645426	38.9818	0.0293376	40.965	0.743218
ADMa3zLFAUT	ADMa3z	ADMa	Autumn	Forearm	0.739658	0.337869	1.55237	18.1901	0.0182632	4.21879	0.383527	0.767053	0.465711	17.9801	2.15505	7.01306	2.87645
ADMa3zLFSPR	ADMa3z	ADMa	Spring	Forearm	19.1341	2.14104	0.652757	11.0541	0.232619	1.41233	0.121057	2.88163	0.230245	18.8089	0.341807	8.68998	7.05215
ADMa3zLFSUM	ADMa3z	ADMa	Summer	Forearm	3.08822	2.37735	0.407878	14.9749	0.512761	4.83627	0.0699219	0.617644	0.163151	25.638	2.09766	15.4644	3.69421
ADMa3zLFWIN	ADMa3z	ADMa	Winter	Forearm	10.5989	0.207397	0.306775	17.5294	0.0993778	2.06101	0.0216039	5.45282	0.0604908	20.3076	0.211718	21.094	2.19063
ADMa3zLPAUT	ADMa3z	ADMa	Autumn	Palm	0.813751	0.393161	3.24586	6.93975	0.109719	13.4589	0.411447	1.76465	0.47545	37.076	1.25263	5.54997	2.68812
ADMa3zLPSPR	ADMa3z	ADMa	Spring	Palm	12.2795	10.037	0.523895	8.18083	0.301062	1.4816	0.0805993	3.43969	0.298691	29.1935	0.37692	7.12592	2.92528
ADMa3zLPSUM	ADMa3z	ADMa	Summer	Palm	4.67461	1.27406	0.320807	20.0825	0.513291	2.98808	0.091659	0.577452	0.0824931	30.4308	2.3923	6.3428	3.71219
ADMa3zLPWIN	ADMa3z	ADMa	Winter	Palm	19.5278	0.25834	0.167249	11.3879	0.0925843	5.19517	0.0462921	12.0195	0.197115	19.5114	0.210555	8.95678	2.67449
ADMa3zRFAUT	ADMa3z	ADMa	Autumn	Forearm	0.984529	6.79242	0.579135	9.29097	0.0248201	5.93199	0.239927	1.29064	0.330934	13.8579	3.21006	4.3766	1.77877
ADMa3zRFSPR	ADMa3z	ADMa	Spring	Forearm	14.4958	3.23606	0.795514	10.2129	0.267941	1.74265	0.0789282	2.45093	0.180704	33.0273	0.440336	5.41074	1.04476
ADMa3zRFSUM	ADMa3z	ADMa	Summer	Forearm	4.63745	1.99705	0.268061	14.4619	0.0804182	2.35893	0.0536121	0.536121	0.147433	32.1539	1.54135	11.7411	3.79306
ADMa3zRFWIN	ADMa3z	ADMa	Winter	Forearm	4.8733	0.130513	0.150213	22.1798	0.0935753	1.07612	0.0492502	5.95681	0.0320126	11.2093	0.169913	16.4102	13.1178
ADMa3zRPAUT	ADMa3z	ADMa	Autumn	Palm	0.366229	11.6119	0.668978	11.773	0.0634797	12.0025	0.0878949	2.16807	0.385761	25.8802	1.18658	4.6682	1.36237
ADMa3zRPSPR	ADMa3z	ADMa	Spring	Palm	0.214894	0.336016	5.70055	7.49785	0.378995	17.9691	0.0547003	0.312573	0.226616	2.44979	1.3089	2.44198	1.20731
ADMa3zRPSUM	ADMa3z	ADMa	Summer	Palm	2.62051	0.905856	0.248032	35.6195	0.16176	1.46662	0.032352	0.334304	0.10784	26.8629	1.00291	6.15766	1.38035
ADMa3zRPWIN	ADMa3z	ADMa	Winter	Palm	10.7356	0.230049	0.328641	19.2584	0.257436	3.96834	0.153366	6.52626	0.0684669	18.6559	0.26839	14.1699	4.28055
FH3zFOHAUT	FH3z	FH	Autumn	Forehead	0.129411	2.35528	2.32939	4.40859	0.854111	1.67371	9.23993	0.250194	2.91606	21.6375	4.26193	8.83444	3.91683
FH3zFOHSPR	FH3z	FH	Spring	Forehead	0.841611	0.17936	4.37362	1.7798	0.786424	0.841611	14.266	0.0551876	0.551876	15.287	12.0723	18.9708	1.51766
FH3zFOHSUM	FH3z	FH	Summer	Forehead	0.492692	1.55198	0.607653	0.977172	1.42881	5.29644	0.287404	0.443423	0.221711	5.76449	27.8371	2.9233	2.24996
FH3zFOHWIN	FH3z	FH	Winter	Forehead	1.13106	0.332136	2.54937	6.35996	0.385996	1.45422	6.50359	0.771993	0.219928	13.8914	1.44524	4.57361	4.12926
FH3zLFAUT	FH3z	FH	Autumn	Forearm	0.401376	3.36869	5.14622	3.39736	1.03211	1.86353	15.7827	0.200688	6.207	11.2959	5.50459	3.23968	2.07856
FH3zLFSPR	FH3z	FH	Spring	Forearm	1.55047	0.281904	8.92334	1.59384	2.71061	1.3011	17.4889	0.0867397	1.03003	7.41624	6.59222	4.00087	1.48542
FH3zLFSUM	FH3z	FH	Summer	Forearm	0.396246	0.88634	0.813347	0.88634	3.16997	6.42336	0.385819	0.427529	0.76121	8.03962	23.1595	2.55474	2.95099
FH3zLFWIN	FH3z	FH	Winter	Forearm	1.02193	0.146417	2.69527	6.9354	0.741051	0.806789	6.09574	0.693241	0.056774	5.28895	1.62852	6.1316	6.71129
FH3zLPAUT	FH3z	FH	Autumn	Palm	0.150992	1.5962	4.7239	2.24331	0.517688	1.18637	14.0207	1.63934	7.07506	9.74978	3.45125	2.09232	3.40811
FH3zLPSPR	FH3z	FH	Spring	Palm	3.40046	0.346649	6.85045	1.46913	0.561241	0.825355	21.0631	0.0825355	0.841862	12.8095	5.8105	6.0416	1.172
FH3zLPSUM	FH3z	FH	Summer	Palm	1.50286	1.20309	5.59575	0.89532	0.683481	4.90427	2.11439	0.255806	1.12714	16.3276	13.19	2.80187	1.90255
FH3zLPWIN	FH3z	FH	Winter	Palm	0.336884	0.105878	1.30583	24.8267	0.205339	0.452387	3.19238	0.635267	0.0256674	6.77939	0.285549	5.76553	5.74949
FH3zRFAUT	FH3z	FH	Autumn	Forearm	0.42229	1.10955	8.75217	2.04521	0.447131	0.629295	20.3445	0.281527	10.3006	11.6999	3.03883	1.38279	1.73056
FH3zRFSPR	FH3z	FH	Spring	Forearm	1.8371	0.243863	5.77142	1.44692	3.1377	2.08096	12.8434	0.0975451	0.780361	8.42139	7.25085	4.92603	3.60917
FH3zRFSUM	FH3z	FH	Summer	Forearm	0.57314	0.263335	2.25642	1.01203	1.54903	6.83637	1.09981	0.36144	1.4819	10.4095	24.7689	2.3855	1.52321
FH3zRFWIN	FH3z	FH	Winter	Forearm	0.68343	0.23092	1.59311	7.80929	0.296231	0.424519	4.25686	0.95167	0.107296	5.67737	0.510823	11.9192	3.89765
FH3zRPAUT	FH3z	FH	Autumn	Palm	0.231817	1.1446	6.72269	1.81107	0.420168	0.680962	20.0666	0.20284	7.2153	9.73631	2.49203	3.6656	6.59229
FH3zRPSPR	FH3z	FH	Spring	Palm	1.35906	0.335236	13.8081	1.80303	0.289934	1.00571	25.5685	0.00906043	0.788258	5.17351	4.88357	4.65706	0.896983
FH3zRPSUM	FH3z	FH	Summer	Palm	1.72219	0.832916	5.41082	1.23372	0.801603	6.11222	1.57816	0.488477	1.12725	8.86774	18.8627	2.83066	1.47796
FH3zRPWIN	FH3z	FH	Winter	Palm	0.246008	0.0482369	1.51946	8.9383	0.062708	1.11427	4.03261	0.323187	0.0144711	5.11312	0.390719	5.5569	4.0519
HFC3zFOHAUT	HFC3z	HFC	Autumn	Forehead	1.0918	6.00926	2.38449	3.63351	0.890908	3.05704	4.89126	3.81693	0.655079	20.7704	4.30605	10.4201	1.77308
HFC3zFOHSPR	HFC3z	HFC	Spring	Forehead	0.0857633	0.600343	0.25729	2.40137	0.171527	3.77358	0.0857633	0.0857633	0.25729	3.5163	4.11664	3.25901	9.51973
HFC3zFOHSUM	HFC3z	HFC	Summer	Forehead	1.14772	2.03628	0.185117	4.20832	0.715784	2.83845	0.0246822	0.308528	0.0863878	11.613	1.55498	16.3767	14.9451
HFC3zFOHWIN	HFC3z	HFC	Winter	Forehead	27.2354	0.69862	0.44556	3.31574	0.166544	0.542891	0.0497469	7.26305	0.1341	13.5896	0.376346	6.78721	7.17005
HFC3zLFAUT	HFC3z	HFC	Autumn	Forearm	0.90494	3.32088	2.94728	8.51806	2.18348	5.76173	3.86883	2.82275	1.1457	8.87505	4.59942	4.71565	2.92237
HFC3zLFSPR	HFC3z	HFC	Spring	Forearm	1.24611	1.24611	0.934579	2.80374	0.934579	6.85358	0.311526	0.311526	0.934579	4.04984	3.42679	6.23053	9.96885
HFC3zLFSUM	HFC3z	HFC	Summer	Forearm	1.686	0.917184	0.283248	12.0448	0.74184	6.1775	0.026976	1.03858	0.229296	12.409	2.18506	13.2587	3.57432
HFC3zLFWIN	HFC3z	HFC	Winter	Forearm	24.5077	0.797223	0.872822	4.64932	0.412357	2.42603	0.0515446	9.23336	0.656335	5.29535	0.759424	5.59431	6.73173
HFC3zLPAUT	HFC3z	HFC	Autumn	Palm	0.503033	11.984	2.69271	4.05385	1.64225	5.16349	2.50037	0.636189	1.25758	7.88578	3.99467	5.04513	1.31676
HFC3zLPSPR	HFC3z	HFC	Spring	Palm	0.481762	1.10117	0.344116	2.95939	1.10117	3.99174	0.0688231	0.619408	0.688231	10.3235	3.30351	4.88644	11.0805
HFC3zLPSUM	HFC3z	HFC	Summer	Palm	0.888086	2.67997	0.267212	5.63502	0.502986	16.4335	0.133606	0.463691	0.141465	13.6435	2.6171	13.6435	4.6762
HFC3zLPWIN	HFC3z	HFC	Winter	Palm	43.9072	0.754059	2.24876	1.18342	0.0590366	0.389105	0.0348853	1.2183	0.0429357	1.46518	0.257614	1.13243	12.4943
HFC3zRFAUT	HFC3z	HFC	Autumn	Forearm	0.901675	7.19193	3.92872	5.96823	2.10391	3.37055	5.88235	1.18076	0.837269	14.985	3.82138	6.56934	1.88922
HFC3zRFSPR	HFC3z	HFC	Spring	Forearm	0.226843	0.756144	0.302457	2.15501	0.718336	9.41399	0.226843	0.0378072	1.85255	1.32325	9.82987	5.51985	4.42344
HFC3zRFSUM	HFC3z	HFC	Summer	Forearm	1.7791	1.44507	0.239634	8.77206	0.682594	5.45349	0.123448	0.464745	0.225111	19.8751	5.06136	7.87888	5.33004
HFC3zRFWIN	HFC3z	HFC	Winter	Forearm	26.5122	0.401117	2.09864	2.67946	0.0577608	1.71357	0.0609697	6.98264	0.292013	2.03126	2.18849	3.34371	2.92655
HFC3zRPAUT	HFC3z	HFC	Autumn	Palm	1.96156	5.62839	4.99754	4.00197	1.24199	7.6688	2.17841	2.1587	0.798423	7.75752	4.19911	7.72794	2.32627
HFC3zRPSPR	HFC3z	HFC	Spring	Palm	0.738217	0.965361	0.624645	1.64679	0.624645	8.80182	0.28393	0.170358	1.47643	3.35037	7.77967	3.2368	2.66894
HFC3zRPSUM	HFC3z	HFC	Summer	Palm	1.52449	3.15339	0.344576	7.12123	0.18795	6.06662	0.0417667	0.511642	0.1253	16.3308	2.01524	8.64571	6.93328
HFC3zRPWIN	HFC3z	HFC	Winter	Palm	39.9613	0.556012	3.37314	1.74217	0.30713	1.33972	0.0741349	1.98311	0.153565	2.57619	0.709577	1.46152	7.30493
HHa3zFOHAUT	HHa3z	HHa	Autumn	Forehead	0.431818	0.545455	1.88636	2.29545	0	1.47727	1.54545	0.545455	0.977273	14.3636	2.29545	4.25	0.795455
HHa3zFOHSPR	HHa3z	HHa	Spring	Forehead	0.333131	0.514839	3.34646	1.27196	0.0605694	3.69473	1.58995	0.19685	0.529982	36.0842	4.67898	19.3822	4.31557
HHa3zFOHSUM	HHa3z	HHa	Summer	Forehead	0.0918274	1.60698	1.12489	2.78543	6.25957	1.24732	0.658096	0.841751	2.72421	19.6204	3.97153	19.2302	4.5225
HHa3zFOHWIN	HHa3z	HHa	Winter	Forehead	1.73268	0.237411	0.404015	2.02008	0.79137	1.11625	0.041651	0.764297	0.279062	49.3065	0.456079	10.6606	6.67042
HHa3zLFAUT	HHa3z	HHa	Autumn	Forearm	0.753012	0.514558	4.15412	1.81978	0.0376506	0.815763	0.665161	0.225904	0.451807	5.98645	1.21737	5.45934	0.991466
HHa3zLFSPR	HHa3z	HHa	Spring	Forearm	2.29746	3.62757	2.17654	1.08827	1.45103	21.5236	0.604595	1.08827	0.725514	7.98065	4.35308	4.95768	1.69287
HHa3zLFSUM	HHa3z	HHa	Summer	Forearm	0.216732	1.20503	1.19636	1.6645	4.14391	2.01994	0.866927	0.745557	2.31469	4.73342	3.48505	33.7668	3.77113
HHa3zLFWIN	HHa3z	HHa	Winter	Forearm	2.61884	0.212199	1.45434	3.50646	0.807391	1.65619	0.0853971	1.63548	1.56044	10.7963	0.35194	9.60588	12.6129
HHa3zLPAUT	HHa3z	HHa	Autumn	Palm	0.276912	0.190377	2.16338	2.4576	0	0.657667	0.449983	0.346141	0.519211	4.24022	1.24611	2.02492	1.66147
HHa3zLPSPR	HHa3z	HHa	Spring	Palm	1.90409	1.83357	2.2567	2.96192	0.282087	3.38505	0.846262	0.282087	1.12835	25.811	1.76305	11.213	9.94358
HHa3zLPSUM	HHa3z	HHa	Summer	Palm	1.65894	4.06516	1.98774	2.86953	5.11134	4.6032	0.1644	0.224182	1.58422	9.042	1.52444	28.2469	1.56927
HHa3zLPWIN	HHa3z	HHa	Winter	Palm	0.964379	0.230235	0.134666	3.54474	0.125977	1.34231	0.0173762	1.3901	1.48566	7.86273	0.134666	6.28149	22.5152
HHa3zRFAUT	HHa3z	HHa	Autumn	Forearm	0.884956	0.294985	5.30973	1.86824	0.0786627	1.33727	0.86529	0.334317	0.511308	12.0354	1.67158	3.89381	0.530973
HHa3zRFSPR	HHa3z	HHa	Spring	Forearm	2.7027	1.8018	2.42852	1.17509	0.783392	19.2323	1.13592	0.783392	0.940071	13.396	3.25108	4.34783	2.78104
HHa3zRFSUM	HHa3z	HHa	Summer	Forearm	1.90209	4.42487	2.56282	2.56282	3.32366	2.99329	0.220242	0.20022	2.01221	8.92982	2.34258	30.0731	3.12344
HHa3zRFWIN	HHa3z	HHa	Winter	Forearm	2.18028	0.158419	1.95473	1.82048	0.236286	1.45262	0.0859222	0.950514	0.483312	9.91327	0.163789	6.71804	14.2792
HHa3zRPAUT	HHa3z	HHa	Autumn	Palm	0.350877	0.545809	1.4295	7.05653	0.0519818	3.83366	1.20858	0.597791	1.05263	22.0013	3.37882	7.52437	1.88434
HHa3zRPSPR	HHa3z	HHa	Spring	Palm	0.115119	0.76746	0.134305	0.594781	0.191865	1.97621	0.0959325	0.0959325	0.364543	1.05526	2.60936	3.62625	22.1604
HHa3zRPSUM	HHa3z	HHa	Summer	Palm	6.78149	3.89307	0.627915	2.09903	9.0061	6.53032	0.0717618	0.179404	0.986724	5.20273	1.84787	27.413	2.04521
HHa3zRPWIN	HHa3z	HHa	Winter	Palm	1.0287	0.321059	0.104836	2.43087	0.222776	0.82558	0.0393133	1.41528	0.969729	14.8015	0.137597	14.1659	12.9144
MOS3wFOHAUT	MOS3z	MOS	Autumn	Forehead	4.81123	3.79218	0.300702	0.317407	0.250585	54.6776	0.100234	0.534581	0.451052	9.15469	4.29335	1.01904	0.200468
MOS3wFOHSPR	MOS3z	MOS	Spring	Forehead	0.538091	0.708015	10.5069	4.40385	0.198244	4.94194	1.04786	0.396488	0.863778	37.369	2.15236	8.60946	1.40187
MOS3wFOHSUM	MOS3z	MOS	Summer	Forehead	2.95115	0.288836	3.52882	1.64511	0.728369	5.22416	0.175813	0.150697	0.213487	41.7682	2.29813	1.83348	0.728369
MOS3wFOHWIN	MOS3z	MOS	Winter	Forehead	2.43253	0.756384	1.43108	1.42503	0.450805	0.417524	0.0635362	0.859252	0.232966	61.966	2.251	4.07237	1.66404
MOS3wLFAUT	MOS3z	MOS	Autumn	Forearm	27.5855	4.62943	0.297303	0.46719	0.233595	16.6065	0.233595	4.0773	0.318539	4.24719	22.319	0.934381	0.552134
MOS3wLFSPR	MOS3z	MOS	Spring	Forearm	1.67117	0.614402	4.48513	4.7186	0.405505	4.97665	1.88007	0.417793	0.774146	20.6562	2.13812	6.32834	2.31015
MOS3wLFSUM	MOS3z	MOS	Summer	Forearm	8.86709	2.59665	1.34641	2.69283	0.269283	11.5022	0.980958	0.288517	0.865551	6.53972	3.4622	9.02097	3.03905
MOS3wLFWIN	MOS3z	MOS	Winter	Forearm	5.07949	0.273511	0.537254	1.70944	0.136755	2.66185	0.610516	1.44082	0.644704	3.98545	0.8767	1.14777	16.7428
MOS3wLPAUT	MOS3z	MOS	Autumn	Palm	9.95554	6.91899	4.03427	0.618154	0.379568	4.77172	0.488016	1.44236	0.759137	7.35278	3.38358	1.24715	1.37729
MOS3wLPSPR	MOS3z	MOS	Spring	Palm	0.872843	0.29756	2.95576	8.25233	0.357072	4.54275	1.46796	0.515771	0.555445	17.1593	2.24162	10.0377	2.83674
MOS3wLPSUM	MOS3z	MOS	Summer	Palm	5.7787	0.404947	1.61979	1.72923	0.481558	16.5809	1.06162	0.394002	2.17796	10.0471	5.02353	2.05757	3.22863
MOS3wLPWIN	MOS3z	MOS	Winter	Palm	23.6814	0.14692	0.531011	1.71477	0.369399	3.74226	0.323224	0.675832	3.21755	7.49502	0.940288	2.23108	4.41599
MOS3wRFAUT	MOS3z	MOS	Autumn	Forearm	13.1907	12.2269	1.02809	1.23921	0.495686	7.5179	0.229484	1.43198	0.798605	9.28034	4.53461	1.53295	0.908757
MOS3wRFSPR	MOS3z	MOS	Spring	Forearm	1.58046	0.554187	5.15189	6.99918	0.287356	7.65599	1.74466	0.656814	0.923645	19.0681	1.97044	12.2332	1.2931
MOS3wRFSUM	MOS3z	MOS	Summer	Forearm	4.6875	0.441576	1.42663	3.77038	0.13587	9.30707	1.5625	0.237772	0.560462	8.61073	4.14402	7.04823	4.92527
MOS3wRFWIN	MOS3z	MOS	Winter	Forearm	7.01385	0.397643	0.560533	1.56662	0.0910267	2.23255	0.388061	1.37498	0.665932	6.98989	0.680305	0.967757	17.6544
MOS3wRPAUT	MOS3z	MOS	Autumn	Palm	9.96794	9.28301	2.87088	0.728651	0.422617	10.7695	0.233168	1.23871	0.728651	9.90965	2.3754	1.73419	0.626639
MOS3wRPSPR	MOS3z	MOS	Spring	Palm	0.498275	0.527022	2.81717	4.43657	0.364124	6.16136	2.14642	0.488693	1.4565	26.7056	3.2867	7.65619	5.1169
MOS3wRPSUM	MOS3z	MOS	Summer	Palm	2.66643	0.300194	1.50097	2.52516	0.264877	10.86	0.829949	0.547413	0.918241	17.164	4.8914	3.39043	1.78351
MOS3wRPWIN	MOS3z	MOS	Winter	Palm	15.3048	0.0331272	0.546599	1.68397	0.0717756	6.69998	0.151833	0.510711	1.14565	3.22438	0.41409	0.797814	8.73178
MOS3xFOHAUT	MOS3z	MOS	Autumn	Forehead	0.173989	13.7125	2.48659	0.895317	1.86675	48.8075	0.743077	0.148615	0.253734	1.75076	0.833696	1.35204	1.14905
MOS3xFOHSPR	MOS3z	MOS	Spring	Forehead	0.237772	0.169837	0.78125	2.80231	0.237772	12.7887	0.78125	0.45856	1.71535	22.8601	2.02106	16.5251	1.49457
MOS3xFOHSUM	MOS3z	MOS	Summer	Forehead	0.475984	0.443531	0.421895	1.25487	0.530074	26.6984	0.984422	0.465167	0.465167	18.0333	10.807	4.90048	1.11424
MOS3xFOHWIN	MOS3z	MOS	Winter	Forehead	1.99884	0.633628	2.18556	4.0742	0.958095	3.60586	0.149989	0.587713	0.208148	32.4528	0.391809	15.2438	6.65157
MOS3xLFAUT	MOS3z	MOS	Autumn	Forearm	0.910353	17.9988	7.42941	2.16788	0.678908	21.7328	1.88243	0.308594	0.362598	2.50733	1.23438	1.73584	0.709767
MOS3xLFSPR	MOS3z	MOS	Spring	Forearm	0.314935	0.314935	1.54152	2.88414	0.414388	20.4873	0.646445	0.281784	2.42002	12.4482	2.46975	6.24896	1.11056
MOS3xLFSUM	MOS3z	MOS	Summer	Forearm	0.600937	0.692605	0.794459	1.57873	0.437971	18.6596	0.519454	0.376859	0.570381	11.8456	11.9169	6.20289	1.44632
MOS3xLFWIN	MOS3z	MOS	Winter	Forearm	1.59702	0.175763	0.875784	5.40319	0.0515167	4.0183	0.860632	2.50008	1.49398	17.7248	1.09397	5.07894	10.2518
MOS3xLPAUT	MOS3z	MOS	Autumn	Palm	0.250642	14.4934	5.35748	0.570211	0.263174	44.7208	0.770725	0.513817	0.0501285	7.75111	0.538881	2.7884	0.664202
MOS3xLPSPR	MOS3z	MOS	Spring	Palm	0.288392	0.300409	2.90795	3.37659	0.504686	15.8255	0.973324	0.216294	1.71834	18.5172	2.09084	6.50084	2.39125
MOS3xLPSUM	MOS3z	MOS	Summer	Palm	0.334076	0.489978	1.53675	1.67038	1.84855	15.1002	0.423163	0.378619	2.07127	21.0468	11.9599	6.01336	2.82851
MOS3xLPWIN	MOS3z	MOS	Winter	Palm	0.568212	0.0584143	1.69933	8.75684	0.0318624	9.2507	0.955871	4.27487	0.520418	7.78504	1.14173	1.93829	2.38968
MOS3xRFAUT	MOS3z	MOS	Autumn	Forearm	4.73949	11.9272	0.690521	0.564972	0.533584	16.3057	0.455116	0.64344	0.423729	6.13622	11.8016	1.20841	0.910232
MOS3xRFSPR	MOS3z	MOS	Spring	Forearm	0.319725	0.147565	2.16429	2.70536	0.664043	22.2905	0.795212	0.204952	2.60698	11.5839	2.26267	4.2302	0.828005
MOS3xRFSUM	MOS3z	MOS	Summer	Forearm	0.342816	5.21388	0.583299	0.967049	0.486083	6.13488	0.501433	0.240483	0.173966	10.2384	9.8598	2.82951	1.02333
MOS3xRFWIN	MOS3z	MOS	Winter	Forearm	1.39757	0.134382	2.89928	6.23194	0.0335954	4.81086	0.530807	2.41887	0.621514	17.9802	0.705503	3.49056	4.61936
MOS3xRPAUT	MOS3z	MOS	Autumn	Palm	14.4919	15.945	0.118624	0.879794	0.276789	25.5437	0.128509	0.494267	0.247133	5.57533	6.03005	0.90945	0.197707
MOS3xRPSPR	MOS3z	MOS	Spring	Palm	0.601995	0.0859993	1.66839	4.24837	0.756794	15.4971	0.963192	0.292398	2.01238	11.5067	2.44238	6.89714	1.41039
MOS3xRPSUM	MOS3z	MOS	Summer	Palm	1.01674	1.33165	0.494871	1.5296	1.06172	10.5902	0.827785	0.656829	0.287925	10.6262	17.9503	3.0592	1.58359
MOS3xRPWIN	MOS3z	MOS	Winter	Palm	0.530741	0.166975	1.16286	3.77482	0.0357803	1.78902	0.471107	1.30002	0.608265	26.7935	0.846801	8.92719	13.4117
MOS3yFOHAUT	MOS3z	MOS	Autumn	Forehead	5.62477	4.78197	1.06266	1.31916	0.696226	4.98351	0.384756	18.7981	0.458043	13.6314	7.09051	2.67497	3.51777
MOS3yFOHSPR	MOS3z	MOS	Spring	Forehead	0.119633	0.372192	0.837432	6.77256	0.385485	5.29044	1.39572	0.272498	0.824139	42.5894	2.35943	11.5911	1.74797
MOS3yFOHSUM	MOS3z	MOS	Summer	Forehead	0.152319	1.32472	0.309255	1.65243	0.147704	4.4865	1.18625	0.475421	0.443111	61.4309	3.10178	6.37434	1.4078
MOS3yFOHWIN	MOS3z	MOS	Winter	Forehead	0.373955	0.0632424	0.0192477	3.05213	0.0632424	0.560933	0.101738	0.225473	0.681918	58.3672	0.459195	12.3653	4.02277
MOS3yLFAUT	MOS3z	MOS	Autumn	Forearm	2.18147	3.52391	1.70203	3.00851	0.21575	6.40058	2.08558	2.27736	0.647249	32.6501	4.3989	3.2722	4.42287
MOS3yLFSPR	MOS3z	MOS	Spring	Forearm	0.364734	0.251541	0.918124	4.99308	0.892969	7.24437	2.01233	0.767199	1.29543	22.4249	6.09986	8.4895	2.10036
MOS3yLFSUM	MOS3z	MOS	Summer	Forearm	0.199274	0.53377	0.163689	1.23835	0.412782	8.89616	2.76849	2.6048	0.362963	39.1787	6.25578	5.70778	2.36282
MOS3yLFWIN	MOS3z	MOS	Winter	Forearm	0.267107	0.0837982	0.112604	6.18797	0.259251	3.22623	0.290675	0.92178	0.102129	38.754	3.94375	8.91141	6.47603
MOS3yLPAUT	MOS3z	MOS	Autumn	Palm	2.77637	7.11392	0.396624	3.0211	0.253165	5.03797	0.599156	2.48101	0.379747	37.9578	1.94093	3.20675	1.00422
MOS3yLPSPR	MOS3z	MOS	Spring	Palm	0.199911	0.544203	0.910706	7.51888	0.799645	10.4176	1.41048	0.52199	1.42159	28.243	2.47668	12.9387	1.94358
MOS3yLPSUM	MOS3z	MOS	Summer	Palm	0.533544	2.93449	0.691631	1.58087	0.44462	10.6808	0.770675	1.92669	0.424859	27.3194	9.94961	9.66308	2.30214
MOS3yLPWIN	MOS3z	MOS	Winter	Palm	0.386621	0.101196	0.121954	2.99956	0.599393	1.44788	0.129739	0.848491	0.176445	33.9085	4.68357	12.0553	13.6693
MOS3yRFAUT	MOS3z	MOS	Autumn	Forearm	1.89931	2.26108	0.527585	2.05005	0.241182	5.80344	0.406994	2.27615	0.39192	54.0247	3.01477	5.07989	0.85921
MOS3yRFSPR	MOS3z	MOS	Spring	Forearm	0.23819	0.899828	1.74672	3.41405	0.211724	8.00582	1.34974	0.846897	1.37621	31.1102	2.31573	12.2403	3.26849
MOS3yRFSUM	MOS3z	MOS	Summer	Forearm	0.12162	0.355506	0.79521	1.98335	0.664234	11.2265	0.785855	1.24427	1.45009	43.6149	5.27645	6.83881	6.60492
MOS3yRFWIN	MOS3z	MOS	Winter	Forearm	0.505286	0.159564	0.418855	3.24447	0.236022	3.06163	0.575095	1.09368	0.159564	20.8862	4.99967	3.72648	5.02959
MOS3yRPAUT	MOS3z	MOS	Autumn	Palm	3.54596	6.53724	0.416006	1.12916	0.297147	2.99128	0.732964	25.2971	0.455626	21.2559	4.17987	2.79319	1.50555
MOS3yRPSPR	MOS3z	MOS	Spring	Palm	0.414102	0.313374	0.928931	4.40963	0.537213	9.06547	1.56687	0.671517	1.54449	26.0548	4.48797	7.25238	1.95859
MOS3yRPSUM	MOS3z	MOS	Summer	Palm	0.471611	1.32296	0.624732	1.80682	0.251118	19.8751	0.851351	0.594108	0.312366	24.7382	7.76015	8.88712	1.20047
MOS3yRPWIN	MOS3z	MOS	Winter	Palm	0.602256	0.0987827	0.442929	4.41973	1.00376	1.28418	0.188006	0.84762	0.188006	35.0488	2.7946	7.09961	13.5077
QB3yFOHAUT	QB3z	QB	Autumn	Forehead	0.530532	1.18589	12.6911	1.91407	0.468116	16.2592	2.10132	0.270467	0.478519	18.371	2.50702	4.35868	1.30032
QB3yFOHSPR	QB3z	QB	Spring	Forehead	0.368342	0.199104	2.55849	1.69238	0.637133	4.82827	4.45993	0.0298656	0.51767	16.7845	18.1384	7.40667	2.43902
QB3yFOHSUM	QB3z	QB	Summer	Forehead	0.483787	0.300732	3.04655	5.28243	0.0653766	2.87657	1.26831	0.745293	1.77824	44.3645	2.75889	4.61559	1.20293
QB3yFOHWIN	QB3z	QB	Winter	Forehead	0.69566	0.0942507	1.98151	1.92316	1.17813	9.06153	0.453301	0.731565	0.365783	49.062	5.00202	10.8299	1.2836
QB3yLFAUT	QB3z	QB	Autumn	Forearm	0.913655	2.15863	8.63454	2.86145	1.97791	15.8635	2.12851	0.592369	0.552209	7.249	3.23293	4.27711	3.28313
QB3yLFSPR	QB3z	QB	Spring	Forearm	1.14838	0.634633	1.23905	3.5207	0.105772	4.09489	0.0604412	0.453309	2.23633	27.0777	2.82563	9.44394	5.39438
QB3yLFSUM	QB3z	QB	Summer	Forearm	0.751713	0.541676	11.7511	2.32147	0.154765	2.76365	2.90736	0.320584	2.56467	7.14128	5.63785	3.59275	1.21601
QB3yLFWIN	QB3z	QB	Winter	Forearm	4.50653	0.397729	7.24252	4.07672	1.69356	15.0399	0.782628	1.35356	0.955833	23.3955	1.72242	6.16801	2.88033
QB3yLPAUT	QB3z	QB	Autumn	Palm	1.82243	1.23832	19.8248	1.65888	0.327103	12.8154	4.24065	0.186916	0.268692	5	1.27336	1.68224	0.747664
QB3yLPSPR	QB3z	QB	Spring	Palm	3.25574	0.36513	2.79933	1.96257	0.136924	9.85851	0.060855	0.136924	1.20189	6.05507	7.59166	2.60155	2.25164
QB3yLPSUM	QB3z	QB	Summer	Palm	2.19998	0.549994	23.2851	1.36571	0.123594	1.21122	1.24212	0.0617971	1.28538	4.01681	2.47806	2.66345	0.556174
QB3yLPWIN	QB3z	QB	Winter	Palm	14.7663	0.494066	5.71809	3.01284	0.118673	7.50545	0.210705	0.782272	0.31969	30.4698	0.900945	10.3802	2.20392
QB3yRFAUT	QB3z	QB	Autumn	Forearm	1.3624	1.52589	19.8774	1.29428	0.286104	10.5586	1.66213	0.20436	0.340599	12.6567	2.19346	3.71935	2.30245
QB3yRFSPR	QB3z	QB	Spring	Forearm	3.50689	0.948291	1.66398	4.09733	0.0357846	5.67186	0.161031	0.483092	1.80712	14.3675	3.52478	7.8905	5.06352
QB3yRFSUM	QB3z	QB	Summer	Forearm	1.06118	0.443963	17.0222	2.67461	0.086627	1.7542	1.49432	0.216567	2.28479	5.43584	5.51164	2.86952	1.2994
QB3yRFWIN	QB3z	QB	Winter	Forearm	5.51232	0.466056	1.95147	5.06922	0.211217	4.57332	0.534931	1.12037	0.399477	42.8473	0.897674	13.084	3.61366
QB3yRPAUT	QB3z	QB	Autumn	Palm	0.889136	6.67778	16.7408	0.893767	0.551079	22.71	3.45466	0.157451	0.35195	3.50097	2.01908	2.14875	0.481615
QB3yRPSPR	QB3z	QB	Spring	Palm	3.48137	0.37938	2.29859	2.07543	0.290114	7.56528	0.0223164	0.156215	0.69181	6.67262	9.72997	2.96809	1.71837
QB3yRPSUM	QB3z	QB	Summer	Palm	2.91157	0.359454	29.3584	1.1862	0.233645	2.03091	1.11431	0.161754	1.01546	6.06578	2.1028	1.50072	0.341481
QB3yRPWIN	QB3z	QB	Winter	Palm	17.8607	0.35579	9.71192	2.46758	0.188224	10.5015	0.22036	0.548606	0.107885	30.9721	0.966372	8.79146	1.57007
QB3zFOHAUT	QB3z	QB	Autumn	Forehead	0.679104	2.09976	7.24377	1.6158	1.14745	9.4294	0.382484	0.210756	0.218562	43.1114	1.37382	9.63235	2.12318
QB3zFOHSPR	QB3z	QB	Spring	Forehead	0.978189	0.2115	2.68341	2.70985	0.132188	1.40119	7.15135	0.0264375	0.489095	42.1282	5.26107	11.2888	1.44085
QB3zFOHSUM	QB3z	QB	Summer	Forehead	0.244136	0.392362	2.48496	1.59561	0.505711	0.732409	0.61906	0.139506	3.20865	52.6899	2.85116	8.83251	1.05502
QB3zFOHWIN	QB3z	QB	Winter	Forehead	6.46301	0.33844	1.96829	2.15829	0.106876	10.5748	0.207814	0.466097	0.0534378	40.2179	2.92127	13.692	1.48142
QB3zLFAUT	QB3z	QB	Autumn	Forearm	0.626485	2.03068	4.93267	3.37006	0.525671	14.582	1.26017	0.14402	0.540073	20.4004	3.31965	9.27486	3.49968
QB3zLFSPR	QB3z	QB	Spring	Forearm	1.00517	0.373349	2.54164	2.64216	0.502585	13.6847	7.22286	0.100517	0.373349	22.4727	3.08731	14.1729	3.64733
QB3zLFSUM	QB3z	QB	Summer	Forearm	0.320452	0.452403	3.16682	2.56362	0.508954	2.14892	0.810556	0.603205	8.35061	14.1942	3.97738	6.6541	5.10839
QB3zLFWIN	QB3z	QB	Winter	Forearm	4.89794	0.574729	6.15215	3.04068	0.379378	17.2249	3.11713	1.2259	0.608703	20.9026	3.30965	4.95173	2.3612
QB3zLPAUT	QB3z	QB	Autumn	Palm	0.84963	2.31763	4.50455	4.5146	1.70429	15.4442	1.31718	0.175959	0.311699	6.32447	1.33226	4.02192	10.1403
QB3zLPSPR	QB3z	QB	Spring	Palm	0.677529	0.701726	2.41975	3.29892	0.161316	1.5567	5.62994	0.112921	1.43572	26.0203	7.08985	21.9713	3.83933
QB3zLPSUM	QB3z	QB	Summer	Palm	0.774784	0.510653	3.80349	2.6237	0.845219	2.34196	1.19739	0.352175	5.93414	15.6013	5.75806	7.18436	2.39479
QB3zLPWIN	QB3z	QB	Winter	Palm	3.98463	0.200253	21.5701	0.30651	0.576239	47.1331	0.249295	0.196167	0.0694757	2.05975	3.7149	0.641628	0.527198
QB3zRFAUT	QB3z	QB	Autumn	Forearm	2.79095	2.44436	5.0529	4.1317	0.656695	12.4225	1.38636	0.191536	0.428676	12.7508	2.1525	7.17804	3.53885
QB3zRFSPR	QB3z	QB	Spring	Forearm	0.622151	0.468153	2.6426	3.24011	0.406554	8.29124	5.60552	0.0615991	0.622151	22.1942	5.02649	15.7201	4.34274
QB3zRFSUM	QB3z	QB	Summer	Forearm	1.94306	0.500192	11.0812	1.89817	0.448891	2.12261	1.19918	0.294985	3.70655	10.1449	4.77748	4.85443	0.846479
QB3zRFWIN	QB3z	QB	Winter	Forearm	4.82947	0.362349	4.18499	2.25707	0.268304	16.3666	1.96388	1.19216	0.420435	23.1903	4.13797	3.90286	1.90026
QB3zRPAUT	QB3z	QB	Autumn	Palm	1.01952	2.9566	7.31139	2.44684	0.4515	15.4384	1.29624	0.174774	0.276726	20.0699	1.61666	6.30644	3.62657
QB3zRPSPR	QB3z	QB	Spring	Palm	0.811908	0.559314	1.93054	3.55435	0.135318	1.45241	4.91655	0.0631484	0.992332	32.5124	6.00812	17.6455	5.63825
QB3zRPSUM	QB3z	QB	Summer	Palm	1.91117	0.662395	9.11065	2.39983	0.428928	1.55283	1.16191	0.233467	2.21522	17.6838	2.69845	6.78141	0.971875
QB3zRPWIN	QB3z	QB	Winter	Palm	3.63098	0.305767	18.1979	0.606756	0.315322	37.1411	0.367875	0.343987	0.229325	3.04811	5.03559	1.34251	1.06541
STW3xFOHAUT	STW3z	STW	Autumn	Forehead	0.310725	3.05368	1.2429	2.48045	0.144648	0.776813	3.10725	0.583949	2.61438	42.998	3.93764	3.02689	1.41969
STW3xFOHSPR	STW3z	STW	Spring	Forehead	0.407141	0.657689	0.62637	2.94394	0	0.657689	0.469778	0.187911	0.939555	42.4679	0.563733	2.94394	14.062
STW3xFOHSUM	STW3z	STW	Summer	Forehead	0.342384	0.246835	7.3732	0.971415	2.46835	4.57043	0.851979	0.26276	6.76009	18.1384	11.227	2.57982	2.69926
STW3xFOHWIN	STW3z	STW	Winter	Forehead	1.72201	0.480378	1.40963	3.06864	1.40963	1.65376	0.128626	0.83738	0.349127	34.5478	0.435753	9.59181	8.5523
STW3xLFAUT	STW3z	STW	Autumn	Forearm	0.30755	8.76519	1.90681	2.50654	0.153775	1.21482	4.7209	1.3686	3.53683	14.5164	4.01353	4.90543	2.4604
STW3xLFSPR	STW3z	STW	Spring	Forearm	2.78109	2.10568	1.54946	3.01947	0.357569	2.46325	0.993246	1.35081	1.23162	39.4517	1.11244	6.67461	5.95948
STW3xLFSUM	STW3z	STW	Summer	Forearm	0.327301	0.375433	2.06007	2.91683	0.500578	2.24297	0.423566	1.37659	3.55218	11.494	7.19099	5.73739	3.58106
STW3xLFWIN	STW3z	STW	Winter	Forearm	3.48261	0.90899	2.17802	4.86498	0.326703	1.29125	0.433381	3.2048	0.866763	28.4232	0.295588	5.87176	7.34304
STW3xLPAUT	STW3z	STW	Autumn	Palm	0.286964	7.24242	1.09319	2.06341	0.245969	0.874556	2.84231	1.14785	2.91063	12.8177	6.05357	2.44602	1.2845
STW3xLPSPR	STW3z	STW	Spring	Palm	0.451751	0.859581	3.4446	2.5411	0.194504	3.28774	1.26741	0.250973	0.972519	24.4698	4.36692	4.96298	13.2137
STW3xLPSUM	STW3z	STW	Summer	Palm	0.611621	1.05794	2.00017	4.19043	0.694272	2.05802	0.454583	0.644681	3.38871	20.2827	4.23175	9.83552	3.85982
STW3xLPWIN	STW3z	STW	Winter	Palm	2.32547	0.821911	2.01294	3.95945	0.947412	2.9136	0.305141	4.83303	0.622585	25.5851	0.297758	7.39228	7.65066
STW3xRFAUT	STW3z	STW	Autumn	Forearm	0.0585578	6.10674	1.69818	3.58039	0.543751	1.65635	5.27857	0.627405	3.76443	13.3595	7.16078	3.62222	2.99481
STW3xRFSPR	STW3z	STW	Spring	Forearm	0.988468	1.64745	2.71829	3.13015	0.494234	3.78913	1.97694	0.658979	1.89456	27.1005	1.81219	4.85997	4.85997
STW3xRFSUM	STW3z	STW	Summer	Forearm	0.187425	0.477083	1.75498	3.95297	0.630431	1.44829	0.374851	0.90305	4.15744	12.1656	4.95826	5.14568	11.893
STW3xRFWIN	STW3z	STW	Winter	Forearm	2.82933	1.02553	0.845936	3.87829	0.114527	0.778261	0.413858	3.28744	1.22075	35.6412	0.275905	6.47336	7.5067
STW3xRPAUT	STW3z	STW	Autumn	Palm	0.365182	4.28408	2.77975	3.82079	0.45239	0.926582	7.54892	0.245272	3.64637	18.6625	6.66049	3.09042	3.12313
STW3xRPSPR	STW3z	STW	Spring	Palm	3.74585	1.9322	0.983879	5.52394	0.248933	1.48174	0.983879	0.592698	0.604552	28.9355	0.972025	3.6036	12.9327
STW3xRPSUM	STW3z	STW	Summer	Palm	0.412326	0.499132	1.52995	5.09983	0.878906	1.30208	0.705295	0.78125	1.96398	15.2344	2.74523	7.17231	5.15408
STW3xRPWIN	STW3z	STW	Winter	Palm	1.45039	0.710059	0.880694	3.8035	0.297234	0.996285	0.258704	2.95858	0.357782	22.4852	0.20366	6.73455	11.4655
STW3yFOHAUT	STW3z	STW	Autumn	Forehead	1.60475	12.1997	1.72001	3.18291	0.186187	2.2963	0.434436	0.930934	2.08352	11.4638	3.98972	2.23424	0.886603
STW3yFOHSPR	STW3z	STW	Spring	Forehead	1.32087	0.786584	2.30039	3.65093	0.727219	2.96824	1.70674	0.222618	1.7661	25.5714	1.09825	2.98308	4.83823
STW3yFOHSUM	STW3z	STW	Summer	Forehead	0.189443	0.307029	5.78129	1.1236	0.810034	2.84818	1.03867	0.130651	8.54455	3.02456	9.73347	1.81604	0.672851
STW3yFOHWIN	STW3z	STW	Winter	Forehead	1.15482	0.104273	17.364	3.35236	0.370168	2.33831	0.153802	0.336279	0.719481	39.3394	1.95511	11.4152	2.33049
STW3yLFAUT	STW3z	STW	Autumn	Forearm	0.269426	14.8669	2.26856	3.20078	0.350253	3.87973	0.188598	2.03686	3.31393	7.99655	1.63272	1.61116	0.463412
STW3yLFSPR	STW3z	STW	Spring	Forearm	2.31644	0.215265	12.2046	0.43989	0.407132	8.34854	1.88123	0.131031	1.42262	2.82184	17.7828	1.32435	4.12747
STW3yLFSUM	STW3z	STW	Summer	Forearm	0.455023	1.06755	12.2098	1.61591	2.17594	1.67425	2.09427	0.157508	8.5696	9.18213	3.84436	3.72769	1.14922
STW3yLFWIN	STW3z	STW	Winter	Forearm	0.568797	0.17123	3.82609	5.06406	0.354268	1.46431	0.348363	2.6826	0.442835	20.1067	0.803007	2.44445	7.68368
STW3yLPAUT	STW3z	STW	Autumn	Palm	0.422855	15.986	2.00083	1.03135	0.422855	1.54703	0.165017	2.77434	2.77434	3.09406	1.46452	0.680693	0.52599
STW3yLPSPR	STW3z	STW	Spring	Palm	2.80971	1.59642	13.9847	0.63857	2.68199	6.70498	2.68199	0.702427	1.97957	2.87356	4.85313	3.95913	2.87356
STW3yLPSUM	STW3z	STW	Summer	Palm	0.366872	0.238466	11.3822	1.35742	2.04531	1.35742	1.52252	0.128405	21.0401	4.83353	3.68706	2.91663	1.37577
STW3yLPWIN	STW3z	STW	Winter	Palm	0.429562	0.143187	18.7673	6.18634	1.24638	2.58713	0.657359	2.65547	1.35052	15.5033	2.52205	3.77494	2.43093
STW3yRFAUT	STW3z	STW	Autumn	Forearm	0.399108	8.56908	9.80162	1.54948	0.293462	8.80385	0.281723	1.78425	6.57354	12.8654	2.17162	1.31471	0.399108
STW3yRFSPR	STW3z	STW	Spring	Forearm	2.21125	0.579648	4.4225	1.54573	0.729927	3.02705	1.45985	0.68699	1.05195	6.95578	6.8055	2.383	13.0957
STW3yRFSUM	STW3z	STW	Summer	Forearm	0.395452	0.560224	11.8718	2.67754	2.23266	1.56533	2.85879	0.156533	8.81529	5.09969	3.58379	4.85253	1.5159
STW3yRFWIN	STW3z	STW	Winter	Forearm	0.440605	0.275686	5.20849	9.00901	0.34953	1.18151	0.541525	3.11623	0.637523	26.9187	1.85103	3.60607	5.70571
STW3yRPAUT	STW3z	STW	Autumn	Palm	0.0887902	2.56752	0.732519	1.65742	0.332963	0.961894	1.35405	4.05475	5.82316	7.88013	2.29375	1.33925	0.947096
STW3yRPSPR	STW3z	STW	Spring	Palm	13.3341	1.3933	7.68761	0.928868	1.7844	4.98656	2.84771	0.5011	2.17551	3.38548	4.42435	2.0044	3.53214
STW3yRPSUM	STW3z	STW	Summer	Palm	0.194085	0.166359	7.00555	1.10906	0.850277	1.36784	1.78373	0.249538	17.7079	6.14603	4.20518	2.80961	1.03512
STW3yRPWIN	STW3z	STW	Winter	Palm	0.518903	0.123548	27.2383	2.87456	1.23548	4.43538	1.07899	1.81616	1.85322	13.9404	2.96104	2.12503	1.69673
SW3yFOHAUT	SW3z	SW	Autumn	Forehead	0.878294	15.0816	0.702635	4.39147	0.100376	5.37014	0.100376	1.78168	1.05395	18.5194	2.78545	3.53827	1.00376
SW3yFOHSPR	SW3z	SW	Spring	Forehead	5.65433	0.129915	0.0679789	0.94113	0.0861066	18.6277	0.0513618	1.91096	0.154086	29.169	0.490959	2.11792	17.8135
SW3yFOHSUM	SW3z	SW	Summer	Forehead	0.0537273	0.77233	0.389523	6.93083	0.826058	7.08529	0.2955	0.523842	1.07455	23.3781	4.78845	5.30557	7.32707
SW3yFOHWIN	SW3z	SW	Winter	Forehead	2.04542	2.62233	0.0839146	2.85834	0.0367126	9.5112	0.0262233	2.79016	0.603136	62.1126	0.136361	6.82068	1.31379
SW3yLFAUT	SW3z	SW	Autumn	Forearm	0.18669	13.826	2.74544	3.62398	0.0768724	11.6956	0.0768724	3.06391	1.3837	14.2983	1.42763	1.87788	0.669888
SW3yLFSPR	SW3z	SW	Spring	Forearm	4.33103	0.100537	0.174617	2.48962	0.457708	11.8951	0.412731	11.5671	0.664074	20.962	1.49747	5.85232	6.90266
SW3yLFSUM	SW3z	SW	Summer	Forearm	0.190982	0.390268	0.55634	6.84215	0.78884	14.9215	0.174375	1.20402	0.448393	20.5431	7.04143	5.30599	5.45545
SW3yLFWIN	SW3z	SW	Winter	Forearm	2.71678	0.561627	0.165781	9.22286	0.0304496	3.56937	0.0405995	10.6337	2.7743	28.8223	0.159015	11.0668	8.30599
SW3yLPAUT	SW3z	SW	Autumn	Palm	0.352022	35.5714	0.832832	3.35709	0.085859	11.6768	0.197476	0.850004	0.721216	15.5405	1.8288	2.64446	0.497982
SW3yLPSPR	SW3z	SW	Spring	Palm	12.1583	0.631096	0.376363	3.98623	0.247849	2.48078	0.133104	2.76305	0.286862	15.3276	0.839931	2.2031	10.2444
SW3yLPSUM	SW3z	SW	Summer	Palm	0.340798	0.892567	1.49302	7.61117	1.52548	12.7069	1.78513	1.05485	0.567997	21.9085	7.62739	6.78351	3.22947
SW3yLPWIN	SW3z	SW	Winter	Palm	5.12378	0.815371	0.273433	5.21	0.137948	4.58924	0.0270969	5.14349	1.74159	51.9251	0.204459	8.59465	1.31051
SW3yRFAUT	SW3z	SW	Autumn	Forearm	0.116105	28.7568	0.887378	3.37535	0.0580527	19.6177	0.0373196	3.79001	0.406369	18.9376	1.28545	3.26339	0.352463
SW3yRFSPR	SW3z	SW	Spring	Forearm	4.41645	0.424278	0.164875	2.35442	0.61993	7.23252	0.175867	14.0517	0.64631	20.8886	1.10356	3.53052	6.2037
SW3yRFSUM	SW3z	SW	Summer	Forearm	0.39469	0.39469	0.771439	6.67384	1.18407	18.7478	0.233226	1.41729	0.520273	33.9612	3.58809	6.44062	3.04987
SW3yRFWIN	SW3z	SW	Winter	Forearm	7.6206	0.199113	1.07702	10.6948	0.319788	3.19184	0.0362024	10.4202	3.32458	32.4524	0.277552	8.49549	3.61722
SW3yRPAUT	SW3z	SW	Autumn	Palm	1.29538	34.2715	0.863585	1.19942	0.0959539	10.9068	0.0799616	0.847593	0.591716	11.8983	1.08748	2.22293	0.463777
SW3yRPSPR	SW3z	SW	Spring	Palm	12.7822	0.655499	0.0485555	1.32314	0.157805	10.7186	0.0364166	1.57805	0.254916	13.6926	2.28211	2.26997	8.08449
SW3yRPSUM	SW3z	SW	Summer	Palm	0.554279	1.068	0.702988	8.15195	1.89266	7.55712	0.324456	2.36582	0.892254	30.3096	5.09666	6.38097	3.7042
SW3yRPWIN	SW3z	SW	Winter	Palm	3.94843	0.348892	0.18721	8.86695	0.0893503	4.1399	0.148917	4.74408	1.02966	49.5852	0.157427	6.73106	1.68915
SW3zFOHAUT	SW3z	SW	Autumn	Forehead	0.0950464	8.09572	2.66689	1.21324	0.0615006	31.3206	0.0279548	0.676507	0.564687	38.5217	1.36979	1.57665	0.184502
SW3zFOHSPR	SW3z	SW	Spring	Forehead	0.800743	0.0696298	0.16247	5.52396	0.765928	1.47383	0.696298	1.06766	0.243704	42.3465	2.73877	12.9279	1.74075
SW3zFOHSUM	SW3z	SW	Summer	Forehead	0.137208	0.187102	0.598728	5.25134	1.70887	7.54646	0.162155	1.49682	0.112261	57.7398	2.60696	3.81689	2.4448
SW3zFOHWIN	SW3z	SW	Winter	Forehead	6.90066	0.307249	0.727987	1.22069	0.589587	0.631107	0.0249121	1.21516	0.210369	37.6367	0.43181	6.0232	7.60373
SW3zLFAUT	SW3z	SW	Autumn	Forearm	0.573709	35.9441	1.6463	3.99102	0.0498878	4.29035	0.174607	1.72113	0.473934	12.0229	2.34472	2.8436	1.09753
SW3zLFSPR	SW3z	SW	Spring	Forearm	4.16031	0.631671	0.304944	9.21368	1.63363	10.281	0.152472	0.697016	0.675234	13.2651	3.2237	5.68504	2.80985
SW3zLFSUM	SW3z	SW	Summer	Forearm	0.486618	0.543867	1.18792	8.11507	3.69257	7.51395	0.973236	2.17547	0.830113	31.072	3.93588	5.88235	3.66395
SW3zLFWIN	SW3z	SW	Winter	Forearm	36.523	1.00409	2.099	0.842626	0.0479338	1.79373	0.0983904	1.5465	0.247237	3.72875	0.322922	1.13023	0.797215
SW3zLPAUT	SW3z	SW	Autumn	Palm	0.0629459	67.1912	1.02112	2.04224	0.0419639	2.95146	0.013988	1.99329	0.202826	9.14114	1.03511	1.65058	0.307735
SW3zLPSPR	SW3z	SW	Spring	Palm	7.20344	0.282729	0.307314	5.01537	0.381069	3.98279	0.0491703	1.19238	0.417947	13.8783	3.77382	5.92502	9.83405
SW3zLPSUM	SW3z	SW	Summer	Palm	0.643239	0.494279	1.42867	7.26522	1.35419	16.2299	1.46929	1.08335	0.426569	29.4468	3.79173	7.31939	2.24795
SW3zLPWIN	SW3z	SW	Winter	Palm	44.3671	0.716981	0.569468	0.271012	0.0377358	0.480274	0.0274443	0.490566	0.0548885	1.1458	0.343053	0.682676	0.445969
SW3zRFAUT	SW3z	SW	Autumn	Forearm	0.219901	64.8983	1.23694	0.934579	0.0274876	2.39142	0.0274876	2.8862	0.412314	4.61792	2.06157	1.37438	0.439802
SW3zRFSPR	SW3z	SW	Spring	Forearm	4.26403	0.469766	0.192725	5.25175	0.81908	2.02361	0.228861	2.05974	0.385449	14.0448	3.87858	3.87858	13.6834
SW3zRFSUM	SW3z	SW	Summer	Forearm	0.381636	0.689223	1.98792	13.2319	1.7316	5.30303	1.92527	1.21896	1.18478	22.6475	4.25496	6.39667	4.22078
SW3zRFWIN	SW3z	SW	Winter	Forearm	27.3546	1.23903	1.15289	2.69008	0.0761968	2.06394	0.443929	2.2594	0.420739	3.61769	0.38761	1.51731	1.14626
SW3zRPAUT	SW3z	SW	Autumn	Palm	0.235194	21.4881	4.36177	2.60851	0	10.9044	0.0427625	2.28779	0.577293	20.0128	3.12166	2.65127	1.13321
SW3zRPSPR	SW3z	SW	Spring	Palm	7.50128	0.439448	0.541645	4.81349	0.316811	3.93459	0.153296	1.27747	0.36791	17.1691	3.15789	4.84415	8.25754
SW3zRPSUM	SW3z	SW	Summer	Palm	0.860135	0.463725	1.74271	7.44203	1.98953	14.7345	1.3463	2.18399	0.456245	30.1571	3.44802	5.16081	2.75991
SW3zRPWIN	SW3z	SW	Winter	Palm	17.4945	1.59914	1.10753	0.457705	0.0565068	0.598972	0.0791095	0.971916	0.0960615	2.16421	0.519862	0.932361	0.734588
TK3xFOHAUT	TK3z	TK	Autumn	Forehead	1.6121	7.96035	0.550716	1.60208	3.21418	5.52719	0.480625	0.710924	1.64213	24.602	6.6887	2.97387	2.28297
TK3xFOHSPR	TK3z	TK	Spring	Forehead	0.331164	21.7997	1.40459	2.44376	2.18111	1.35891	1.18762	0.662327	2.66073	13.5891	1.06201	11.9333	2.5237
TK3xFOHSUM	TK3z	TK	Summer	Forehead	0.0184502	2.71833	1.07626	1.62362	5.56581	2.15867	10.1968	0.571956	6.64822	9.29274	5.00615	5.36285	1.59287
TK3xFOHWIN	TK3z	TK	Winter	Forehead	1.12215	0.300193	0.781455	1.7821	3.19491	1.97746	2.37534	2.44205	2.92331	13.2585	3.78577	4.69588	1.86072
TK3xLFAUT	TK3z	TK	Autumn	Forearm	2.13223	11.9938	0.214703	2.53202	4.57541	7.42578	0.473828	0.755164	2.05819	13.4893	5.35278	3.01325	0.873621
TK3xLFSPR	TK3z	TK	Spring	Forearm	0.958144	13.0862	2.04236	2.95008	3.06354	2.91225	2.49622	0.693394	2.42057	9.25366	1.9289	11.5608	1.89107
TK3xLFSUM	TK3z	TK	Summer	Forearm	0.110104	4.32794	0.965529	1.97341	7.06361	3.91293	3.7266	1.00788	3.79436	12.3486	5.51368	11.7896	2.11739
TK3xLFWIN	TK3z	TK	Winter	Forearm	0.919532	0.151409	3.2756	1.42915	3.51195	3.31992	3.06141	2.38931	3.04295	7.00912	2.60719	3.71875	2.84353
TK3xLPAUT	TK3z	TK	Autumn	Palm	1.5415	8.22543	0.567271	1.71414	3.25564	11.5427	0.616599	0.776915	2.45406	17.0305	4.95745	2.10877	1.20853
TK3xLPSPR	TK3z	TK	Spring	Palm	0.47896	9.83579	3.2843	3.09613	2.6856	0.975026	1.53951	1.06055	4.70407	6.94492	1.84742	12.9661	2.83955
TK3xLPSUM	TK3z	TK	Summer	Palm	0.0664121	8.27661	1.05429	4.56583	8.50075	2.7229	3.37871	1.49427	4.85638	6.10161	5.28806	11.9625	1.88444
TK3xLPWIN	TK3z	TK	Winter	Palm	1.0263	0.162497	2.19371	1.00492	4.66538	1.57366	4.34039	6.92752	1.87727	6.5341	1.76181	4.02395	3.55356
TK3xRFAUT	TK3z	TK	Autumn	Forearm	2.33963	10.2455	0.295668	1.91541	4.28076	5.97763	0.732742	2.41676	1.85114	16.0946	7.18601	2.45533	1.23409
TK3xRFSPR	TK3z	TK	Spring	Forearm	0.74813	14.4255	1.76482	3.20353	3.95166	1.80318	2.16766	1.26607	2.43622	12.4688	1.76482	9.45713	2.91579
TK3xRFSUM	TK3z	TK	Summer	Forearm	0.0878134	5.77617	0.965948	1.54161	7.84467	3.87355	2.76124	1.17085	3.78574	5.87374	5.4737	12.2451	3.80525
TK3xRFWIN	TK3z	TK	Winter	Forearm	0.890835	0.0868187	1.55141	0.468066	8.74981	1.10599	2.17802	3.69923	3.95969	4.05405	1.96663	2.06477	4.28431
TK3xRPAUT	TK3z	TK	Autumn	Palm	0.213181	6.54769	2.63126	2.12572	3.85552	6.18224	4.76916	0.456816	2.62517	18.8817	4.86052	4.34889	0.889268
TK3xRPSPR	TK3z	TK	Spring	Palm	0.150489	7.16328	4.02558	3.66441	1.99398	1.06847	5.19187	0.714823	3.53649	9.93228	1.99398	10.5643	2.45297
TK3xRPSUM	TK3z	TK	Summer	Palm	0.0697906	1.9342	1.15653	1.7348	6.4008	2.35294	3.7986	1.89432	5.29412	8.59422	5.61316	6.25125	3.36989
TK3xRPWIN	TK3z	TK	Winter	Palm	1.34242	0.15027	4.443	0.76137	3.80184	0.941695	6.47165	5.01903	1.31236	3.39611	1.11701	1.96353	1.04688
TK3yFOHAUT	TK3z	TK	Autumn	Forehead	0.203128	14.2122	2.09222	1.50992	2.3292	2.17347	2.65421	0.270838	1.20523	13.4742	3.38547	2.25472	0.325005
TK3yFOHSPR	TK3z	TK	Spring	Forehead	0.964122	2.03888	9.40414	1.54892	1.94405	1.10637	24.3085	0.410937	0.742848	14.3354	3.003	2.86076	0.331911
TK3yFOHSUM	TK3z	TK	Summer	Forehead	0.404476	1.57072	6.7143	6.03344	2.73021	4.42227	7.4491	0.701092	0.471889	21.9698	4.37508	4.86046	1.51004
TK3yFOHWIN	TK3z	TK	Winter	Forehead	0.544523	0.0360346	9.73735	0.524504	7.31102	0.412396	25.9569	1.33728	0.436419	7.95564	2.53043	0.492473	1.17313
TK3yLFAUT	TK3z	TK	Autumn	Forearm	0.27171	10.4228	4.30388	2.5106	5.16248	2.31497	6.08629	0.423867	1.36942	13.1507	3.59744	3.73872	1.10858
TK3yLFSPR	TK3z	TK	Spring	Forearm	2.36463	1.56709	9.51448	1.2033	9.62642	1.83294	9.93424	0.657619	1.83294	4.09962	6.39429	2.4066	0.44774
TK3yLFSUM	TK3z	TK	Summer	Forearm	0.120791	0.573758	5.47335	2.86879	17.6204	1.58538	1.86471	0.800242	6.72656	3.45765	5.11853	2.55926	0.890835
TK3yLFWIN	TK3z	TK	Winter	Forearm	0.848686	0.0711631	12.928	0.27411	20.1023	0.43225	12.0714	7.79104	1.47598	0.972563	0.919849	0.295195	0.376901
TK3yLPAUT	TK3z	TK	Autumn	Palm	0.234342	10.4389	4.64423	1.40605	1.28533	2.30791	5.37566	1.09359	1.683	8.10254	2.04516	3.01094	0.497088
TK3yLPSPR	TK3z	TK	Spring	Palm	1.31781	7.27725	10.0593	1.28853	1.80833	1.63262	17.0657	0.263562	1.01032	11.7432	2.62098	12.1019	0.607658
TK3yLPSUM	TK3z	TK	Summer	Palm	0.837554	0.613557	4.10012	2.6977	10.8687	1.51928	1.48033	1.92832	3.47682	10.0506	4.70393	6.50565	0.749903
TK3yLPWIN	TK3z	TK	Winter	Palm	0.221543	0.026738	15.6914	0.12605	1.19175	0.0343774	40.783	1.06188	0.26356	3.00229	0.874714	0.187166	0.187166
TK3yRFAUT	TK3z	TK	Autumn	Forearm	0.132261	7.84379	4.20295	2.7738	6.24564	2.62684	7.09798	0.220434	1.81858	13.1416	5.7019	4.79445	0.896433
TK3yRFSPR	TK3z	TK	Spring	Forearm	2.38901	4.46089	4.43975	0.909091	10.9091	3.93235	8.88654	0.401691	1.98732	3.36152	8.06202	3.07259	0.465116
TK3yRFSUM	TK3z	TK	Summer	Forearm	0.200521	0.992581	5.09324	3.43894	23.3307	1.1931	0.882294	0.89232	5.59455	2.85743	4.84259	3.11811	0.84219
TK3yRFWIN	TK3z	TK	Winter	Forearm	0.909609	0.0977491	10.5569	0.488745	15.2651	0.260664	20.7798	5.60699	1.09425	1.94955	1.43365	0.526759	0.953053
TK3yRPAUT	TK3z	TK	Autumn	Palm	0.0780396	18.3432	2.83674	1.59201	1.70126	2.71188	3.62884	0.296551	2.13048	7.13282	3.11768	3.45716	0.437022
TK3yRPSPR	TK3z	TK	Spring	Palm	1.69444	4.15231	10.0177	1.30342	2.59752	2.22512	19.1416	0.260683	0.828601	12.1125	3.59371	7.70878	0.409645
TK3yRPSUM	TK3z	TK	Summer	Palm	0.765339	1.25827	5.1628	2.71112	14.5804	1.58257	1.47879	1.89389	3.85264	2.9965	5.65573	5.48709	1.37502
TK3yRPWIN	TK3z	TK	Winter	Palm	0.31052	0.00828054	18.5691	0.0786652	1.29176	0.0331222	40.3304	0.91914	0.30638	0.972964	0.674864	0.124208	0.161471
TK3zFOHAUT	TK3z	TK	Autumn	Forehead	0.106572	8.1942	2.2913	3.02546	2.22617	1.25518	5.0148	0.142096	0.917703	32.8952	3.5524	8.59088	0.864417
TK3zFOHSPR	TK3z	TK	Spring	Forehead	0.639025	2.93506	2.727	3.20999	2.1177	1.91708	12.7136	0.43097	2.00624	18.9033	2.3852	10.4399	1.38951
TK3zFOHSUM	TK3z	TK	Summer	Forehead	0.144809	0.841705	0.633541	1.76487	4.97783	1.71961	1.00462	1.33949	1.77392	32.9713	3.0591	22.3912	1.03177
TK3zFOHWIN	TK3z	TK	Winter	Forehead	0.667736	0.0849417	0.412911	2.435	3.21835	3.27262	2.93521	1.21514	0.32561	41.4327	1.11132	25.4165	0.762116
TK3zLFAUT	TK3z	TK	Autumn	Forearm	0.245807	13.1145	2.1737	3.00752	2.32312	3.01234	3.6389	0.443416	1.25313	10.9456	4.32331	7.42722	0.684403
TK3zLFSPR	TK3z	TK	Spring	Forearm	0.170648	2.97568	2.99701	5.54608	1.87713	1.2692	7.83916	0.415956	2.39974	8.62841	2.74104	16.4676	1.97312
TK3zLFSUM	TK3z	TK	Summer	Forearm	0.121098	1.76265	1.30517	2.62379	6.99677	2.4085	1.23789	4.17115	4.22497	7.64263	6.06835	9.31109	2.30086
TK3zLFWIN	TK3z	TK	Winter	Forearm	1.10009	0.229315	4.10598	1.56802	14.3322	2.73319	0.780911	0.997831	1.05671	9.38643	3.17323	4.15866	0.678649
TK3zLPAUT	TK3z	TK	Autumn	Palm	0.293884	4.32254	6.26339	3.27558	2.11841	2.20413	12.1043	0.795935	0.930631	17.2963	3.72865	6.64299	2.65107
TK3zLPSPR	TK3z	TK	Spring	Palm	0.329606	3.14303	4.03767	3.16657	3.06062	1.28311	7.53384	1.47145	3.4844	11.8305	2.18952	8.16951	1.93055
TK3zLPSUM	TK3z	TK	Summer	Palm	0.251166	2.11697	0.932903	1.25583	8.18084	1.00466	1.56082	3.2831	3.76749	6.85325	6.44062	9.59813	1.88375
TK3zLPWIN	TK3z	TK	Winter	Palm	0.467192	0.0574203	6.95829	2.15065	9.77188	0.409772	0.255781	22.8246	3.88109	3.26513	1.45117	3.54179	0.806494
TK3zRFAUT	TK3z	TK	Autumn	Forearm	0.417426	13.3121	1.9657	3.32423	1.53309	2.07195	4.54614	0.705829	0.994232	12.5152	4.21979	7.80965	1.44202
TK3zRFSPR	TK3z	TK	Spring	Forearm	0.502845	3.8375	6.32526	2.87151	2.02461	1.41591	13.0607	0.979225	1.83935	8.12492	2.55392	10.0569	1.07185
TK3zRFSUM	TK3z	TK	Summer	Forearm	0.0538612	0.693463	1.75049	1.59564	6.79324	1.59564	2.2891	1.58217	4.9485	6.96156	5.81027	10.678	2.39682
TK3zRFWIN	TK3z	TK	Winter	Forearm	0.316575	0.0874126	5.94642	1.56398	15.4838	0.512663	0.184275	8.76488	1.72463	2.2491	1.42931	3.15867	0.515026
TK3zRPAUT	TK3z	TK	Autumn	Palm	0.24294	4.6361	6.85292	3.16834	1.15396	1.2147	11.904	0.587104	0.789554	21.6014	2.83429	8.3308	2.38891
TK3zRPSPR	TK3z	TK	Spring	Palm	3.03401	3.05848	6.01908	1.81062	7.7563	4.20847	11.1084	0.318082	1.54147	5.21165	5.60313	3.13188	0.415953
TK3zRPSUM	TK3z	TK	Summer	Palm	0.195419	0.898929	1.13343	1.64934	4.90112	1.55554	0.898929	2.04799	3.55663	13.0775	5.37794	17.7675	1.80567
TK3zRPWIN	TK3z	TK	Winter	Palm	0.421791	0.135068	1.32224	2.10659	12.2059	0.381508	0.317528	19.2792	3.31746	15.2793	1.50707	7.41926	2.23217
TMb3wFOHAUT	TMb3z	TMb	Autumn	Forehead	1.60352	0.475492	0.622186	0.64242	1.09262	17.9473	0.111285	0.19222	7.39542	28.6509	3.65218	1.36072	1.69963
TMb3wFOHSPR	TMb3z	TMb	Spring	Forehead	2.55511	0.276727	0.553454	1.74338	0.0276727	5.41463	0.036897	0.184485	0.249055	3.6528	0.581127	66.8665	1.80795
TMb3wFOHSUM	TMb3z	TMb	Summer	Forehead	21.0895	1.25801	0.213624	1.00878	0.0593401	7.63114	0.272965	0.0593401	0.534061	17.8495	0.747686	3.66722	0.522193
TMb3wFOHWIN	TMb3z	TMb	Winter	Forehead	0.702026	0.0694018	19.6861	1.3827	1.06238	23.303	0.0373702	3.57686	2.45042	20.3427	0.205536	2.02867	2.02333
TMb3wLFAUT	TMb3z	TMb	Autumn	Forearm	3.70332	0.68923	1.9031	1.93396	1.24473	18.424	0.010287	0.401193	8.67195	5.62699	6.53225	2.30429	4.87604
TMb3wLFSPR	TMb3z	TMb	Spring	Forearm	8.13724	0.774252	1.07788	5.11614	0.136633	10.7333	0.0151814	0.349173	0.880522	5.52604	1.65477	31.6684	2.73266
TMb3wLFSUM	TMb3z	TMb	Summer	Forearm	22.2513	1.93773	0.283039	1.00152	0.0217723	10.1676	0.0435445	0.108861	0.174178	6.11801	0.718485	6.50991	0.413673
TMb3wLFWIN	TMb3z	TMb	Winter	Forearm	3.32844	0.114571	2.46475	4.68566	0.998825	6.84783	0.352526	4.82961	5.63455	16.98	2.1416	1.59812	2.69976
TMb3wLPAUT	TMb3z	TMb	Autumn	Palm	11.4069	4.05517	3.95862	1.28276	4.78621	13.2828	0.0413793	0.275862	3.11724	8.86897	2.85517	4.71724	4.75862
TMb3wLPSPR	TMb3z	TMb	Spring	Palm	0.761364	5.38636	0.647727	4.875	1.43182	0.772727	0.931818	0.363636	1.52273	7.38636	1.04545	25.2614	6.47727
TMb3wLPSUM	TMb3z	TMb	Summer	Palm	6.79612	1.30695	1.10157	1.79238	0.261389	4.08887	0.112024	0.224048	0.690814	11.7438	1.00822	5.1531	0.765497
TMb3wLPWIN	TMb3z	TMb	Winter	Palm	8.73239	0.137004	8.00496	5.47691	1.97351	5.53236	0.143528	7.00678	2.26057	4.56354	1.10908	0.753523	1.90175
TMb3wRFAUT	TMb3z	TMb	Autumn	Forearm	7.59989	0.977927	2.20732	1.17351	5.7558	25.2026	0.0838223	0.642638	3.46465	2.03968	3.74406	3.79994	3.52054
TMb3wRFSPR	TMb3z	TMb	Spring	Forearm	5.82994	3.39868	0.712831	5.42261	1.48931	1.48931	2.18941	0.636456	1.47658	7.90479	1.26018	27.164	4.60794
TMb3wRFSUM	TMb3z	TMb	Summer	Forearm	12.4857	1.33403	0.270974	1.28192	0.114643	13.8822	0.156331	0.0833768	0.489838	8.12923	1.40698	5.22147	1.19854
TMb3wRFWIN	TMb3z	TMb	Winter	Forearm	3.82262	0.100861	9.13798	4.14201	1.06576	8.58661	0.268962	5.66501	5.32544	17.6473	1.12964	1.24731	3.60073
TMb3wRPAUT	TMb3z	TMb	Autumn	Palm	0.76063	0.47654	0.696481	0.962243	4.8662	24.8442	0.302419	0.339076	5.7643	5.04949	3.84897	2.20858	6.3783
TMb3wRPSPR	TMb3z	TMb	Spring	Palm	0.757703	2.2226	0.589325	4.52938	0.875568	0.572487	0.976595	0.353595	1.75114	4.88298	1.12814	43.1217	4.49571
TMb3wRPSUM	TMb3z	TMb	Summer	Palm	6.30594	0.227828	0.244101	1.33442	0.138324	20.3743	0.170871	0.0895037	0.593979	9.38161	1.38324	1.57038	0.93572
TMb3wRPWIN	TMb3z	TMb	Winter	Palm	5.54453	0.160269	8.46753	11.8217	1.41571	6.53667	0.122109	7.79592	1.88888	2.14836	0.995955	0.572388	1.57216
TMb3xFOHAUT	TMb3z	TMb	Autumn	Forehead	0.376176	2.19436	3.63636	2.60188	0.376176	2.66458	14.7649	0.501567	5.79937	15.3605	4.04389	2.94671	2.91536
TMb3xFOHSPR	TMb3z	TMb	Spring	Forehead	10.8078	0.12156	7.96773	1.23771	0.0442038	54.6469	0.0663057	0.0552547	0.419936	1.84551	0.563598	3.38159	1.25981
TMb3xFOHSUM	TMb3z	TMb	Summer	Forehead	3.48704	0.247713	0.123857	0.914634	0.085747	4.83994	0.142912	0.123857	0.219131	24.7809	1.44817	2.14367	0.666921
TMb3xFOHWIN	TMb3z	TMb	Winter	Forehead	0.5722	0.0704246	0.108571	1.63444	0.0616215	0.897914	0.176062	0.340386	3.63567	40.5851	0.387335	12.4123	1.9983
TMb3xLFAUT	TMb3z	TMb	Autumn	Forearm	0.688494	1.10159	1.04549	7.72644	0.484496	4.16667	1.49939	1.04039	2.41738	19.8286	5.43146	7.37454	2.42758
TMb3xLFSPR	TMb3z	TMb	Spring	Forearm	15.5834	0.22805	1.14025	4.542	0.0190042	25.2566	0.0190042	0.342075	0.247054	5.77727	0.760167	13.1889	1.59635
TMb3xLFSUM	TMb3z	TMb	Summer	Forearm	1.22937	0.196971	0.495823	1.65727	0.298852	3.56585	0.108674	0.339605	0.489031	14.6777	1.77274	2.27535	1.71161
TMb3xLFWIN	TMb3z	TMb	Winter	Forearm	1.54285	0.240445	0.192857	3.66428	1.47022	0.450834	0.260482	2.22161	1.86345	42.6339	0.465862	8.85638	3.37875
TMb3xLPAUT	TMb3z	TMb	Autumn	Palm	2.19407	1.10946	1.77182	13.1975	0.422255	2.33482	3.89551	0.434675	2.57079	27.4342	4.56201	5.87846	1.66418
TMb3xLPSPR	TMb3z	TMb	Spring	Palm	12.8893	0.274241	2.09598	2.27228	0.0391773	54.3193	0	0.156709	0.29383	2.95788	0.705191	5.05387	0.803134
TMb3xLPSUM	TMb3z	TMb	Summer	Palm	31.536	1.41894	0.94005	0.815892	0.124158	8.24761	0.124158	0.177368	0.266052	10.2873	1.38347	5.25009	3.24583
TMb3xLPWIN	TMb3z	TMb	Winter	Palm	6.4227	0.162964	1.1767	2.11614	1.38999	0.843578	0.191722	1.74228	2.86385	32.3651	0.505668	6.95713	2.37975
TMb3xRFAUT	TMb3z	TMb	Autumn	Forearm	0.715781	1.54636	1.20872	7.29962	0.695523	2.31616	4.21365	0.776555	1.95827	16.7601	3.53164	22.4458	3.88277
TMb3xRFSPR	TMb3z	TMb	Spring	Forearm	1.97914	0.489466	1.30879	3.62843	0.0638434	14.7797	0.0319217	0.106406	0.57459	8.90615	0.617153	25.5586	5.67142
TMb3xRFSUM	TMb3z	TMb	Summer	Forearm	12.249	0.367929	1.30308	1.34907	0.275947	10.1334	0.199295	0.168634	0.42925	18.7031	1.48705	1.34907	1.64035
TMb3xRFWIN	TMb3z	TMb	Winter	Forearm	1.11105	0.162451	0.092829	3.63773	1.11685	0.371316	0.188559	2.35263	1.52588	38.437	0.316199	9.19297	5.06498
TMb3xRPAUT	TMb3z	TMb	Autumn	Palm	0.984476	1.77963	2.27944	8.51193	0.878455	2.40818	2.93828	0.802726	2.52177	20.5907	5.36161	6.06588	2.02196
TMb3xRPSPR	TMb3z	TMb	Spring	Palm	18.1072	0.254218	4.03282	1.77952	0.0693321	17.6912	0.0346661	0.0808875	1.0862	3.63994	1.32887	14.5366	2.55373
TMb3xRPSUM	TMb3z	TMb	Summer	Palm	26.6601	0.543076	0.814614	0.913355	0.123426	5.03579	0.197482	0.0740558	0.222167	15.7245	1.57986	2.3451	1.38237
TMb3xRPWIN	TMb3z	TMb	Winter	Palm	2.04166	0.146624	0.337511	4.99627	1.08999	0.511799	0.320912	2.23532	2.99887	24.4944	0.453703	9.08789	3.70985
TMb3yFOHAUT	TMb3z	TMb	Autumn	Forehead	20.8643	4.89765	0.272934	0.363912	0.879454	45.58	0.015163	1.37983	0.818802	0.697498	0.697498	4.837	0.394238
TMb3yFOHSPR	TMb3z	TMb	Spring	Forehead	3.29476	3.21632	0.549127	6.5503	2.13767	1.52971	1.19631	0.706021	1.76505	8.41341	1.19631	15.8462	6.07962
TMb3yFOHSUM	TMb3z	TMb	Summer	Forehead	1.48419	18.9493	0.0483225	2.04335	0.503935	2.29187	0.0207097	0.124258	0.0552257	2.89245	0.780064	51.9122	1.07
TMb3yFOHWIN	TMb3z	TMb	Winter	Forehead	1.05351	0.217968	3.01885	5.84517	0.929996	5.27119	0.112617	1.17339	0.712028	21.7096	0.286991	8.59156	10.5278
TMb3yLFAUT	TMb3z	TMb	Autumn	Forearm	2.58488	5.04437	0.135031	0.462963	1.20563	43.6439	0.0868056	1.5625	2.07369	4.06057	1.87114	5.97994	1.06096
TMb3yLFSPR	TMb3z	TMb	Spring	Forearm	0.265957	4.77615	0.581782	5.50754	2.59309	1.97252	0.903147	0.271498	2.74823	6.73205	2.72052	16.9714	2.95878
TMb3yLFSUM	TMb3z	TMb	Summer	Forearm	15.3776	5.844	0.0825423	3.64012	0.652084	2.77342	0.0412712	0.165085	0.0825423	4.46554	1.58481	26.6281	1.44449
TMb3yLFWIN	TMb3z	TMb	Winter	Forearm	0.860264	0.933091	0.238962	3.32726	0.238962	0.314065	0.113792	0.919436	0.40965	6.31543	0.16386	4.95221	16.9936
TMb3yLPAUT	TMb3z	TMb	Autumn	Palm	19.2236	5.8044	1.36245	0.485256	1.04517	24.692	0	1.94102	1.56775	0.933184	1.79171	10.433	1.25047
TMb3yLPSPR	TMb3z	TMb	Spring	Palm	0.773994	2.87926	0.650155	4.34675	3.50464	2.09907	2.34675	0.28483	2.51393	6.85449	3.52322	17.3808	1.67802
TMb3yLPSUM	TMb3z	TMb	Summer	Palm	4.10465	24.6371	0.0739577	2.01535	0.120181	3.91051	0.0277341	0.166405	0.0554682	4.12314	0.591661	30.9051	2.77341
TMb3yLPWIN	TMb3z	TMb	Winter	Palm	3.57001	0.920952	0.444597	3.08836	0.457829	0.529283	0.166724	1.44494	1.14325	8.14301	0.56104	3.20745	11.6786
TMb3yRFAUT	TMb3z	TMb	Autumn	Forearm	5.48801	24.0716	0.542228	0.509366	3.59842	14.788	0.0657246	0.788695	0.673677	1.90601	1.36379	9.49721	0.542228
TMb3yRFSPR	TMb3z	TMb	Spring	Forearm	0.471063	2.31326	0.824361	5.35834	2.64132	1.37113	1.21131	0.370121	3.0535	4.32369	2.59085	18.9939	2.97779
TMb3yRFSUM	TMb3z	TMb	Summer	Forearm	5.88056	6.75401	0.14219	5.95166	0.132033	1.62503	0	0.152346	0.0812513	6.3376	0.568759	41.885	0.832826
TMb3yRFWIN	TMb3z	TMb	Winter	Forearm	2.65601	1.48035	0.304694	9.58061	0.51453	1.27914	0.206962	2.03513	1.25614	10.8339	0.393803	11.6502	11.1558
TMb3yRPAUT	TMb3z	TMb	Autumn	Palm	14.4207	1.44338	1.10222	1.16783	1.14158	34.8773	0.0131216	1.04973	4.64506	4.71067	2.99173	2.59808	2.28316
TMb3yRPSPR	TMb3z	TMb	Spring	Palm	0.646771	2.89199	0.850042	4.99861	4.51816	2.1713	1.46909	0.415781	2.59632	6.88349	2.72568	12.8707	2.39305
TMb3yRPSUM	TMb3z	TMb	Summer	Palm	24.5634	6.61464	0.185805	0.470705	0.0247739	4.76898	0.0619348	0.0495479	0.222965	2.35352	0.346835	24.105	0.545027
TMb3yRPWIN	TMb3z	TMb	Winter	Palm	2.92414	1.10306	0.253217	4.62729	0.364217	0.575809	0.228936	1.44646	1.23834	7.16986	0.378092	3.22245	9.17479
WKS3uFOHAUT	WKS3z	WKS	Autumn	Forehead	0.231729	0.920974	1.55674	5.28818	5.05051	8.11052	0.0653595	0.558526	3.45217	17.9026	4.37314	6.29828	1.77659
WKS3uFOHSPR	WKS3z	WKS	Spring	Forehead	6.26514	5.43933	5.87976	1.5305	2.4444	13.9397	0.154151	0.660647	2.82977	5.48337	1.24422	10.218	1.66263
WKS3uFOHSUM	WKS3z	WKS	Summer	Forehead	2.29269	0.850866	0.615578	0.268119	0.131323	52.9534	0.0984925	0.358403	1.23663	0.355667	1.40078	17.2444	0.191513
WKS3uFOHWIN	WKS3z	WKS	Winter	Forehead	10.8361	0.20433	0.398774	2.33991	1.4402	0.906305	0.0922783	0.93267	0.583331	1.75329	2.85404	6.70995	6.19253
WKS3uLFAUT	WKS3z	WKS	Autumn	Forearm	0.526232	1.786	3.13081	6.59119	18.6254	3.57731	0.0318928	0.999309	3.86966	7.10679	3.44443	6.10748	2.91819
WKS3uLFSPR	WKS3z	WKS	Spring	Forearm	3.55439	12.6551	0.989981	2.43321	2.26622	6.63168	0.226622	1.18082	2.45706	4.97376	1.4313	9.17223	1.81298
WKS3uLFSUM	WKS3z	WKS	Summer	Forearm	0.8121	0.741042	0.771495	1.37042	0.284235	53.761	0.172571	0.48726	0.923764	0.659831	2.30433	8.77068	0.32484
WKS3uLFWIN	WKS3z	WKS	Winter	Forearm	2.80494	0.832359	0.986289	4.87728	5.54716	3.18406	0.145378	17.1033	2.87335	5.00841	0.749694	7.29455	3.24677
WKS3uLPAUT	WKS3z	WKS	Autumn	Palm	0.437881	1.25354	2.59294	6.30205	8.05358	5.76973	0.085859	1.30506	4.4475	7.43539	5.70962	6.88589	1.51112
WKS3uLPSPR	WKS3z	WKS	Spring	Palm	2.66744	3.41293	0.885265	2.947	1.9569	10.1922	0.0815376	1.89866	3.38963	4.74083	1.9802	11.0309	3.47117
WKS3uLPSUM	WKS3z	WKS	Summer	Palm	0.613027	9.57854	0.45977	0.689655	1.68582	20.7663	0.689655	6.7433	2.14559	0.613027	3.37165	18.9272	0.613027
WKS3uLPWIN	WKS3z	WKS	Winter	Palm	2.05161	1.26103	0.968739	3.90001	5.07753	1.52827	0.0890794	11.7	1.39465	5.78459	0.553963	4.60429	8.26768
WKS3uRFAUT	WKS3z	WKS	Autumn	Forearm	0.559403	1.82916	3.88031	7.34328	13.1415	4.73273	0.0177588	1.30527	3.26763	7.57414	3.34754	8.94157	2.06002
WKS3uRFSPR	WKS3z	WKS	Spring	Forearm	5.35971	14.6763	0.779376	1.64269	2.20624	8.94484	0.0959233	3.10552	3.8729	4.29257	1.21103	13.5851	2.08633
WKS3uRFSUM	WKS3z	WKS	Summer	Forearm	0.402205	1.04275	0.431998	0.819306	0.566066	77.7596	0.104275	1.11724	0.849099	1.11724	1.11724	4.2008	0.446894
WKS3uRFWIN	WKS3z	WKS	Winter	Forearm	2.38444	0.541919	0.95314	4.91552	4.52024	2.67134	0.137074	18.3137	1.61619	5.70609	0.656678	5.08766	3.05069
WKS3uRPAUT	WKS3z	WKS	Autumn	Palm	0.649219	1.88679	3.48955	3.54027	4.45324	8.94705	0.0912964	1.37959	4.14891	5.78211	4.18949	4.96044	2.95192
WKS3uRPSPR	WKS3z	WKS	Spring	Palm	6.66242	3.85719	1.562	1.80108	2.15174	18.3615	0.0318776	1.62576	3.06025	3.2037	1.57794	7.90564	9.30826
WKS3uRPSUM	WKS3z	WKS	Summer	Palm	0.142144	4.62927	0.309259	0.453323	0.420668	15.5071	0.105647	0.161352	1.02574	0.461007	1.4272	8.16174	0.453323
WKS3uRPWIN	WKS3z	WKS	Winter	Palm	1.84444	0.97379	0.728067	3.9892	3.60697	1.86567	0.0819075	14.6099	1.24075	4.26223	0.515714	3.59483	3.9437
WKS3vFOHAUT	WKS3z	WKS	Autumn	Forehead	0.330692	1.18498	1.77058	2.79022	3.0589	8.65312	0.0275577	0.489149	2.43886	2.09439	2.804	3.05202	1.31588
WKS3vFOHSPR	WKS3z	WKS	Spring	Forehead	18.1534	5.45048	1.41474	1.5041	2.56143	9.17349	0.0744602	0.908414	1.47431	2.2338	0.923306	9.9032	1.41474
WKS3vFOHSUM	WKS3z	WKS	Summer	Forehead	0.0888099	0.26643	0.26643	1.24334	0.62167	10.746	0.71048	0.53286	0.79929	1.15453	15.7194	2.48668	1.15453
WKS3vFOHWIN	WKS3z	WKS	Winter	Forehead	1.57732	0.242088	1.05071	2.81771	0.960867	1.50744	0.127284	1.61725	0.801138	21.5808	1.48498	9.63861	3.74114
WKS3vLFAUT	WKS3z	WKS	Autumn	Forearm	0.516238	2.42163	2.32776	4.26131	8.945	13.9666	0	1.33283	2.28083	3.28515	4.19561	5.50028	2.67505
WKS3vLFSPR	WKS3z	WKS	Spring	Forearm	7.98479	10.928	1.11252	1.19701	8.0552	28.3904	0.0140825	2.07013	1.54908	2.16871	1.42233	6.77369	2.43628
WKS3vLFSUM	WKS3z	WKS	Summer	Forearm	0.113058	0.339175	0.339175	2.09158	1.97852	5.42679	0.508762	0.226116	4.8615	2.03505	11.2493	4.52233	0.791408
WKS3vLFWIN	WKS3z	WKS	Winter	Forearm	6.90371	0.861362	0.956214	1.39715	18.8705	5.29379	0.0897252	9.74672	3.77358	1.28692	3.18396	2.98657	1.55865
WKS3vLPAUT	WKS3z	WKS	Autumn	Palm	0.510134	5.89411	3.88115	2.57824	3.03323	14.0494	0.813457	0.399835	0.730732	12.9739	6.91438	5.12891	0.737626
WKS3vLPSPR	WKS3z	WKS	Spring	Palm	21.107	5.00689	0.803859	1.86036	2.98576	11.0703	0.0918695	0.689022	1.86036	4.45567	1.65365	8.08452	2.45751
WKS3vLPSUM	WKS3z	WKS	Summer	Palm	0.12352	0.334229	0.130785	1.81646	0.406888	6.47388	0.0653927	0.167115	0.435951	0.414154	9.8743	2.90634	2.47766
WKS3vLPWIN	WKS3z	WKS	Winter	Palm	4.57202	1.10957	0.80741	0.743016	4.69586	1.62968	0.148603	4.95344	3.07608	0.599366	1.19378	3.11571	2.92253
WKS3vRFAUT	WKS3z	WKS	Autumn	Forearm	0.335694	2.11382	2.05088	1.67847	10.1233	40.6557	0.414372	0.891686	0.765801	8.70705	2.6331	3.57199	1.82533
WKS3vRFSPR	WKS3z	WKS	Spring	Forearm	1.34702	5.67556	1.34702	2.0616	2.80903	22.0862	0.221766	0.747433	6.37372	5.41273	1.18275	14.6448	1.31417
WKS3vRFSUM	WKS3z	WKS	Summer	Forearm	0.0913613	0.16242	0.0913613	1.21815	0.304538	5.46137	0.040605	0.0913613	0.142118	0.416201	5.55274	1.83738	0.994823
WKS3vRFWIN	WKS3z	WKS	Winter	Forearm	8.26682	0.827566	0.880577	1.63452	14.5899	5.91665	0.0589015	10.7701	5.45428	1.25166	1.84067	2.8096	1.89957
WKS3vRPAUT	WKS3z	WKS	Autumn	Palm	2.31769	3.3729	4.22084	7.48069	2.96778	12.5589	1.02695	0.565291	0.847937	8.4511	4.202	4.32448	1.43207
WKS3vRPSPR	WKS3z	WKS	Spring	Palm	2.43924	8.1366	1.21962	1.84685	2.44795	6.54238	0.270058	0.78404	2.99678	4.28609	1.44612	9.70468	1.82072
WKS3vRPSUM	WKS3z	WKS	Summer	Palm	0.341686	0.22779	0.569476	2.73349	1.36674	7.1754	0.22779	2.3918	0.911162	0.683371	12.0729	3.53075	1.82232
WKS3vRPWIN	WKS3z	WKS	Winter	Palm	10.578	2.87854	0.858101	1.06093	7.44988	2.30127	0.0234028	4.98479	2.76153	0.733287	1.05312	4.32951	3.12037
WKS3wFOHAUT	WKS3z	WKS	Autumn	Forehead	4.15794	0.950846	9.91136	1.09589	4.97985	6.44641	0.0805802	0.273973	2.69138	1.59549	3.62611	2.86865	1.805
WKS3wFOHSPR	WKS3z	WKS	Spring	Forehead	16.7555	6.84988	0.451189	1.78425	1.25103	6.72683	0.0615258	1.21001	2.91222	5.27071	2.95324	8.65463	3.3224
WKS3wFOHSUM	WKS3z	WKS	Summer	Forehead	0.108808	0.229069	0.635666	2.92635	1.70084	30.1054	0.114534	0.641393	1.27133	9.73543	4.39239	5.89852	0.973543
WKS3wFOHWIN	WKS3z	WKS	Winter	Forehead	2.0237	1.5874	0.915927	3.08816	2.80348	1.2068	0.07117	0.953059	0.479624	22.6011	8.60847	4.69103	2.14748
WKS3wLFAUT	WKS3z	WKS	Autumn	Forearm	2.36115	2.7324	1.0098	1.2771	21.1613	5.33116	0.1782	0.772201	1.6038	2.56905	5.25691	7.54381	1.47015
WKS3wLFSPR	WKS3z	WKS	Spring	Forearm	2.90406	1.90816	0.47134	2.45553	2.0374	23.2857	0.106432	0.53976	4.01399	3.44382	1.58887	18.0401	2.84324
WKS3wLFSUM	WKS3z	WKS	Summer	Forearm	0.0940734	0.272141	0.937374	2.79532	1.23975	7.82825	0.0335976	0.376294	0.789544	1.68996	1.71012	1.82435	0.493885
WKS3wLFWIN	WKS3z	WKS	Winter	Forearm	0.373649	0.254653	0.190395	1.76591	28.9209	1.85635	0.0452187	8.14175	1.98724	2.13956	3.81979	5.58808	0.871055
WKS3wLPAUT	WKS3z	WKS	Autumn	Palm	3.1703	1.67399	0.63593	2.57178	6.56504	11.4467	0.0280557	0.869728	4.36734	5.74207	4.74142	7.98653	1.35603
WKS3wLPSPR	WKS3z	WKS	Spring	Palm	15.9486	5.07905	0.533597	1.70949	1.49209	8.25099	0.0395257	0.632411	2.77668	3.38933	1.21542	16.1265	3.7253
WKS3wLPSUM	WKS3z	WKS	Summer	Palm	0.272745	0.399377	0.594194	6.7894	4.34444	16.2088	0.116891	1.88973	2.41574	4.91915	5.74713	5.4549	1.77284
WKS3wLPWIN	WKS3z	WKS	Winter	Palm	0.616027	0.711744	0.198797	2.23586	25.4019	1.30814	0.0736287	8.57038	1.51184	5.10247	2.31439	8.74709	4.06921
WKS3wRFAUT	WKS3z	WKS	Autumn	Forearm	0.553895	1.80016	0.225931	1.88033	11.0852	12.7906	0.0947453	1.23169	3.95015	10.1159	4.23439	9.05182	1.59609
WKS3wRFSPR	WKS3z	WKS	Spring	Forearm	4.23478	3.70901	0.965491	2.27512	2.29424	16.4325	0.0860338	0.955932	3.00163	6.9783	1.95966	17.7039	2.96339
WKS3wRFSUM	WKS3z	WKS	Summer	Forearm	0.0759549	0.260417	0.368924	3.53733	7.51953	16.1241	0.0542535	1.98568	3.80859	3.0816	7.42188	4.50304	0.509983
WKS3wRFWIN	WKS3z	WKS	Winter	Forearm	0.251923	0.155442	0.0911211	1.33198	31.5359	2.28071	0.0348404	9.79015	2.44687	2.16547	3.3956	2.78723	0.978211
WKS3wRPAUT	WKS3z	WKS	Autumn	Palm	4.58648	1.80532	1.78092	2.72018	5.1232	7.46524	0.0365943	1.08563	3.39107	4.75726	4.11076	7.41644	2.72018
WKS3wRPSPR	WKS3z	WKS	Spring	Palm	11.6929	3.90667	0.379816	2.08899	1.19371	8.60011	0.0542594	0.556158	3.10635	3.77103	1.85838	12.1405	8.66793
WKS3wRPSUM	WKS3z	WKS	Summer	Palm	0.103636	0.181363	0.811814	3.13499	0.708179	18.3522	0.0431816	0.241817	0.466362	3.20408	5.24225	3.53226	0.734088
WKS3wRPWIN	WKS3z	WKS	Winter	Palm	0.231695	0.342276	0.0710882	3.4017	9.63903	0.56344	0.0394934	6.06619	1.15584	3.50702	1.0242	4.34954	16.9769
WKS3xFOHAUT	WKS3z	WKS	Autumn	Forehead	1.57634	3.86359	0.597569	4.52298	4.30661	3.70905	0.0309087	0.278178	1.38059	22.9034	2.58603	23.0476	1.19514
WKS3xFOHSPR	WKS3z	WKS	Spring	Forehead	1.09817	6.46486	2.35867	1.64248	2.88388	6.74179	4.73644	0.563407	0.649351	17.0168	1.09817	23.453	0.697097
WKS3xFOHSUM	WKS3z	WKS	Summer	Forehead	0.116496	0.27959	0.163094	2.00373	0.396086	5.87139	0.139795	0.139795	0.419385	2.6561	9.31966	3.82106	1.16496
WKS3xFOHWIN	WKS3z	WKS	Winter	Forehead	1.26845	0.254237	1.55549	3.82176	0.757244	2.87315	0.0847458	2.09131	1.50355	39.3958	0.420995	12.7857	3.4363
WKS3xLFAUT	WKS3z	WKS	Autumn	Forearm	0.257753	0.781313	0.668546	3.30246	4.96979	53.5079	0.0563834	0.531615	1.88482	3.33468	3.03665	4.28514	1.21627
WKS3xLFSPR	WKS3z	WKS	Spring	Forearm	2.07469	1.92594	0.915995	1.03343	15.2274	27.4094	2.05903	0.978627	1.04909	3.96931	1.96508	6.97565	0.422767
WKS3xLFSUM	WKS3z	WKS	Summer	Forearm	0.035791	0.656168	0.167025	1.78955	0.882844	6.22763	0.035791	0.286328	1.86113	1.44357	10.785	3.87736	4.05631
WKS3xLFWIN	WKS3z	WKS	Winter	Forearm	0.713665	0.56041	0.171554	3.22522	7.3814	0.933254	0.0571847	12.6218	4.19049	13.3538	0.841759	10.22	6.74779
WKS3xLPAUT	WKS3z	WKS	Autumn	Palm	1.50534	2.95609	1.42735	6.55955	7.22253	14.0629	0.0233991	0.608377	2.35551	3.16668	3.32267	7.49552	3.96225
WKS3xLPSPR	WKS3z	WKS	Spring	Palm	1.68915	4.29194	2.56029	2.18846	5.40742	24.3812	6.39541	1.95474	1.08361	11.3779	1.3067	7.95708	0.91363
WKS3xLPSUM	WKS3z	WKS	Summer	Palm	0.0737191	0.294877	0.184298	1.7324	0.479174	6.52414	0.0368596	0.110579	0.442315	0.608183	8.05381	2.30372	1.29008
WKS3xLPWIN	WKS3z	WKS	Winter	Palm	0.579861	0.440972	0.256944	2.65972	2.59028	0.46875	0.0381944	10.5451	4.07639	10.7882	0.795139	5.90972	10.4653
WKS3xRFAUT	WKS3z	WKS	Autumn	Forearm	0.293358	1.44332	1.04436	10.4436	7.11101	22.9172	0.0234687	1.03262	2.44074	4.20089	4.92842	9.64562	1.68974
WKS3xRFSPR	WKS3z	WKS	Spring	Forearm	4.36317	3.03951	1.53937	0.931464	7.44191	15.4329	2.53946	0.921659	0.754976	3.48073	1.73546	6.84381	0.294146
WKS3xRFSUM	WKS3z	WKS	Summer	Forearm	0	0.564334	0.451467	4.51467	1.3544	7.67494	0.677201	3.49887	1.58014	3.386	9.93228	3.95034	1.58014
WKS3xRFWIN	WKS3z	WKS	Winter	Forearm	0.587685	0.574683	0.145621	6.9248	5.07073	1.31059	0.0702101	15.0614	4.69108	12.9239	0.847722	9.0493	6.45933
WKS3xRPAUT	WKS3z	WKS	Autumn	Palm	0.647121	2.32435	1.6112	13.1405	7.23719	12.9028	0.0396197	0.832013	1.73006	5.46751	3.31484	11.6086	2.90544
WKS3xRPSPR	WKS3z	WKS	Spring	Palm	3.02234	2.72668	0.328515	4.67587	6.34034	17.707	0.0328515	1.99299	3.17565	4.58826	1.99299	18.4516	4.20499
WKS3xRPSUM	WKS3z	WKS	Summer	Palm	0.0184502	0.332103	0.193727	1.61439	0.52583	5.83026	0.0369004	0.110701	0.433579	0.987085	10.8487	2.92435	1.52214
WKS3xRPWIN	WKS3z	WKS	Winter	Palm	1.10439	1.03224	0.455075	4.05128	2.53621	1.48177	0.0776958	11.8764	3.50741	11.2492	0.577169	10.3668	7.99711
WKS3yFOHAUT	WKS3z	WKS	Autumn	Forehead	1.66104	4.29917	9.33558	6.84846	5.20519	3.1622	0.0444129	0.9682	2.53153	5.35619	2.70918	7.93214	4.47682
WKS3yFOHSPR	WKS3z	WKS	Spring	Forehead	12.9215	17.1163	4.12733	0.984624	3.80361	6.12355	7.70165	0.242784	1.14648	4.20825	3.25061	6.55517	0.47208
WKS3yFOHSUM	WKS3z	WKS	Summer	Forehead	0.137831	2.46645	0.848749	1.95865	0.88502	26.449	0.174102	0.203119	1.05912	1.41458	2.76387	7.10192	1.00834
WKS3yFOHWIN	WKS3z	WKS	Winter	Forehead	7.04271	10.7967	2.90817	2.79431	1.34348	2.21854	0.0813246	1.26866	0.637585	7.75186	1.88673	5.26658	5.17875
WKS3yLFAUT	WKS3z	WKS	Autumn	Forearm	1.77515	2.15169	6.93921	6.14578	3.63098	5.66165	0.0806885	0.954814	2.72996	3.22754	3.61754	4.2496	2.56859
WKS3yLFSPR	WKS3z	WKS	Spring	Forearm	5.99155	39.9181	2.35565	1.10101	0.665728	5.38983	3.75112	0.499296	0.972987	2.68852	0.742543	7.51504	0.294457
WKS3yLFSUM	WKS3z	WKS	Summer	Forearm	0.899743	4.24165	1.15681	2.14225	5.82691	7.36932	0.556984	2.14225	5.18423	2.57069	3.51328	7.75493	2.78492
WKS3yLFWIN	WKS3z	WKS	Winter	Forearm	4.06268	2.00889	5.52089	2.91407	1.91435	2.59737	0.163074	4.86623	1.89781	2.32085	2.81008	2.08924	3.85234
WKS3yLPAUT	WKS3z	WKS	Autumn	Palm	2.85839	6.51889	8.98352	4.22925	4.27301	3.54382	0.0729182	0.947936	2.20213	3.47091	2.4938	5.36678	4.65218
WKS3yLPSPR	WKS3z	WKS	Spring	Palm	25.8075	15.3463	1.38197	0.417805	3.64776	18.8494	2.47469	0.28925	0.755263	1.09272	1.79978	2.23365	0.224972
WKS3yLPSUM	WKS3z	WKS	Summer	Palm	0.585447	2.38361	1.05938	5.3666	2.78784	21.9682	0.223028	0.89211	2.14664	6.1472	2.23028	7.02537	4.61388
WKS3yLPWIN	WKS3z	WKS	Winter	Palm	5.71699	34.931	3.04877	1.50239	0.466334	0.503728	0.0593916	1.87853	0.384945	0.873276	1.02505	2.72981	2.8024
WKS3yRFAUT	WKS3z	WKS	Autumn	Forearm	0.53229	2.23818	3.53364	3.37972	3.08472	14.7759	0.0769576	0.461746	2.55243	5.4191	4.393	3.52081	2.17405
WKS3yRFSPR	WKS3z	WKS	Spring	Forearm	11.4534	23.8938	2.05922	0.595643	0.73179	5.61607	4.52689	0.272294	0.884956	2.87611	0.918993	2.80803	0.187202
WKS3yRFSUM	WKS3z	WKS	Summer	Forearm	0.754735	2.09332	0.939859	1.24365	1.09175	23.8525	0.887644	0.655053	3.95405	1.34333	3.89709	8.48246	1.15346
WKS3yRFWIN	WKS3z	WKS	Winter	Forearm	5.34885	3.02141	2.84258	4.63087	0.968878	2.08456	0.186836	4.7056	1.26248	2.66108	2.16463	2.80254	5.11397
WKS3yRPAUT	WKS3z	WKS	Autumn	Palm	1.47778	5.80638	4.49151	3.54317	5.05003	5.52711	0.0581801	0.407261	2.14103	3.037	2.67047	4.04934	7.60996
WKS3yRPSPR	WKS3z	WKS	Spring	Palm	31.5907	12.6444	1.98582	0.486322	2.22898	17.3455	1.64134	0.283688	0.587639	1.15502	1.13475	2.59372	0.283688
WKS3yRPSUM	WKS3z	WKS	Summer	Palm	0.369781	0.699801	1.26441	2.47714	0.576541	30.994	0.206759	0.795229	1.17694	1.09742	3.96819	7.92445	1.08151
WKS3yRPWIN	WKS3z	WKS	Winter	Palm	4.84426	42.6999	2.80024	5.60297	0.239593	0.386842	0.0499151	1.53988	0.449236	1.08066	0.793651	2.99491	2.42088
aTop genera presented here represent genera with overall average relative abundance of ≥ 1%.

## Sheet: Abundance and CV by Indi_Genus
Individual	Number of Individuals in Household	Genus	Site	Relative Abundance Winter (%)	Relative Abundance Spring (%)	Relative Abundance Summer (%)	Relative Abundance Autumn (%)	Relative Abundance Mean (%)	Standard Deviation	CVa
ADMa3z	1	Propionibacterium	Forehead	38.9818	32.5985	48.5714	39.9425	40.0235	6.5648	0.164023
FH3z	2	Propionibacterium	Forehead	13.8914	15.287	5.76449	21.6375	14.1451	6.5253	0.461312
HFC3z	1	Propionibacterium	Forehead	13.5896	3.5163	11.613	20.7704	12.3723	7.09495	0.573454
HHa3z	1	Propionibacterium	Forehead	49.3065	36.0842	19.6204	14.3636	29.8437	15.9362	0.53399
MOS3w	4	Propionibacterium	Forehead	61.966	37.369	41.7682	9.15469	37.5645	21.7582	0.579223
MOS3x	4	Propionibacterium	Forehead	32.4528	22.8601	18.0333	1.75076	18.7742	12.8341	0.683603
MOS3y	4	Propionibacterium	Forehead	58.3672	42.5894	61.4309	13.6314	44.0047	21.867	0.496924
QB3y	3	Propionibacterium	Forehead	49.062	16.7845	44.3645	18.371	32.1455	16.9428	0.527065
QB3z	3	Propionibacterium	Forehead	40.2179	42.1282	52.6899	43.1114	44.5368	5.56651	0.124987
STW3x	3	Propionibacterium	Forehead	34.5478	42.4679	18.1384	42.998	34.538	11.596	0.335746
STW3y	3	Propionibacterium	Forehead	39.3394	25.5714	3.02456	11.4638	19.8498	15.9791	0.805002
SW3y	2	Propionibacterium	Forehead	62.1126	29.169	23.3781	18.5194	33.2948	19.6989	0.591651
SW3z	2	Propionibacterium	Forehead	37.6367	42.3465	57.7398	38.5217	44.0612	9.34531	0.212098
TK3x	3	Propionibacterium	Forehead	13.2585	13.5891	9.29274	24.602	15.1856	6.5741	0.432917
TK3y	3	Propionibacterium	Forehead	7.95564	14.3354	21.9698	13.4742	14.4337	5.7645	0.399377
TK3z	3	Propionibacterium	Forehead	41.4327	18.9033	32.9713	32.8952	31.5506	9.33519	0.29588
TMb3w	4	Propionibacterium	Forehead	20.3427	3.6528	17.8495	28.6509	17.624	10.396	0.589877
TMb3x	4	Propionibacterium	Forehead	40.5851	1.84551	24.7809	15.3605	20.643	16.2897	0.789114
TMb3y	4	Propionibacterium	Forehead	21.7096	8.41341	2.89245	0.697498	8.42824	9.43052	1.11892
WKS3u	6	Propionibacterium	Forehead	1.75329	5.48337	0.355667	17.9026	6.37372	7.98482	1.25277
WKS3v	6	Propionibacterium	Forehead	21.5808	2.2338	1.15453	2.09439	6.76588	9.88824	1.46149
WKS3w	6	Propionibacterium	Forehead	22.6011	5.27071	9.73543	1.59549	9.80068	9.15971	0.934599
WKS3x	6	Propionibacterium	Forehead	39.3958	17.0168	2.6561	22.9034	20.493	15.2027	0.741847
WKS3y	6	Propionibacterium	Forehead	7.75186	4.20825	1.41458	5.35619	4.68272	2.6318	0.562023
ADMa3z	1	Propionibacterium	Left Forearm	20.3076	18.8089	25.638	17.9801	20.6837	3.44051	0.166339
FH3z	2	Propionibacterium	Left Forearm	5.28895	7.41624	8.03962	11.2959	8.01017	2.48693	0.310472
HFC3z	1	Propionibacterium	Left Forearm	5.29535	4.04984	12.409	8.87505	7.6573	3.77066	0.492427
HHa3z	1	Propionibacterium	Left Forearm	10.7963	7.98065	4.73342	5.98645	7.3742	2.64436	0.358596
MOS3w	4	Propionibacterium	Left Forearm	3.98545	20.6562	6.53972	4.24719	8.85713	7.94927	0.8975
MOS3x	4	Propionibacterium	Left Forearm	17.7248	12.4482	11.8456	2.50733	11.1315	6.32696	0.568385
MOS3y	4	Propionibacterium	Left Forearm	38.754	22.4249	39.1787	32.6501	33.2519	7.80998	0.234873
QB3y	3	Propionibacterium	Left Forearm	23.3955	27.0777	7.14128	7.249	16.2158	10.5242	0.649009
QB3z	3	Propionibacterium	Left Forearm	20.9026	22.4727	14.1942	20.4004	19.4925	3.64082	0.186781
STW3x	3	Propionibacterium	Left Forearm	28.4232	39.4517	11.494	14.5164	23.4713	12.9556	0.551975
STW3y	3	Propionibacterium	Left Forearm	20.1067	2.82184	9.18213	7.99655	10.0268	7.26523	0.724581
SW3y	2	Propionibacterium	Left Forearm	28.8223	20.962	20.5431	14.2983	21.1564	5.95017	0.281247
SW3z	2	Propionibacterium	Left Forearm	3.72875	13.2651	31.072	12.0229	15.0222	11.5068	0.765988
TK3x	3	Propionibacterium	Left Forearm	7.00912	9.25366	12.3486	13.4893	10.5252	2.94903	0.280188
TK3y	3	Propionibacterium	Left Forearm	0.972563	4.09962	3.45765	13.1507	5.42014	5.32724	0.982859
TK3z	3	Propionibacterium	Left Forearm	9.38643	8.62841	7.64263	10.9456	9.15077	1.39337	0.152268
TMb3w	4	Propionibacterium	Left Forearm	16.98	5.52604	6.11801	5.62699	8.56276	5.61746	0.656033
TMb3x	4	Propionibacterium	Left Forearm	42.6339	5.77727	14.6777	19.8286	20.7294	15.7142	0.758063
TMb3y	4	Propionibacterium	Left Forearm	6.31543	6.73205	4.46554	4.06057	5.3934	1.32658	0.245965
WKS3u	6	Propionibacterium	Left Forearm	5.00841	4.97376	0.659831	7.10679	4.4372	2.70859	0.610428
WKS3v	6	Propionibacterium	Left Forearm	1.28692	2.16871	2.03505	3.28515	2.19396	0.824483	0.375798
WKS3w	6	Propionibacterium	Left Forearm	2.13956	3.44382	1.68996	2.56905	2.4606	0.747314	0.303712
WKS3x	6	Propionibacterium	Left Forearm	13.3538	3.96931	1.44357	3.33468	5.52533	5.32808	0.964301
WKS3y	6	Propionibacterium	Left Forearm	2.32085	2.68852	2.57069	3.22754	2.7019	0.382487	0.141562
ADMa3z	1	Propionibacterium	Right Forearm	11.2093	33.0273	32.1539	13.8579	22.5621	11.6357	0.515721
FH3z	2	Propionibacterium	Right Forearm	5.67737	8.42139	10.4095	11.6999	9.05204	2.62298	0.289767
HFC3z	1	Propionibacterium	Right Forearm	2.03126	1.32325	19.8751	14.985	9.55364	9.31589	0.975114
HHa3z	1	Propionibacterium	Right Forearm	9.91327	13.396	8.92982	12.0354	11.0686	2.02161	0.182643
MOS3w	4	Propionibacterium	Right Forearm	6.98989	19.0681	8.61073	9.28034	10.9873	5.47239	0.498066
MOS3x	4	Propionibacterium	Right Forearm	17.9802	11.5839	10.2384	6.13622	11.4847	4.91126	0.427635
MOS3y	4	Propionibacterium	Right Forearm	20.8862	31.1102	43.6149	54.0247	37.409	14.46	0.386537
QB3y	3	Propionibacterium	Right Forearm	42.8473	14.3675	5.43584	12.6567	18.8268	16.4748	0.875071
QB3z	3	Propionibacterium	Right Forearm	23.1903	22.1942	10.1449	12.7508	17.0701	6.59109	0.38612
STW3x	3	Propionibacterium	Right Forearm	35.6412	27.1005	12.1656	13.3595	22.0667	11.3056	0.512339
STW3y	3	Propionibacterium	Right Forearm	26.9187	6.95578	5.09969	12.8654	12.9599	9.87742	0.762153
SW3y	2	Propionibacterium	Right Forearm	32.4524	20.8886	33.9612	18.9376	26.56	7.7409	0.29145
SW3z	2	Propionibacterium	Right Forearm	3.61769	14.0448	22.6475	4.61792	11.232	8.94334	0.796238
TK3x	3	Propionibacterium	Right Forearm	4.05405	12.4688	5.87374	16.0946	9.62281	5.62881	0.584945
TK3y	3	Propionibacterium	Right Forearm	1.94955	3.36152	2.85743	13.1416	5.32751	5.24202	0.983952
TK3z	3	Propionibacterium	Right Forearm	2.2491	8.12492	6.96156	12.5152	7.46269	4.21896	0.56534
TMb3w	4	Propionibacterium	Right Forearm	17.6473	7.90479	8.12923	2.03968	8.93024	6.45909	0.723283
TMb3x	4	Propionibacterium	Right Forearm	38.437	8.90615	18.7031	16.7601	20.7016	12.5593	0.606683
TMb3y	4	Propionibacterium	Right Forearm	10.8339	4.32369	6.3376	1.90601	5.8503	3.78424	0.646847
WKS3u	6	Propionibacterium	Right Forearm	5.70609	4.29257	1.11724	7.57414	4.67251	2.72471	0.583136
WKS3v	6	Propionibacterium	Right Forearm	1.25166	5.41273	0.416201	8.70705	3.94691	3.85305	0.976218
WKS3w	6	Propionibacterium	Right Forearm	2.16547	6.9783	3.0816	10.1159	5.58531	3.67108	0.657273
WKS3x	6	Propionibacterium	Right Forearm	12.9239	3.48073	3.386	4.20089	5.99787	4.63164	0.772214
WKS3y	6	Propionibacterium	Right Forearm	2.66108	2.87611	1.34333	5.4191	3.0749	1.70336	0.553957
ADMa3z	1	Propionibacterium	Left Palm	19.5114	29.1935	30.4308	37.076	29.0529	7.24174	0.24926
FH3z	2	Propionibacterium	Left Palm	6.77939	12.8095	16.3276	9.74978	11.4166	4.09634	0.358807
HFC3z	1	Propionibacterium	Left Palm	1.46518	10.3235	13.6435	7.88578	8.32949	5.1488	0.618141
HHa3z	1	Propionibacterium	Left Palm	7.86273	25.811	9.042	4.24022	11.739	9.60125	0.817895
MOS3w	4	Propionibacterium	Left Palm	7.49502	17.1593	10.0471	7.35278	10.5135	4.6002	0.43755
MOS3x	4	Propionibacterium	Left Palm	7.78504	18.5172	21.0468	7.75111	13.775	7.0127	0.509088
MOS3y	4	Propionibacterium	Left Palm	33.9085	28.243	27.3194	37.9578	31.8572	5.00263	0.157033
QB3y	3	Propionibacterium	Left Palm	30.4698	6.05507	4.01681	5	11.3854	12.7501	1.11986
QB3z	3	Propionibacterium	Left Palm	2.05975	26.0203	15.6013	6.32447	12.5015	10.6388	0.851006
STW3x	3	Propionibacterium	Left Palm	25.5851	24.4698	20.2827	12.8177	20.7888	5.78355	0.278205
STW3y	3	Propionibacterium	Left Palm	15.5033	2.87356	4.83353	3.09406	6.57611	6.01565	0.914775
SW3y	2	Propionibacterium	Left Palm	51.9251	15.3276	21.9085	15.5405	26.1754	17.4359	0.666117
SW3z	2	Propionibacterium	Left Palm	1.1458	13.8783	29.4468	9.14114	13.403	11.9168	0.889116
TK3x	3	Propionibacterium	Left Palm	6.5341	6.94492	6.10161	17.0305	9.15277	5.26307	0.575024
TK3y	3	Propionibacterium	Left Palm	3.00229	11.7432	10.0506	8.10254	8.22466	3.78604	0.460327
TK3z	3	Propionibacterium	Left Palm	3.26513	11.8305	6.85325	17.2963	9.81128	6.10203	0.62194
TMb3w	4	Propionibacterium	Left Palm	4.56354	7.38636	11.7438	8.86897	8.14068	2.99322	0.367686
TMb3x	4	Propionibacterium	Left Palm	32.3651	2.95788	10.2873	27.4342	18.2611	13.9145	0.761973
TMb3y	4	Propionibacterium	Left Palm	8.14301	6.85449	4.12314	0.933184	5.01346	3.19504	0.637293
WKS3u	6	Propionibacterium	Left Palm	5.78459	4.74083	0.613027	7.43539	4.64346	2.90694	0.626029
WKS3v	6	Propionibacterium	Left Palm	0.599366	4.45567	0.414154	12.9739	4.61078	5.87848	1.27494
WKS3w	6	Propionibacterium	Left Palm	5.10247	3.38933	4.91915	5.74207	4.78825	0.997101	0.208239
WKS3x	6	Propionibacterium	Left Palm	10.7882	11.3779	0.608183	3.16668	6.48523	5.41621	0.83516
WKS3y	6	Propionibacterium	Left Palm	0.873276	1.09272	6.1472	3.47091	2.89603	2.46604	0.851525
ADMa3z	1	Propionibacterium	Right Palm	18.6559	2.44979	26.8629	25.8802	18.4622	11.2847	0.611233
FH3z	2	Propionibacterium	Right Palm	5.11312	5.17351	8.86774	9.73631	7.22267	2.4272	0.336053
HFC3z	1	Propionibacterium	Right Palm	2.57619	3.35037	16.3308	7.75752	7.50372	6.3117	0.841143
HHa3z	1	Propionibacterium	Right Palm	14.8015	1.05526	5.20273	22.0013	10.7652	9.4475	0.877597
MOS3w	4	Propionibacterium	Right Palm	3.22438	26.7056	17.164	9.90965	14.2509	10.0671	0.706415
MOS3x	4	Propionibacterium	Right Palm	26.7935	11.5067	10.6262	5.57533	13.6254	9.15944	0.672231
MOS3y	4	Propionibacterium	Right Palm	35.0488	26.0548	24.7382	21.2559	26.7744	5.87601	0.219463
QB3y	3	Propionibacterium	Right Palm	30.9721	6.67262	6.06578	3.50097	11.8029	12.8532	1.08899
QB3z	3	Propionibacterium	Right Palm	3.04811	32.5124	17.6838	20.0699	18.3286	12.0847	0.659339
STW3x	3	Propionibacterium	Right Palm	22.4852	28.9355	15.2344	18.6625	21.3294	5.87227	0.275314
STW3y	3	Propionibacterium	Right Palm	13.9404	3.38548	6.14603	7.88013	7.838	4.46947	0.57023
SW3y	2	Propionibacterium	Right Palm	49.5852	13.6926	30.3096	11.8983	26.3714	17.5557	0.66571
SW3z	2	Propionibacterium	Right Palm	2.16421	17.1691	30.1571	20.0128	17.3758	11.5722	0.665997
TK3x	3	Propionibacterium	Right Palm	3.39611	9.93228	8.59422	18.8817	10.2011	6.43727	0.631038
TK3y	3	Propionibacterium	Right Palm	0.972964	12.1125	2.9965	7.13282	5.80369	4.92556	0.848695
TK3z	3	Propionibacterium	Right Palm	15.2793	5.21165	13.0775	21.6014	13.7924	6.76588	0.49055
TMb3w	4	Propionibacterium	Right Palm	2.14836	4.88298	9.38161	5.04949	5.36561	2.98953	0.557164
TMb3x	4	Propionibacterium	Right Palm	24.4944	3.63994	15.7245	20.5907	16.1124	9.05587	0.562044
TMb3y	4	Propionibacterium	Right Palm	7.16986	6.88349	2.35352	4.71067	5.27939	2.23839	0.423987
WKS3u	6	Propionibacterium	Right Palm	4.26223	3.2037	0.461007	5.78211	3.42726	2.24285	0.654415
WKS3v	6	Propionibacterium	Right Palm	0.733287	4.28609	0.683371	8.4511	3.53846	3.68391	1.0411
WKS3w	6	Propionibacterium	Right Palm	3.50702	3.77103	3.20408	4.75726	3.80984	0.672745	0.176581
WKS3x	6	Propionibacterium	Right Palm	11.2492	4.58826	0.987085	5.46751	5.57302	4.25171	0.762909
WKS3y	6	Propionibacterium	Right Palm	1.08066	1.15502	1.09742	3.037	1.59252	0.963512	0.605022
ADMa3z	1	Enhydrobacter	Forehead	0.359874	0.450772	3.16047	3.02779	1.74973	1.55377	0.888008
FH3z	2	Enhydrobacter	Forehead	1.45422	0.841611	5.29644	1.67371	2.31649	2.01759	0.870967
HFC3z	1	Enhydrobacter	Forehead	0.542891	3.77358	2.83845	3.05704	2.55299	1.39832	0.547719
HHa3z	1	Enhydrobacter	Forehead	1.11625	3.69473	1.24732	1.47727	1.88389	1.21641	0.64569
MOS3w	4	Enhydrobacter	Forehead	0.417524	4.94194	5.22416	54.6776	16.3153	25.6695	1.57334
MOS3x	4	Enhydrobacter	Forehead	3.60586	12.7887	26.6984	48.8075	22.9751	19.6647	0.855914
MOS3y	4	Enhydrobacter	Forehead	0.560933	5.29044	4.4865	4.98351	3.83035	2.20464	0.575571
QB3y	3	Enhydrobacter	Forehead	9.06153	4.82827	2.87657	16.2592	8.2564	5.92701	0.717868
QB3z	3	Enhydrobacter	Forehead	10.5748	1.40119	0.732409	9.4294	5.53444	5.18712	0.937245
STW3x	3	Enhydrobacter	Forehead	1.65376	0.657689	4.57043	0.776813	1.91467	1.82536	0.953355
STW3y	3	Enhydrobacter	Forehead	2.33831	2.96824	2.84818	2.2963	2.61276	0.345088	0.132078
SW3y	2	Enhydrobacter	Forehead	9.5112	18.6277	7.08529	5.37014	10.1486	5.90253	0.581611
SW3z	2	Enhydrobacter	Forehead	0.631107	1.47383	7.54646	31.3206	10.243	14.3854	1.40442
TK3x	3	Enhydrobacter	Forehead	1.97746	1.35891	2.15867	5.52719	2.75556	1.87921	0.681969
TK3y	3	Enhydrobacter	Forehead	0.412396	1.10637	4.42227	2.17347	2.02863	1.75245	0.863862
TK3z	3	Enhydrobacter	Forehead	3.27262	1.91708	1.71961	1.25518	2.04112	0.86661	0.424575
TMb3w	4	Enhydrobacter	Forehead	23.303	5.41463	7.63114	17.9473	13.574	8.47883	0.624637
TMb3x	4	Enhydrobacter	Forehead	0.897914	54.6469	4.83994	2.66458	15.7623	25.9731	1.6478
TMb3y	4	Enhydrobacter	Forehead	5.27119	1.52971	2.29187	45.58	13.6682	21.3357	1.56097
WKS3u	6	Enhydrobacter	Forehead	0.906305	13.9397	52.9534	8.11052	18.9775	23.2694	1.22616
WKS3v	6	Enhydrobacter	Forehead	1.50744	9.17349	10.746	8.65312	7.52001	4.10593	0.546001
WKS3w	6	Enhydrobacter	Forehead	1.2068	6.72683	30.1054	6.44641	11.1214	12.9081	1.16066
WKS3x	6	Enhydrobacter	Forehead	2.87315	6.74179	5.87139	3.70905	4.79884	1.80936	0.37704
WKS3y	6	Enhydrobacter	Forehead	2.21854	6.12355	26.449	3.1622	9.48833	11.4289	1.20452
ADMa3z	1	Enhydrobacter	Left Forearm	2.06101	1.41233	4.83627	4.21879	3.1321	1.65226	0.527526
FH3z	2	Enhydrobacter	Left Forearm	0.806789	1.3011	6.42336	1.86353	2.59869	2.58607	0.995141
HFC3z	1	Enhydrobacter	Left Forearm	2.42603	6.85358	6.1775	5.76173	5.30471	1.97116	0.371587
HHa3z	1	Enhydrobacter	Left Forearm	1.65619	21.5236	2.01994	0.815763	6.50387	10.0258	1.54152
MOS3w	4	Enhydrobacter	Left Forearm	2.66185	4.97665	11.5022	16.6065	8.9368	6.33676	0.709063
MOS3x	4	Enhydrobacter	Left Forearm	4.0183	20.4873	18.6596	21.7328	16.2245	8.23475	0.507551
MOS3y	4	Enhydrobacter	Left Forearm	3.22623	7.24437	8.89616	6.40058	6.44183	2.38115	0.369638
QB3y	3	Enhydrobacter	Left Forearm	15.0399	4.09489	2.76365	15.8635	9.44048	6.9705	0.738363
QB3z	3	Enhydrobacter	Left Forearm	17.2249	13.6847	2.14892	14.582	11.9101	6.67871	0.56076
STW3x	3	Enhydrobacter	Left Forearm	1.29125	2.46325	2.24297	1.21482	1.80308	0.64222	0.35618
STW3y	3	Enhydrobacter	Left Forearm	1.46431	8.34854	1.67425	3.87973	3.84171	3.19702	0.832189
SW3y	2	Enhydrobacter	Left Forearm	3.56937	11.8951	14.9215	11.6956	10.5204	4.86339	0.462282
SW3z	2	Enhydrobacter	Left Forearm	1.79373	10.281	7.51395	4.29035	5.96975	3.70724	0.621003
TK3x	3	Enhydrobacter	Left Forearm	3.31992	2.91225	3.91293	7.42578	4.39272	2.06336	0.469722
TK3y	3	Enhydrobacter	Left Forearm	0.43225	1.83294	1.58538	2.31497	1.54138	0.799072	0.518412
TK3z	3	Enhydrobacter	Left Forearm	2.73319	1.2692	2.4085	3.01234	2.35581	0.765277	0.324847
TMb3w	4	Enhydrobacter	Left Forearm	6.84783	10.7333	10.1676	18.424	11.5432	4.89696	0.424229
TMb3x	4	Enhydrobacter	Left Forearm	0.450834	25.2566	3.56585	4.16667	8.35998	11.3815	1.36143
TMb3y	4	Enhydrobacter	Left Forearm	0.314065	1.97252	2.77342	43.6439	12.176	21.0036	1.725
WKS3u	6	Enhydrobacter	Left Forearm	3.18406	6.63168	53.761	3.57731	16.7885	24.6965	1.47103
WKS3v	6	Enhydrobacter	Left Forearm	5.29379	28.3904	5.42679	13.9666	13.2694	10.8666	0.81892
WKS3w	6	Enhydrobacter	Left Forearm	1.85635	23.2857	7.82825	5.33116	9.57536	9.46259	0.988223
WKS3x	6	Enhydrobacter	Left Forearm	0.933254	27.4094	6.22763	53.5079	22.0195	23.9066	1.0857
WKS3y	6	Enhydrobacter	Left Forearm	2.59737	5.38983	7.36932	5.66165	5.25454	1.97627	0.376106
ADMa3z	1	Enhydrobacter	Right Forearm	1.07612	1.74265	2.35893	5.93199	2.77742	2.16731	0.78033
FH3z	2	Enhydrobacter	Right Forearm	0.424519	2.08096	6.83637	0.629295	2.49279	2.98812	1.19871
HFC3z	1	Enhydrobacter	Right Forearm	1.71357	9.41399	5.45349	3.37055	4.9879	3.32386	0.666385
HHa3z	1	Enhydrobacter	Right Forearm	1.45262	19.2323	2.99329	1.33727	6.25386	8.68515	1.38876
MOS3w	4	Enhydrobacter	Right Forearm	2.23255	7.65599	9.30707	7.5179	6.67838	3.07332	0.46019
MOS3x	4	Enhydrobacter	Right Forearm	4.81086	22.2905	6.13488	16.3057	12.3855	8.36507	0.675393
MOS3y	4	Enhydrobacter	Right Forearm	3.06163	8.00582	11.2265	5.80344	7.02435	3.45519	0.491888
QB3y	3	Enhydrobacter	Right Forearm	4.57332	5.67186	1.7542	10.5586	5.63949	3.67109	0.650962
QB3z	3	Enhydrobacter	Right Forearm	16.3666	8.29124	2.12261	12.4225	9.80072	6.08867	0.621247
STW3x	3	Enhydrobacter	Right Forearm	0.778261	3.78913	1.44829	1.65635	1.91801	1.30246	0.67907
STW3y	3	Enhydrobacter	Right Forearm	1.18151	3.02705	1.56533	8.80385	3.64444	3.53032	0.968687
SW3y	2	Enhydrobacter	Right Forearm	3.19184	7.23252	18.7478	19.6177	12.1974	8.24051	0.675593
SW3z	2	Enhydrobacter	Right Forearm	2.06394	2.02361	5.30303	2.39142	2.9455	1.58029	0.536511
TK3x	3	Enhydrobacter	Right Forearm	1.10599	1.80318	3.87355	5.97763	3.19009	2.19882	0.689267
TK3y	3	Enhydrobacter	Right Forearm	0.260664	3.93235	1.1931	2.62684	2.00324	1.61278	0.805089
TK3z	3	Enhydrobacter	Right Forearm	0.512663	1.41591	1.59564	2.07195	1.39904	0.652535	0.466417
TMb3w	4	Enhydrobacter	Right Forearm	8.58661	1.48931	13.8822	25.2026	12.2902	9.99399	0.813169
TMb3x	4	Enhydrobacter	Right Forearm	0.371316	14.7797	10.1334	2.31616	6.90015	6.73747	0.976423
TMb3y	4	Enhydrobacter	Right Forearm	1.27914	1.37113	1.62503	14.788	4.76583	6.68307	1.40229
WKS3u	6	Enhydrobacter	Right Forearm	2.67134	8.94484	77.7596	4.73273	23.5271	36.2491	1.54074
WKS3v	6	Enhydrobacter	Right Forearm	5.91665	22.0862	5.46137	40.6557	18.53	16.6541	0.898765
WKS3w	6	Enhydrobacter	Right Forearm	2.28071	16.4325	16.1241	12.7906	11.907	6.62597	0.556478
WKS3x	6	Enhydrobacter	Right Forearm	1.31059	15.4329	7.67494	22.9172	11.8339	9.37778	0.792451
WKS3y	6	Enhydrobacter	Right Forearm	2.08456	5.61607	23.8525	14.7759	11.5822	9.77342	0.843828
ADMa3z	1	Enhydrobacter	Left Palm	5.19517	1.4816	2.98808	13.4589	5.78094	5.34099	0.923896
FH3z	2	Enhydrobacter	Left Palm	0.452387	0.825355	4.90427	1.18637	1.8421	2.06333	1.1201
HFC3z	1	Enhydrobacter	Left Palm	0.389105	3.99174	16.4335	5.16349	6.49446	6.93049	1.06714
HHa3z	1	Enhydrobacter	Left Palm	1.34231	3.38505	4.6032	0.657667	2.49706	1.82036	0.729003
MOS3w	4	Enhydrobacter	Left Palm	3.74226	4.54275	16.5809	4.77172	7.40942	6.13025	0.82736
MOS3x	4	Enhydrobacter	Left Palm	9.2507	15.8255	15.1002	44.7208	21.2243	15.9385	0.750954
MOS3y	4	Enhydrobacter	Left Palm	1.44788	10.4176	10.6808	5.03797	6.89605	4.46693	0.647751
QB3y	3	Enhydrobacter	Left Palm	7.50545	9.85851	1.21122	12.8154	7.84765	4.92888	0.628071
QB3z	3	Enhydrobacter	Left Palm	47.1331	1.5567	2.34196	15.4442	16.619	21.3166	1.28267
STW3x	3	Enhydrobacter	Left Palm	2.9136	3.28774	2.05802	0.874556	2.28348	1.07106	0.469046
STW3y	3	Enhydrobacter	Left Palm	2.58713	6.70498	1.35742	1.54703	3.04914	2.49645	0.81874
SW3y	2	Enhydrobacter	Left Palm	4.58924	2.48078	12.7069	11.6768	7.86344	5.08903	0.647176
SW3z	2	Enhydrobacter	Left Palm	0.480274	3.98279	16.2299	2.95146	5.91112	7.03444	1.19004
TK3x	3	Enhydrobacter	Left Palm	1.57366	0.975026	2.7229	11.5427	4.20358	4.94623	1.17667
TK3y	3	Enhydrobacter	Left Palm	0.0343774	1.63262	1.51928	2.30791	1.37355	0.958257	0.697651
TK3z	3	Enhydrobacter	Left Palm	0.409772	1.28311	1.00466	2.20413	1.22542	0.747264	0.609803
TMb3w	4	Enhydrobacter	Left Palm	5.53236	0.772727	4.08887	13.2828	5.91918	5.29805	0.895065
TMb3x	4	Enhydrobacter	Left Palm	0.843578	54.3193	8.24761	2.33482	16.4363	25.4569	1.54882
TMb3y	4	Enhydrobacter	Left Palm	0.529283	2.09907	3.91051	24.692	7.80773	11.3407	1.45249
WKS3u	6	Enhydrobacter	Left Palm	1.52827	10.1922	20.7663	5.76973	9.56412	8.26348	0.864008
WKS3v	6	Enhydrobacter	Left Palm	1.62968	11.0703	6.47388	14.0494	8.3058	5.43315	0.654139
WKS3w	6	Enhydrobacter	Left Palm	1.30814	8.25099	16.2088	11.4467	9.30368	6.25329	0.672131
WKS3x	6	Enhydrobacter	Left Palm	0.46875	24.3812	6.52414	14.0629	11.3592	10.3096	0.907593
WKS3y	6	Enhydrobacter	Left Palm	0.503728	18.8494	21.9682	3.54382	11.2163	10.7625	0.959541
ADMa3z	1	Enhydrobacter	Right Palm	3.96834	17.9691	1.46662	12.0025	8.85164	7.55955	0.854028
FH3z	2	Enhydrobacter	Right Palm	1.11427	1.00571	6.11222	0.680962	2.22829	2.59582	1.16494
HFC3z	1	Enhydrobacter	Right Palm	1.33972	8.80182	6.06662	7.6688	5.96924	3.284	0.550153
HHa3z	1	Enhydrobacter	Right Palm	0.82558	1.97621	6.53032	3.83366	3.29144	2.48962	0.756392
MOS3w	4	Enhydrobacter	Right Palm	6.69998	6.16136	10.86	10.7695	8.62269	2.54093	0.294679
MOS3x	4	Enhydrobacter	Right Palm	1.78902	15.4971	10.5902	25.5437	13.355	9.90906	0.741974
MOS3y	4	Enhydrobacter	Right Palm	1.28418	9.06547	19.8751	2.99128	8.304	8.40579	1.01226
QB3y	3	Enhydrobacter	Right Palm	10.5015	7.56528	2.03091	22.71	10.7019	8.74184	0.816847
QB3z	3	Enhydrobacter	Right Palm	37.1411	1.45241	1.55283	15.4384	13.8962	16.8316	1.21124
STW3x	3	Enhydrobacter	Right Palm	0.996285	1.48174	1.30208	0.926582	1.17667	0.260693	0.221551
STW3y	3	Enhydrobacter	Right Palm	4.43538	4.98656	1.36784	0.961894	2.93792	2.06633	0.703331
SW3y	2	Enhydrobacter	Right Palm	4.1399	10.7186	7.55712	10.9068	8.3306	3.1885	0.382745
SW3z	2	Enhydrobacter	Right Palm	0.598972	3.93459	14.7345	10.9044	7.54312	6.43575	0.853195
TK3x	3	Enhydrobacter	Right Palm	0.941695	1.06847	2.35294	6.18224	2.63634	2.44838	0.928707
TK3y	3	Enhydrobacter	Right Palm	0.0331222	2.22512	1.58257	2.71188	1.63817	1.16571	0.711591
TK3z	3	Enhydrobacter	Right Palm	0.381508	4.20847	1.55554	1.2147	1.84005	1.65416	0.898975
TMb3w	4	Enhydrobacter	Right Palm	6.53667	0.572487	20.3743	24.8442	13.0819	11.4143	0.872522
TMb3x	4	Enhydrobacter	Right Palm	0.511799	17.6912	5.03579	2.40818	6.41175	7.74507	1.20795
TMb3y	4	Enhydrobacter	Right Palm	0.575809	2.1713	4.76898	34.8773	10.5984	16.278	1.5359
WKS3u	6	Enhydrobacter	Right Palm	1.86567	18.3615	15.5071	8.94705	11.1703	7.34938	0.657937
WKS3v	6	Enhydrobacter	Right Palm	2.30127	6.54238	7.1754	12.5589	7.14448	4.20856	0.589064
WKS3w	6	Enhydrobacter	Right Palm	0.56344	8.60011	18.3522	7.46524	8.74524	7.32336	0.837411
WKS3x	6	Enhydrobacter	Right Palm	1.48177	17.707	5.83026	12.9028	9.48045	7.22705	0.762311
WKS3y	6	Enhydrobacter	Right Palm	0.386842	17.3455	30.994	5.52711	13.5634	13.6178	1.00401
ADMa3z	1	Staphylococcus	Forehead	40.965	27.0143	11.0763	16.2376	23.8233	13.2168	0.554783
FH3z	2	Staphylococcus	Forehead	4.57361	18.9708	2.9233	8.83444	8.82553	7.20742	0.816656
HFC3z	1	Staphylococcus	Forehead	6.78721	3.25901	16.3767	10.4201	9.21075	5.60088	0.608081
HHa3z	1	Staphylococcus	Forehead	10.6606	19.3822	19.2302	4.25	13.3807	7.32582	0.54749
MOS3w	4	Staphylococcus	Forehead	4.07237	8.60946	1.83348	1.01904	3.88359	3.4048	0.876716
MOS3x	4	Staphylococcus	Forehead	15.2438	16.5251	4.90048	1.35204	9.50536	7.52526	0.791686
MOS3y	4	Staphylococcus	Forehead	12.3653	11.5911	6.37434	2.67497	8.25142	4.57156	0.554033
QB3y	3	Staphylococcus	Forehead	10.8299	7.40667	4.61559	4.35868	6.8027	3.0188	0.443765
QB3z	3	Staphylococcus	Forehead	13.692	11.2888	8.83251	9.63235	10.8614	2.14645	0.197622
STW3x	3	Staphylococcus	Forehead	9.59181	2.94394	2.57982	3.02689	4.53562	3.37638	0.744416
STW3y	3	Staphylococcus	Forehead	11.4152	2.98308	1.81604	2.23424	4.61215	4.56101	0.988913
SW3y	2	Staphylococcus	Forehead	6.82068	2.11792	5.30557	3.53827	4.44561	2.05117	0.461393
SW3z	2	Staphylococcus	Forehead	6.0232	12.9279	3.81689	1.57665	6.08617	4.90914	0.806607
TK3x	3	Staphylococcus	Forehead	4.69588	11.9333	5.36285	2.97387	6.24148	3.92577	0.628982
TK3y	3	Staphylococcus	Forehead	0.492473	2.86076	4.86046	2.25472	2.6171	1.80161	0.688398
TK3z	3	Staphylococcus	Forehead	25.4165	10.4399	22.3912	8.59088	16.7096	8.43233	0.50464
TMb3w	4	Staphylococcus	Forehead	2.02867	66.8665	3.66722	1.36072	18.4808	32.2717	1.74623
TMb3x	4	Staphylococcus	Forehead	12.4123	3.38159	2.14367	2.94671	5.22108	4.82152	0.923472
TMb3y	4	Staphylococcus	Forehead	8.59156	15.8462	51.9122	4.837	20.2967	21.5666	1.06257
WKS3u	6	Staphylococcus	Forehead	6.70995	10.218	17.2444	6.29828	10.1177	5.06625	0.500733
WKS3v	6	Staphylococcus	Forehead	9.63861	9.9032	2.48668	3.05202	6.27013	4.05038	0.64598
WKS3w	6	Staphylococcus	Forehead	4.69103	8.65463	5.89852	2.86865	5.52821	2.42802	0.439205
WKS3x	6	Staphylococcus	Forehead	12.7857	23.453	3.82106	23.0476	15.7768	9.37506	0.594229
WKS3y	6	Staphylococcus	Forehead	5.26658	6.55517	7.10192	7.93214	6.71395	1.11872	0.166626
ADMa3z	1	Staphylococcus	Left Forearm	21.094	8.68998	15.4644	7.01306	13.0654	6.48046	0.496003
FH3z	2	Staphylococcus	Left Forearm	6.1316	4.00087	2.55474	3.23968	3.98172	1.55018	0.389325
HFC3z	1	Staphylococcus	Left Forearm	5.59431	6.23053	13.2587	4.71565	7.4498	3.92209	0.526469
HHa3z	1	Staphylococcus	Left Forearm	9.60588	4.95768	33.7668	5.45934	13.4474	13.7055	1.01919
MOS3w	4	Staphylococcus	Left Forearm	1.14777	6.32834	9.02097	0.934381	4.35786	3.98548	0.91455
MOS3x	4	Staphylococcus	Left Forearm	5.07894	6.24896	6.20289	1.73584	4.81666	2.12394	0.440957
MOS3y	4	Staphylococcus	Left Forearm	8.91141	8.4895	5.70778	3.2722	6.59522	2.63205	0.399084
QB3y	3	Staphylococcus	Left Forearm	6.16801	9.44394	3.59275	4.27711	5.87045	2.61948	0.446215
QB3z	3	Staphylococcus	Left Forearm	4.95173	14.1729	6.6541	9.27486	8.76339	4.02087	0.458825
STW3x	3	Staphylococcus	Left Forearm	5.87176	6.67461	5.73739	4.90543	5.7973	0.724396	0.124954
STW3y	3	Staphylococcus	Left Forearm	2.44445	1.32435	3.72769	1.61116	2.27691	1.07756	0.473255
SW3y	2	Staphylococcus	Left Forearm	11.0668	5.85232	5.30599	1.87788	6.02573	3.79318	0.629497
SW3z	2	Staphylococcus	Left Forearm	1.13023	5.68504	5.88235	2.8436	3.8853	2.30238	0.592586
TK3x	3	Staphylococcus	Left Forearm	3.71875	11.5608	11.7896	3.01325	7.5206	4.80686	0.639159
TK3y	3	Staphylococcus	Left Forearm	0.295195	2.4066	2.55926	3.73872	2.24995	1.43268	0.636762
TK3z	3	Staphylococcus	Left Forearm	4.15866	16.4676	9.31109	7.42722	9.34114	5.20603	0.557323
TMb3w	4	Staphylococcus	Left Forearm	1.59812	31.6684	6.50991	2.30429	10.5202	14.2646	1.35592
TMb3x	4	Staphylococcus	Left Forearm	8.85638	13.1889	2.27535	7.37454	7.92379	4.50176	0.568132
TMb3y	4	Staphylococcus	Left Forearm	4.95221	16.9714	26.6281	5.97994	13.6329	10.2298	0.750372
WKS3u	6	Staphylococcus	Left Forearm	7.29455	9.17223	8.77068	6.10748	7.83624	1.40714	0.179568
WKS3v	6	Staphylococcus	Left Forearm	2.98657	6.77369	4.52233	5.50028	4.94572	1.5986	0.323229
WKS3w	6	Staphylococcus	Left Forearm	5.58808	18.0401	1.82435	7.54381	8.2491	6.94551	0.841972
WKS3x	6	Staphylococcus	Left Forearm	10.22	6.97565	3.87736	4.28514	6.33955	2.9295	0.462099
WKS3y	6	Staphylococcus	Left Forearm	2.08924	7.51504	7.75493	4.2496	5.4022	2.72664	0.504727
ADMa3z	1	Staphylococcus	Right Forearm	16.4102	5.41074	11.7411	4.3766	9.48464	5.64927	0.595624
FH3z	2	Staphylococcus	Right Forearm	11.9192	4.92603	2.3855	1.38279	5.15338	4.75067	0.921854
HFC3z	1	Staphylococcus	Right Forearm	3.34371	5.51985	7.87888	6.56934	5.82794	1.9168	0.328898
HHa3z	1	Staphylococcus	Right Forearm	6.71804	4.34783	30.0731	3.89381	11.2582	12.6042	1.11956
MOS3w	4	Staphylococcus	Right Forearm	0.967757	12.2332	7.04823	1.53295	5.44553	5.29148	0.971712
MOS3x	4	Staphylococcus	Right Forearm	3.49056	4.2302	2.82951	1.20841	2.93967	1.2882	0.438211
MOS3y	4	Staphylococcus	Right Forearm	3.72648	12.2403	6.83881	5.07989	6.97137	3.73659	0.53599
QB3y	3	Staphylococcus	Right Forearm	13.084	7.8905	2.86952	3.71935	6.89084	4.67561	0.678525
QB3z	3	Staphylococcus	Right Forearm	3.90286	15.7201	4.85443	7.17804	7.91385	5.3829	0.680187
STW3x	3	Staphylococcus	Right Forearm	6.47336	4.85997	5.14568	3.62222	5.02531	1.17009	0.23284
STW3y	3	Staphylococcus	Right Forearm	3.60607	2.383	4.85253	1.31471	3.03907	1.52905	0.50313
SW3y	2	Staphylococcus	Right Forearm	8.49549	3.53052	6.44062	3.26339	5.43251	2.49805	0.459834
SW3z	2	Staphylococcus	Right Forearm	1.51731	3.87858	6.39667	1.37438	3.29174	2.36713	0.719112
TK3x	3	Staphylococcus	Right Forearm	2.06477	9.45713	12.2451	2.45533	6.55558	5.09146	0.776661
TK3y	3	Staphylococcus	Right Forearm	0.526759	3.07259	3.11811	4.79445	2.87797	1.76036	0.611667
TK3z	3	Staphylococcus	Right Forearm	3.15867	10.0569	10.678	7.80965	7.9258	3.40857	0.430061
TMb3w	4	Staphylococcus	Right Forearm	1.24731	27.164	5.22147	3.79994	9.35817	11.9839	1.28058
TMb3x	4	Staphylococcus	Right Forearm	9.19297	25.5586	1.34907	22.4458	14.6366	11.35	0.775451
TMb3y	4	Staphylococcus	Right Forearm	11.6502	18.9939	41.885	9.49721	20.5066	14.8208	0.722732
WKS3u	6	Staphylococcus	Right Forearm	5.08766	13.5851	4.2008	8.94157	7.95379	4.28125	0.538265
WKS3v	6	Staphylococcus	Right Forearm	2.8096	14.6448	1.83738	3.57199	5.71593	5.99473	1.04878
WKS3w	6	Staphylococcus	Right Forearm	2.78723	17.7039	4.50304	9.05182	8.51149	6.67399	0.784115
WKS3x	6	Staphylococcus	Right Forearm	9.0493	6.84381	3.95034	9.64562	7.37227	2.58002	0.349962
WKS3y	6	Staphylococcus	Right Forearm	2.80254	2.80803	8.48246	3.52081	4.40346	2.74017	0.622277
ADMa3z	1	Staphylococcus	Left Palm	8.95678	7.12592	6.3428	5.54997	6.99387	1.45822	0.2085
FH3z	2	Staphylococcus	Left Palm	5.76553	6.0416	2.80187	2.09232	4.17533	2.01965	0.483711
HFC3z	1	Staphylococcus	Left Palm	1.13243	4.88644	13.6435	5.04513	6.17688	5.29601	0.857393
HHa3z	1	Staphylococcus	Left Palm	6.28149	11.213	28.2469	2.02492	11.9416	11.5003	0.963048
MOS3w	4	Staphylococcus	Left Palm	2.23108	10.0377	2.05757	1.24715	3.89337	4.1186	1.05785
MOS3x	4	Staphylococcus	Left Palm	1.93829	6.50084	6.01336	2.7884	4.31022	2.28338	0.52976
MOS3y	4	Staphylococcus	Left Palm	12.0553	12.9387	9.66308	3.20675	9.46596	4.39626	0.464428
QB3y	3	Staphylococcus	Left Palm	10.3802	2.60155	2.66345	1.68224	4.33187	4.05713	0.936577
QB3z	3	Staphylococcus	Left Palm	0.641628	21.9713	7.18436	4.02192	8.4548	9.39868	1.11164
STW3x	3	Staphylococcus	Left Palm	7.39228	4.96298	9.83552	2.44602	6.1592	3.17566	0.515596
STW3y	3	Staphylococcus	Left Palm	3.77494	3.95913	2.91663	0.680693	2.83285	1.50497	0.531258
SW3y	2	Staphylococcus	Left Palm	8.59465	2.2031	6.78351	2.64446	5.05643	3.13374	0.619753
SW3z	2	Staphylococcus	Left Palm	0.682676	5.92502	7.31939	1.65058	3.89441	3.2251	0.828135
TK3x	3	Staphylococcus	Left Palm	4.02395	12.9661	11.9625	2.10877	7.76533	5.49724	0.707921
TK3y	3	Staphylococcus	Left Palm	0.187166	12.1019	6.50565	3.01094	5.45142	5.13189	0.941386
TK3z	3	Staphylococcus	Left Palm	3.54179	8.16951	9.59813	6.64299	6.98811	2.59514	0.371365
TMb3w	4	Staphylococcus	Left Palm	0.753523	25.2614	5.1531	4.71724	8.97131	11.0389	1.23047
TMb3x	4	Staphylococcus	Left Palm	6.95713	5.05387	5.25009	5.87846	5.78489	0.85699	0.148143
TMb3y	4	Staphylococcus	Left Palm	3.20745	17.3808	30.9051	10.433	15.4816	11.7988	0.762117
WKS3u	6	Staphylococcus	Left Palm	4.60429	11.0309	18.9272	6.88589	10.3621	6.29933	0.607922
WKS3v	6	Staphylococcus	Left Palm	3.11571	8.08452	2.90634	5.12891	4.80887	2.40269	0.499636
WKS3w	6	Staphylococcus	Left Palm	8.74709	16.1265	5.4549	7.98653	9.57875	4.58642	0.478812
WKS3x	6	Staphylococcus	Left Palm	5.90972	7.95708	2.30372	7.49552	5.91651	2.56317	0.433223
WKS3y	6	Staphylococcus	Left Palm	2.72981	2.23365	7.02537	5.36678	4.3389	2.25794	0.520395
ADMa3z	1	Staphylococcus	Right Palm	14.1699	2.44198	6.15766	4.6682	6.85944	5.10722	0.744553
FH3z	2	Staphylococcus	Right Palm	5.5569	4.65706	2.83066	3.6656	4.17756	1.18444	0.283526
HFC3z	1	Staphylococcus	Right Palm	1.46152	3.2368	8.64571	7.72794	5.26799	3.46773	0.658263
HHa3z	1	Staphylococcus	Right Palm	14.1659	3.62625	27.413	7.52437	13.1824	10.4373	0.79176
MOS3w	4	Staphylococcus	Right Palm	0.797814	7.65619	3.39043	1.73419	3.39466	3.03652	0.894501
MOS3x	4	Staphylococcus	Right Palm	8.92719	6.89714	3.0592	0.90945	4.94825	3.62907	0.733406
MOS3y	4	Staphylococcus	Right Palm	7.09961	7.25238	8.88712	2.79319	6.50807	2.60539	0.400332
QB3y	3	Staphylococcus	Right Palm	8.79146	2.96809	1.50072	2.14875	3.85225	3.3471	0.868867
QB3z	3	Staphylococcus	Right Palm	1.34251	17.6455	6.78141	6.30644	8.01896	6.87287	0.857078
STW3x	3	Staphylococcus	Right Palm	6.73455	3.6036	7.17231	3.09042	5.15022	2.1003	0.407807
STW3y	3	Staphylococcus	Right Palm	2.12503	2.0044	2.80961	1.33925	2.06957	0.602315	0.291033
SW3y	2	Staphylococcus	Right Palm	6.73106	2.26997	6.38097	2.22293	4.40123	2.4923	0.566274
SW3z	2	Staphylococcus	Right Palm	0.932361	4.84415	5.16081	2.65127	3.39715	1.98627	0.584688
TK3x	3	Staphylococcus	Right Palm	1.96353	10.5643	6.25125	4.34889	5.782	3.63893	0.629355
TK3y	3	Staphylococcus	Right Palm	0.124208	7.70878	5.48709	3.45716	4.19431	3.22138	0.768036
TK3z	3	Staphylococcus	Right Palm	7.41926	3.13188	17.7675	8.3308	9.16237	6.16835	0.673226
TMb3w	4	Staphylococcus	Right Palm	0.572388	43.1217	1.57038	2.20858	11.8683	20.8465	1.75649
TMb3x	4	Staphylococcus	Right Palm	9.08789	14.5366	2.3451	6.06588	8.00888	5.152	0.643287
TMb3y	4	Staphylococcus	Right Palm	3.22245	12.8707	24.105	2.59808	10.6991	10.0989	0.943902
WKS3u	6	Staphylococcus	Right Palm	3.59483	7.90564	8.16174	4.96044	6.15566	2.24152	0.364139
WKS3v	6	Staphylococcus	Right Palm	4.32951	9.70468	3.53075	4.32448	5.47235	2.84641	0.520143
WKS3w	6	Staphylococcus	Right Palm	4.34954	12.1405	3.53226	7.41644	6.85969	3.89743	0.568164
WKS3x	6	Staphylococcus	Right Palm	10.3668	18.4516	2.92435	11.6086	10.8378	6.36156	0.586977
WKS3y	6	Staphylococcus	Right Palm	2.99491	2.59372	7.92445	4.04934	4.3906	2.43456	0.554494
ADMa3z	1	Acinetobacter	Forehead	3.18997	5.26394	0.968689	0.39604	2.45466	2.22701	0.907259
FH3z	2	Acinetobacter	Forehead	1.13106	0.841611	0.492692	0.129411	0.648693	0.433546	0.668337
HFC3z	1	Acinetobacter	Forehead	27.2354	0.0857633	1.14772	1.0918	7.39016	13.2391	1.79145
HHa3z	1	Acinetobacter	Forehead	1.73268	0.333131	0.0918274	0.431818	0.647365	0.737505	1.13924
MOS3w	4	Acinetobacter	Forehead	2.43253	0.538091	2.95115	4.81123	2.68325	1.75733	0.654926
MOS3x	4	Acinetobacter	Forehead	1.99884	0.237772	0.475984	0.173989	0.721645	0.861322	1.19355
MOS3y	4	Acinetobacter	Forehead	0.373955	0.119633	0.152319	5.62477	1.56767	2.70709	1.72683
QB3y	3	Acinetobacter	Forehead	0.69566	0.368342	0.483787	0.530532	0.51958	0.135742	0.261254
QB3z	3	Acinetobacter	Forehead	6.46301	0.978189	0.244136	0.679104	2.09111	2.93014	1.40124
STW3x	3	Acinetobacter	Forehead	1.72201	0.407141	0.342384	0.310725	0.695565	0.685473	0.98549
STW3y	3	Acinetobacter	Forehead	1.15482	1.32087	0.189443	1.60475	1.06747	0.614123	0.575307
SW3y	2	Acinetobacter	Forehead	2.04542	5.65433	0.0537273	0.878294	2.15794	2.47	1.14461
SW3z	2	Acinetobacter	Forehead	6.90066	0.800743	0.137208	0.0950464	1.98341	3.29405	1.6608
TK3x	3	Acinetobacter	Forehead	1.12215	0.331164	0.0184502	1.6121	0.770965	0.728134	0.944445
TK3y	3	Acinetobacter	Forehead	0.544523	0.964122	0.404476	0.203128	0.529062	0.322113	0.608838
TK3z	3	Acinetobacter	Forehead	0.667736	0.639025	0.144809	0.106572	0.389536	0.305287	0.783719
TMb3w	4	Acinetobacter	Forehead	0.702026	2.55511	21.0895	1.60352	6.48754	9.76399	1.50504
TMb3x	4	Acinetobacter	Forehead	0.5722	10.8078	3.48704	0.376176	3.81081	4.87676	1.27972
TMb3y	4	Acinetobacter	Forehead	1.05351	3.29476	1.48419	20.8643	6.67419	9.50978	1.42486
WKS3u	6	Acinetobacter	Forehead	10.8361	6.26514	2.29269	0.231729	4.90642	4.67945	0.95374
WKS3v	6	Acinetobacter	Forehead	1.57732	18.1534	0.0888099	0.330692	5.03755	8.76818	1.74056
WKS3w	6	Acinetobacter	Forehead	2.0237	16.7555	0.108808	4.15794	5.7615	7.51364	1.30411
WKS3x	6	Acinetobacter	Forehead	1.26845	1.09817	0.116496	1.57634	1.01486	0.630759	0.621521
WKS3y	6	Acinetobacter	Forehead	7.04271	12.9215	0.137831	1.66104	5.44077	5.80043	1.0661
ADMa3z	1	Acinetobacter	Left Forearm	10.5989	19.1341	3.08822	0.739658	8.39021	8.30564	0.989921
FH3z	2	Acinetobacter	Left Forearm	1.02193	1.55047	0.396246	0.401376	0.842507	0.555923	0.659845
HFC3z	1	Acinetobacter	Left Forearm	24.5077	1.24611	1.686	0.90494	7.0862	11.6188	1.63963
HHa3z	1	Acinetobacter	Left Forearm	2.61884	2.29746	0.216732	0.753012	1.47151	1.16752	0.793412
MOS3w	4	Acinetobacter	Left Forearm	5.07949	1.67117	8.86709	27.5855	10.8008	11.5693	1.07115
MOS3x	4	Acinetobacter	Left Forearm	1.59702	0.314935	0.600937	0.910353	0.855811	0.550718	0.643504
MOS3y	4	Acinetobacter	Left Forearm	0.267107	0.364734	0.199274	2.18147	0.753146	0.954634	1.26753
QB3y	3	Acinetobacter	Left Forearm	4.50653	1.14838	0.751713	0.913655	1.83007	1.79172	0.979045
QB3z	3	Acinetobacter	Left Forearm	4.89794	1.00517	0.320452	0.626485	1.71251	2.142	1.2508
STW3x	3	Acinetobacter	Left Forearm	3.48261	2.78109	0.327301	0.30755	1.72464	1.64997	0.956708
STW3y	3	Acinetobacter	Left Forearm	0.568797	2.31644	0.455023	0.269426	0.902421	0.950719	1.05352
SW3y	2	Acinetobacter	Left Forearm	2.71678	4.33103	0.190982	0.18669	1.85637	2.03516	1.09631
SW3z	2	Acinetobacter	Left Forearm	36.523	4.16031	0.486618	0.573709	10.4359	17.4754	1.67455
TK3x	3	Acinetobacter	Left Forearm	0.919532	0.958144	0.110104	2.13223	1.03	0.832362	0.808117
TK3y	3	Acinetobacter	Left Forearm	0.848686	2.36463	0.120791	0.27171	0.901454	1.02464	1.13666
TK3z	3	Acinetobacter	Left Forearm	1.10009	0.170648	0.121098	0.245807	0.409412	0.4633	1.13162
TMb3w	4	Acinetobacter	Left Forearm	3.32844	8.13724	22.2513	3.70332	9.35506	8.8705	0.948203
TMb3x	4	Acinetobacter	Left Forearm	1.54285	15.5834	1.22937	0.688494	4.76104	7.22355	1.51722
TMb3y	4	Acinetobacter	Left Forearm	0.860264	0.265957	15.3776	2.58488	4.77218	7.13837	1.49583
WKS3u	6	Acinetobacter	Left Forearm	2.80494	3.55439	0.8121	0.526232	1.92441	1.48597	0.772166
WKS3v	6	Acinetobacter	Left Forearm	6.90371	7.98479	0.113058	0.516238	3.87945	4.14314	1.06797
WKS3w	6	Acinetobacter	Left Forearm	0.373649	2.90406	0.0940734	2.36115	1.43323	1.40718	0.981819
WKS3x	6	Acinetobacter	Left Forearm	0.713665	2.07469	0.035791	0.257753	0.770474	0.91412	1.18644
WKS3y	6	Acinetobacter	Left Forearm	4.06268	5.99155	0.899743	1.77515	3.18228	2.29906	0.722458
ADMa3z	1	Acinetobacter	Right Forearm	4.8733	14.4958	4.63745	0.984529	6.24777	5.77967	0.925078
FH3z	2	Acinetobacter	Right Forearm	0.68343	1.8371	0.57314	0.42229	0.87899	0.647646	0.736807
HFC3z	1	Acinetobacter	Right Forearm	26.5122	0.226843	1.7791	0.901675	7.35496	12.7873	1.7386
HHa3z	1	Acinetobacter	Right Forearm	2.18028	2.7027	1.90209	0.884956	1.91751	0.764194	0.398535
MOS3w	4	Acinetobacter	Right Forearm	7.01385	1.58046	4.6875	13.1907	6.61814	4.91465	0.742603
MOS3x	4	Acinetobacter	Right Forearm	1.39757	0.319725	0.342816	4.73949	1.6999	2.08783	1.22821
MOS3y	4	Acinetobacter	Right Forearm	0.505286	0.23819	0.12162	1.89931	0.691101	0.821325	1.18843
QB3y	3	Acinetobacter	Right Forearm	5.51232	3.50689	1.06118	1.3624	2.8607	2.0762	0.725767
QB3z	3	Acinetobacter	Right Forearm	4.82947	0.622151	1.94306	2.79095	2.54641	1.76437	0.692885
STW3x	3	Acinetobacter	Right Forearm	2.82933	0.988468	0.187425	0.0585578	1.01595	1.277	1.25695
STW3y	3	Acinetobacter	Right Forearm	0.440605	2.21125	0.395452	0.399108	0.861604	0.899997	1.04456
SW3y	2	Acinetobacter	Right Forearm	7.6206	4.41645	0.39469	0.116105	3.13696	3.57704	1.14029
SW3z	2	Acinetobacter	Right Forearm	27.3546	4.26403	0.381636	0.219901	8.05505	13.0015	1.61408
TK3x	3	Acinetobacter	Right Forearm	0.890835	0.74813	0.0878134	2.33963	1.0166	0.948851	0.933354
TK3y	3	Acinetobacter	Right Forearm	0.909609	2.38901	0.200521	0.132261	0.907849	1.04812	1.15451
TK3z	3	Acinetobacter	Right Forearm	0.316575	0.502845	0.0538612	0.417426	0.322677	0.194711	0.603424
TMb3w	4	Acinetobacter	Right Forearm	3.82262	5.82994	12.4857	7.59989	7.43453	3.70414	0.498235
TMb3x	4	Acinetobacter	Right Forearm	1.11105	1.97914	12.249	0.715781	4.01373	5.51545	1.37415
TMb3y	4	Acinetobacter	Right Forearm	2.65601	0.471063	5.88056	5.48801	3.62391	2.54589	0.702524
WKS3u	6	Acinetobacter	Right Forearm	2.38444	5.35971	0.402205	0.559403	2.17644	2.30501	1.05907
WKS3v	6	Acinetobacter	Right Forearm	8.26682	1.34702	0.0913613	0.335694	2.51023	3.87604	1.5441
WKS3w	6	Acinetobacter	Right Forearm	0.251923	4.23478	0.0759549	0.553895	1.27914	1.98029	1.54814
WKS3x	6	Acinetobacter	Right Forearm	0.587685	4.36317	0	0.293358	1.31105	2.04884	1.56274
WKS3y	6	Acinetobacter	Right Forearm	5.34885	11.4534	0.754735	0.53229	4.52231	5.12633	1.13356
ADMa3z	1	Acinetobacter	Left Palm	19.5278	12.2795	4.67461	0.813751	9.32393	8.3045	0.890666
FH3z	2	Acinetobacter	Left Palm	0.336884	3.40046	1.50286	0.150992	1.3478	1.49352	1.10811
HFC3z	1	Acinetobacter	Left Palm	43.9072	0.481762	0.888086	0.503033	11.445	21.6422	1.89098
HHa3z	1	Acinetobacter	Left Palm	0.964379	1.90409	1.65894	0.276912	1.20108	0.73348	0.610683
MOS3w	4	Acinetobacter	Left Palm	23.6814	0.872843	5.7787	9.95554	10.0721	9.80282	0.973263
MOS3x	4	Acinetobacter	Left Palm	0.568212	0.288392	0.334076	0.250642	0.360331	0.142724	0.396093
MOS3y	4	Acinetobacter	Left Palm	0.386621	0.199911	0.533544	2.77637	0.974112	1.20924	1.24137
QB3y	3	Acinetobacter	Left Palm	14.7663	3.25574	2.19998	1.82243	5.51111	6.19986	1.12498
QB3z	3	Acinetobacter	Left Palm	3.98463	0.677529	0.774784	0.84963	1.57164	1.6102	1.02453
STW3x	3	Acinetobacter	Left Palm	2.32547	0.451751	0.611621	0.286964	0.91895	0.946999	1.03052
STW3y	3	Acinetobacter	Left Palm	0.429562	2.80971	0.366872	0.422855	1.00725	1.20197	1.19332
SW3y	2	Acinetobacter	Left Palm	5.12378	12.1583	0.340798	0.352022	4.49374	5.58402	1.24262
SW3z	2	Acinetobacter	Left Palm	44.3671	7.20344	0.643239	0.0629459	13.0692	21.115	1.61563
TK3x	3	Acinetobacter	Left Palm	1.0263	0.47896	0.0664121	1.5415	0.778292	0.643004	0.826173
TK3y	3	Acinetobacter	Left Palm	0.221543	1.31781	0.837554	0.234342	0.652813	0.528351	0.809346
TK3z	3	Acinetobacter	Left Palm	0.467192	0.329606	0.251166	0.293884	0.335462	0.093491	0.278693
TMb3w	4	Acinetobacter	Left Palm	8.73239	0.761364	6.79612	11.4069	6.92419	4.52258	0.653156
TMb3x	4	Acinetobacter	Left Palm	6.4227	12.8893	31.536	2.19407	13.2605	12.9532	0.976821
TMb3y	4	Acinetobacter	Left Palm	3.57001	0.773994	4.10465	19.2236	6.91806	8.33267	1.20448
WKS3u	6	Acinetobacter	Left Palm	2.05161	2.66744	0.613027	0.437881	1.44249	1.09069	0.756113
WKS3v	6	Acinetobacter	Left Palm	4.57202	21.107	0.12352	0.510134	6.57818	9.89269	1.50387
WKS3w	6	Acinetobacter	Left Palm	0.616027	15.9486	0.272745	3.1703	5.00192	7.41139	1.48171
WKS3x	6	Acinetobacter	Left Palm	0.579861	1.68915	0.0737191	1.50534	0.962019	0.765734	0.795966
WKS3y	6	Acinetobacter	Left Palm	5.71699	25.8075	0.585447	2.85839	8.74208	11.569	1.32337
ADMa3z	1	Acinetobacter	Right Palm	10.7356	0.214894	2.62051	0.366229	3.48431	4.95779	1.42289
FH3z	2	Acinetobacter	Right Palm	0.246008	1.35906	1.72219	0.231817	0.889771	0.76605	0.860952
HFC3z	1	Acinetobacter	Right Palm	39.9613	0.738217	1.52449	1.96156	11.0464	19.2833	1.74566
HHa3z	1	Acinetobacter	Right Palm	1.0287	0.115119	6.78149	0.350877	2.06905	3.1654	1.52989
MOS3w	4	Acinetobacter	Right Palm	15.3048	0.498275	2.66643	9.96794	7.10935	6.80153	0.956701
MOS3x	4	Acinetobacter	Right Palm	0.530741	0.601995	1.01674	14.4919	4.16034	6.89103	1.65636
MOS3y	4	Acinetobacter	Right Palm	0.602256	0.414102	0.471611	3.54596	1.25848	1.52702	1.21338
QB3y	3	Acinetobacter	Right Palm	17.8607	3.48137	2.91157	0.889136	6.28569	7.79641	1.24034
QB3z	3	Acinetobacter	Right Palm	3.63098	0.811908	1.91117	1.01952	1.84339	1.28359	0.696317
STW3x	3	Acinetobacter	Right Palm	1.45039	3.74585	0.412326	0.365182	1.49344	1.58293	1.05992
STW3y	3	Acinetobacter	Right Palm	0.518903	13.3341	0.194085	0.0887902	3.53398	6.53601	1.84947
SW3y	2	Acinetobacter	Right Palm	3.94843	12.7822	0.554279	1.29538	4.64508	5.61705	1.20925
SW3z	2	Acinetobacter	Right Palm	17.4945	7.50128	0.860135	0.235193	6.52277	8.01946	1.22946
TK3x	3	Acinetobacter	Right Palm	1.34242	0.150489	0.0697906	0.213181	0.443969	0.601834	1.35558
TK3y	3	Acinetobacter	Right Palm	0.31052	1.69444	0.765339	0.0780396	0.712085	0.714406	1.00326
TK3z	3	Acinetobacter	Right Palm	0.421791	3.03401	0.195419	0.24294	0.97354	1.3771	1.41453
TMb3w	4	Acinetobacter	Right Palm	5.54453	0.757703	6.30594	0.76063	3.3422	2.99879	0.897249
TMb3x	4	Acinetobacter	Right Palm	2.04166	18.1072	26.6601	0.984476	11.9484	12.5528	1.05058
TMb3y	4	Acinetobacter	Right Palm	2.92414	0.646771	24.5634	14.4207	10.6387	11.0688	1.04042
WKS3u	6	Acinetobacter	Right Palm	1.84444	6.66242	0.142144	0.649219	2.32455	2.97866	1.28139
WKS3v	6	Acinetobacter	Right Palm	10.578	2.43924	0.341686	2.31769	3.91917	4.54217	1.15896
WKS3w	6	Acinetobacter	Right Palm	0.231695	11.6929	0.103636	4.58648	4.15368	5.44095	1.30991
WKS3x	6	Acinetobacter	Right Palm	1.10439	3.02234	0.0184502	0.647121	1.19807	1.29509	1.08098
WKS3y	6	Acinetobacter	Right Palm	4.84426	31.5907	0.369781	1.47778	9.57063	14.8028	1.54669
ADMa3z	1	Corynebacterium	Forehead	8.53136	16.5382	12.6223	8.10604	11.4495	3.95661	0.345572
FH3z	2	Corynebacterium	Forehead	6.35996	1.7798	0.977172	4.40859	3.38138	2.46795	0.729866
HFC3z	1	Corynebacterium	Forehead	3.31574	2.40137	4.20832	3.63351	3.38973	0.755389	0.222846
HHa3z	1	Corynebacterium	Forehead	2.02008	1.27196	2.78543	2.29545	2.09323	0.632423	0.302128
MOS3w	4	Corynebacterium	Forehead	1.42503	4.40385	1.64511	0.317407	1.94785	1.73736	0.891939
MOS3x	4	Corynebacterium	Forehead	4.0742	2.80231	1.25487	0.895317	2.25667	1.4672	0.65016
MOS3y	4	Corynebacterium	Forehead	3.05213	6.77256	1.65243	1.31916	3.19907	2.49784	0.7808
QB3y	3	Corynebacterium	Forehead	1.92316	1.69238	5.28243	1.91407	2.70301	1.72292	0.637407
QB3z	3	Corynebacterium	Forehead	2.15829	2.70985	1.59561	1.6158	2.01989	0.528679	0.261737
STW3x	3	Corynebacterium	Forehead	3.06864	2.94394	0.971415	2.48045	2.36611	0.96362	0.407259
STW3y	3	Corynebacterium	Forehead	3.35236	3.65093	1.1236	3.18291	2.82745	1.15226	0.407527
SW3y	2	Corynebacterium	Forehead	2.85834	0.94113	6.93083	4.39147	3.78044	2.5305	0.669365
SW3z	2	Corynebacterium	Forehead	1.22069	5.52396	5.25134	1.21324	3.30231	2.41052	0.72995
TK3x	3	Corynebacterium	Forehead	1.7821	2.44376	1.62362	1.60208	1.86289	0.395478	0.212293
TK3y	3	Corynebacterium	Forehead	0.524504	1.54892	6.03344	1.50992	2.40419	2.46549	1.02549
TK3z	3	Corynebacterium	Forehead	2.435	3.20999	1.76487	3.02546	2.60883	0.65255	0.250131
TMb3w	4	Corynebacterium	Forehead	1.3827	1.74338	1.00878	0.64242	1.19432	0.474683	0.397451
TMb3x	4	Corynebacterium	Forehead	1.63444	1.23771	0.914634	2.60188	1.59716	0.731643	0.458088
TMb3y	4	Corynebacterium	Forehead	5.84517	6.5503	2.04335	0.363912	3.70068	2.97769	0.804633
WKS3u	6	Corynebacterium	Forehead	2.33991	1.5305	0.268119	5.28818	2.35668	2.13218	0.904741
WKS3v	6	Corynebacterium	Forehead	2.81771	1.5041	1.24334	2.79022	2.08884	0.832662	0.398624
WKS3w	6	Corynebacterium	Forehead	3.08816	1.78425	2.92635	1.09589	2.22366	0.949751	0.427111
WKS3x	6	Corynebacterium	Forehead	3.82176	1.64248	2.00373	4.52298	2.99773	1.39405	0.465036
WKS3y	6	Corynebacterium	Forehead	2.79431	0.984624	1.95865	6.84846	3.14651	2.57638	0.818806
ADMa3z	1	Corynebacterium	Left Forearm	17.5294	11.0541	14.9749	18.1901	15.4371	3.23423	0.209509
FH3z	2	Corynebacterium	Left Forearm	6.9354	1.59384	0.88634	3.39736	3.20324	2.70338	0.843955
HFC3z	1	Corynebacterium	Left Forearm	4.64932	2.80374	12.0448	8.51806	7.00398	4.1186	0.588037
HHa3z	1	Corynebacterium	Left Forearm	3.50646	1.08827	1.6645	1.81978	2.01975	1.03989	0.514863
MOS3w	4	Corynebacterium	Left Forearm	1.70944	4.7186	2.69283	0.46719	2.39702	1.79576	0.749165
MOS3x	4	Corynebacterium	Left Forearm	5.40319	2.88414	1.57873	2.16788	3.00848	1.68334	0.559531
MOS3y	4	Corynebacterium	Left Forearm	6.18797	4.99308	1.23835	3.00851	3.85698	2.18338	0.566085
QB3y	3	Corynebacterium	Left Forearm	4.07672	3.5207	2.32147	2.86145	3.19508	0.76547	0.239577
QB3z	3	Corynebacterium	Left Forearm	3.04068	2.64216	2.56362	3.37006	2.90413	0.374305	0.128887
STW3x	3	Corynebacterium	Left Forearm	4.86498	3.01947	2.91683	2.50654	3.32695	1.04903	0.315312
STW3y	3	Corynebacterium	Left Forearm	5.06406	0.43989	1.61591	3.20078	2.58016	2.00545	0.777257
SW3y	2	Corynebacterium	Left Forearm	9.22286	2.48962	6.84215	3.62398	5.54465	3.06784	0.553297
SW3z	2	Corynebacterium	Left Forearm	0.842626	9.21368	8.11507	3.99102	5.5406	3.85537	0.695839
TK3x	3	Corynebacterium	Left Forearm	1.42915	2.95008	1.97341	2.53202	2.22116	0.662473	0.298255
TK3y	3	Corynebacterium	Left Forearm	0.27411	1.2033	2.86879	2.5106	1.7142	1.19753	0.698592
TK3z	3	Corynebacterium	Left Forearm	1.56802	5.54608	2.62379	3.00752	3.18635	1.68679	0.529379
TMb3w	4	Corynebacterium	Left Forearm	4.68566	5.11614	1.00152	1.93396	3.18432	2.02599	0.636241
TMb3x	4	Corynebacterium	Left Forearm	3.66428	4.542	1.65727	7.72644	4.3975	2.52647	0.574525
TMb3y	4	Corynebacterium	Left Forearm	3.32726	5.50754	3.64012	0.462963	3.23447	2.08337	0.644114
WKS3u	6	Corynebacterium	Left Forearm	4.87728	2.43321	1.37042	6.59119	3.81802	2.36086	0.618346
WKS3v	6	Corynebacterium	Left Forearm	1.39715	1.19701	2.09158	4.26131	2.23676	1.40308	0.627281
WKS3w	6	Corynebacterium	Left Forearm	1.76591	2.45553	2.79532	1.2771	2.07347	0.682113	0.328973
WKS3x	6	Corynebacterium	Left Forearm	3.22522	1.03343	1.78955	3.30246	2.33766	1.11356	0.476355
WKS3y	6	Corynebacterium	Left Forearm	2.91407	1.10101	2.14225	6.14578	3.07578	2.17733	0.707895
ADMa3z	1	Corynebacterium	Right Forearm	22.1798	10.2129	14.4619	9.29097	14.0364	5.87748	0.418732
FH3z	2	Corynebacterium	Right Forearm	7.80929	1.44692	1.01203	2.04521	3.07836	3.18227	1.03375
HFC3z	1	Corynebacterium	Right Forearm	2.67946	2.15501	8.77206	5.96823	4.89369	3.08759	0.630932
HHa3z	1	Corynebacterium	Right Forearm	1.82048	1.17509	2.56282	1.86824	1.85666	0.567052	0.305416
MOS3w	4	Corynebacterium	Right Forearm	1.56662	6.99918	3.77038	1.23921	3.39385	2.65339	0.781823
MOS3x	4	Corynebacterium	Right Forearm	6.23194	2.70536	0.967049	0.564972	2.61733	2.58256	0.986713
MOS3y	4	Corynebacterium	Right Forearm	3.24447	3.41405	1.98335	2.05005	2.67298	0.761452	0.28487
QB3y	3	Corynebacterium	Right Forearm	5.06922	4.09733	2.67461	1.29428	3.28386	1.65115	0.502807
QB3z	3	Corynebacterium	Right Forearm	2.25707	3.24011	1.89817	4.1317	2.88176	1.00805	0.349801
STW3x	3	Corynebacterium	Right Forearm	3.87829	3.13015	3.95297	3.58039	3.63545	0.373342	0.102695
STW3y	3	Corynebacterium	Right Forearm	9.00901	1.54573	2.67754	1.54948	3.69544	3.5822	0.969358
SW3y	2	Corynebacterium	Right Forearm	10.6948	2.35442	6.67384	3.37535	5.7746	3.76257	0.651573
SW3z	2	Corynebacterium	Right Forearm	2.69008	5.25175	13.2319	0.934579	5.52709	5.43386	0.983132
TK3x	3	Corynebacterium	Right Forearm	0.468066	3.20353	1.54161	1.91541	1.78216	1.12883	0.633406
TK3y	3	Corynebacterium	Right Forearm	0.488745	0.909091	3.43894	2.7738	1.90264	1.42658	0.749787
TK3z	3	Corynebacterium	Right Forearm	1.56398	2.87151	1.59564	3.32423	2.33884	0.895821	0.38302
TMb3w	4	Corynebacterium	Right Forearm	4.14201	5.42261	1.28192	1.17351	3.00501	2.11825	0.704906
TMb3x	4	Corynebacterium	Right Forearm	3.63773	3.62843	1.34907	7.29962	3.97871	2.46187	0.618759
TMb3y	4	Corynebacterium	Right Forearm	9.58061	5.35834	5.95166	0.509366	5.35	3.72791	0.696806
WKS3u	6	Corynebacterium	Right Forearm	4.91552	1.64269	0.819306	7.34328	3.6802	3.01553	0.819395
WKS3v	6	Corynebacterium	Right Forearm	1.63452	2.0616	1.21815	1.67847	1.64818	0.344938	0.209284
WKS3w	6	Corynebacterium	Right Forearm	1.33198	2.27512	3.53733	1.88033	2.25619	0.93757	0.415555
WKS3x	6	Corynebacterium	Right Forearm	6.9248	0.931464	4.51467	10.4436	5.70362	4.00605	0.70237
WKS3y	6	Corynebacterium	Right Forearm	4.63087	0.595643	1.24365	3.37972	2.46247	1.87206	0.760237
ADMa3z	1	Corynebacterium	Left Palm	11.3879	8.18083	20.0825	6.93975	11.6477	5.92726	0.508877
FH3z	2	Corynebacterium	Left Palm	24.8267	1.46913	0.89532	2.24331	7.35863	11.6585	1.58433
HFC3z	1	Corynebacterium	Left Palm	1.18342	2.95939	5.63502	4.05385	3.45792	1.87232	0.54146
HHa3z	1	Corynebacterium	Left Palm	3.54474	2.96192	2.86953	2.4576	2.95845	0.448149	0.151481
MOS3w	4	Corynebacterium	Left Palm	1.71477	8.25233	1.72923	0.618154	3.07862	3.48818	1.13303
MOS3x	4	Corynebacterium	Left Palm	8.75684	3.37659	1.67038	0.570211	3.5935	3.63069	1.01035
MOS3y	4	Corynebacterium	Left Palm	2.99956	7.51888	1.58087	3.0211	3.7801	2.58202	0.683055
QB3y	3	Corynebacterium	Left Palm	3.01284	1.96257	1.36571	1.65888	2	0.717848	0.358924
QB3z	3	Corynebacterium	Left Palm	0.30651	3.29892	2.6237	4.5146	2.68593	1.76874	0.658519
STW3x	3	Corynebacterium	Left Palm	3.95945	2.5411	4.19043	2.06341	3.18859	1.04613	0.328086
STW3y	3	Corynebacterium	Left Palm	6.18634	0.63857	1.35742	1.03135	2.30342	2.60524	1.13103
SW3y	2	Corynebacterium	Left Palm	5.21	3.98623	7.61117	3.35709	5.04112	1.87816	0.372567
SW3z	2	Corynebacterium	Left Palm	0.271012	5.01537	7.26522	2.04224	3.64846	3.10572	0.851241
TK3x	3	Corynebacterium	Left Palm	1.00492	3.09613	4.56583	1.71414	2.59526	1.57476	0.606783
TK3y	3	Corynebacterium	Left Palm	0.12605	1.28853	2.6977	1.40605	1.37958	1.05163	0.762281
TK3z	3	Corynebacterium	Left Palm	2.15065	3.16657	1.25583	3.27558	2.46216	0.950457	0.386026
TMb3w	4	Corynebacterium	Left Palm	5.47691	4.875	1.79238	1.28276	3.35676	2.12515	0.633096
TMb3x	4	Corynebacterium	Left Palm	2.11614	2.27228	0.815892	13.1975	4.60046	5.76845	1.25388
TMb3y	4	Corynebacterium	Left Palm	3.08836	4.34675	2.01535	0.485256	2.48393	1.63806	0.659463
WKS3u	6	Corynebacterium	Left Palm	3.90001	2.947	0.689655	6.30205	3.45968	2.32442	0.671861
WKS3v	6	Corynebacterium	Left Palm	0.743016	1.86036	1.81646	2.57824	1.74952	0.756439	0.432369
WKS3w	6	Corynebacterium	Left Palm	2.23586	1.70949	6.7894	2.57178	3.32663	2.33563	0.702102
WKS3x	6	Corynebacterium	Left Palm	2.65972	2.18846	1.7324	6.55955	3.28503	2.2156	0.674452
WKS3y	6	Corynebacterium	Left Palm	1.50239	0.417805	5.3666	4.22925	2.87901	2.30679	0.801245
ADMa3z	1	Corynebacterium	Right Palm	19.2584	7.49785	35.6195	11.773	18.5372	12.3821	0.667958
FH3z	2	Corynebacterium	Right Palm	8.9383	1.80303	1.23372	1.81107	3.44653	3.67115	1.06517
HFC3z	1	Corynebacterium	Right Palm	1.74217	1.64679	7.12123	4.00197	3.62804	2.57061	0.708538
HHa3z	1	Corynebacterium	Right Palm	2.43087	0.594781	2.09903	7.05653	3.0453	2.79093	0.916472
MOS3w	4	Corynebacterium	Right Palm	1.68397	4.43657	2.52516	0.728651	2.34359	1.57656	0.672714
MOS3x	4	Corynebacterium	Right Palm	3.77482	4.24837	1.5296	0.879794	2.60815	1.65347	0.633965
MOS3y	4	Corynebacterium	Right Palm	4.41973	4.40963	1.80682	1.12916	2.94133	1.72362	0.586
QB3y	3	Corynebacterium	Right Palm	2.46758	2.07543	1.1862	0.893767	1.65574	0.738533	0.446043
QB3z	3	Corynebacterium	Right Palm	0.606756	3.55435	2.39983	2.44684	2.25194	1.21967	0.541607
STW3x	3	Corynebacterium	Right Palm	3.8035	5.52394	5.09983	3.82079	4.56201	0.883048	0.193565
STW3y	3	Corynebacterium	Right Palm	2.87456	0.928868	1.10906	1.65742	1.64248	0.87788	0.534486
SW3y	2	Corynebacterium	Right Palm	8.86695	1.32314	8.15195	1.19942	4.88537	4.19521	0.858729
SW3z	2	Corynebacterium	Right Palm	0.457705	4.81349	7.44203	2.60851	3.83043	2.99324	0.781436
TK3x	3	Corynebacterium	Right Palm	0.76137	3.66441	1.7348	2.12572	2.07157	1.20694	0.58262
TK3y	3	Corynebacterium	Right Palm	0.0786652	1.30342	2.71112	1.59201	1.4213	1.08156	0.760966
TK3z	3	Corynebacterium	Right Palm	2.10659	1.81062	1.64934	3.16834	2.18372	0.683176	0.312849
TMb3w	4	Corynebacterium	Right Palm	11.8217	4.52938	1.33442	0.962243	4.66194	5.03455	1.07993
TMb3x	4	Corynebacterium	Right Palm	4.99627	1.77952	0.913355	8.51193	4.05027	3.45436	0.852872
TMb3y	4	Corynebacterium	Right Palm	4.62729	4.99861	0.470705	1.16783	2.81611	2.32819	0.826741
WKS3u	6	Corynebacterium	Right Palm	3.9892	1.80108	0.453323	3.54027	2.44597	1.62948	0.666188
WKS3v	6	Corynebacterium	Right Palm	1.06093	1.84685	2.73349	7.48069	3.28049	2.88228	0.878614
WKS3w	6	Corynebacterium	Right Palm	3.4017	2.08899	3.13499	2.72018	2.83646	0.571797	0.201588
WKS3x	6	Corynebacterium	Right Palm	4.05128	4.67587	1.61439	13.1405	5.87051	5.02342	0.855704
WKS3y	6	Corynebacterium	Right Palm	5.60297	0.486322	2.47714	3.54317	3.0274	2.13381	0.704833
ADMa3z	1	Bacillus	Forehead	0.095836	0.916324	1.35029	0.408815	0.692817	0.553556	0.798994
FH3z	2	Bacillus	Forehead	0.332136	0.17936	1.55198	2.35528	1.10469	1.03555	0.937416
HFC3z	1	Bacillus	Forehead	0.69862	0.600343	2.03628	6.00926	2.33613	2.53484	1.08506
HHa3z	1	Bacillus	Forehead	0.237411	0.514839	1.60698	0.545455	0.726171	0.603332	0.83084
MOS3w	4	Bacillus	Forehead	0.756384	0.708015	0.288836	3.79218	1.38635	1.61757	1.16678
MOS3x	4	Bacillus	Forehead	0.633628	0.169837	0.443531	13.7125	3.73987	6.65113	1.77844
MOS3y	4	Bacillus	Forehead	0.0632424	0.372192	1.32472	4.78197	1.63553	2.16524	1.32388
QB3y	3	Bacillus	Forehead	0.0942507	0.199104	0.300732	1.18589	0.444995	0.501075	1.12602
QB3z	3	Bacillus	Forehead	0.33844	0.2115	0.392362	2.09976	0.760515	0.896042	1.1782
STW3x	3	Bacillus	Forehead	0.480378	0.657689	0.246835	3.05368	1.10965	1.3069	1.17776
STW3y	3	Bacillus	Forehead	0.104273	0.786584	0.307029	12.1997	3.34939	5.90712	1.76364
SW3y	2	Bacillus	Forehead	2.62233	0.129915	0.77233	15.0816	4.65153	7.03317	1.51201
SW3z	2	Bacillus	Forehead	0.307249	0.0696298	0.187102	8.09572	2.16492	3.95505	1.82688
TK3x	3	Bacillus	Forehead	0.300193	21.7997	2.71833	7.96035	8.19464	9.61708	1.17358
TK3y	3	Bacillus	Forehead	0.0360346	2.03888	1.57072	14.2122	4.46446	6.55456	1.46816
TK3z	3	Bacillus	Forehead	0.0849417	2.93506	0.841705	8.1942	3.01398	3.65782	1.21362
TMb3w	4	Bacillus	Forehead	0.0694018	0.276727	1.25801	0.475492	0.519908	0.51925	0.998734
TMb3x	4	Bacillus	Forehead	0.0704246	0.12156	0.247713	2.19436	0.658514	1.0266	1.55897
TMb3y	4	Bacillus	Forehead	0.217968	3.21632	18.9493	4.89765	6.82032	8.31443	1.21907
WKS3u	6	Bacillus	Forehead	0.20433	5.43933	0.850866	0.920974	1.85388	2.41197	1.30104
WKS3v	6	Bacillus	Forehead	0.242088	5.45048	0.26643	1.18498	1.786	2.4821	1.38976
WKS3w	6	Bacillus	Forehead	1.5874	6.84988	0.229069	0.950846	2.4043	3.01522	1.2541
WKS3x	6	Bacillus	Forehead	0.254237	6.46486	0.27959	3.86359	2.71557	3.02034	1.11223
WKS3y	6	Bacillus	Forehead	10.7967	17.1163	2.46645	4.29917	8.66963	6.66959	0.769305
ADMa3z	1	Bacillus	Left Forearm	0.207397	2.14104	2.37735	0.337869	1.26591	1.15222	0.910191
FH3z	2	Bacillus	Left Forearm	0.146417	0.281904	0.88634	3.36869	1.17084	1.50013	1.28124
HFC3z	1	Bacillus	Left Forearm	0.797223	1.24611	0.917184	3.32088	1.57035	1.18235	0.752921
HHa3z	1	Bacillus	Left Forearm	0.212199	3.62757	1.20503	0.514558	1.38984	1.54861	1.11423
MOS3w	4	Bacillus	Left Forearm	0.273511	0.614402	2.59665	4.62943	2.0285	2.01389	0.9928
MOS3x	4	Bacillus	Left Forearm	0.175763	0.314935	0.692605	17.9988	4.79552	8.80487	1.83606
MOS3y	4	Bacillus	Left Forearm	0.0837982	0.251541	0.53377	3.52391	1.09826	1.62773	1.4821
QB3y	3	Bacillus	Left Forearm	0.397729	0.634633	0.541676	2.15863	0.933168	0.82277	0.881696
QB3z	3	Bacillus	Left Forearm	0.574729	0.373349	0.452403	2.03068	0.857789	0.786301	0.91666
STW3x	3	Bacillus	Left Forearm	0.90899	2.10568	0.375433	8.76519	3.03882	3.88552	1.27863
STW3y	3	Bacillus	Left Forearm	0.17123	0.215265	1.06755	14.8669	4.08024	7.20293	1.76532
SW3y	2	Bacillus	Left Forearm	0.561627	0.100537	0.390268	13.826	3.71962	6.74031	1.8121
SW3z	2	Bacillus	Left Forearm	1.00409	0.631671	0.543867	35.9441	9.53094	17.6099	1.84766
TK3x	3	Bacillus	Left Forearm	0.151409	13.0862	4.32794	11.9938	7.38984	6.20256	0.839336
TK3y	3	Bacillus	Left Forearm	0.0711631	1.56709	0.573758	10.4228	3.1587	4.88245	1.54572
TK3z	3	Bacillus	Left Forearm	0.229315	2.97568	1.76265	13.1145	4.52054	5.83848	1.29154
TMb3w	4	Bacillus	Left Forearm	0.114571	0.774252	1.93773	0.68923	0.878946	0.764253	0.869511
TMb3x	4	Bacillus	Left Forearm	0.240445	0.22805	0.196971	1.10159	0.441764	0.440265	0.996605
TMb3y	4	Bacillus	Left Forearm	0.933091	4.77615	5.844	5.04437	4.1494	2.19166	0.528186
WKS3u	6	Bacillus	Left Forearm	0.832359	12.6551	0.741042	1.786	4.00361	5.78695	1.44543
WKS3v	6	Bacillus	Left Forearm	0.861362	10.928	0.339175	2.42163	3.63755	4.94018	1.35811
WKS3w	6	Bacillus	Left Forearm	0.254653	1.90816	0.272141	2.7324	1.29184	1.23432	0.955472
WKS3x	6	Bacillus	Left Forearm	0.56041	1.92594	0.656168	0.781313	0.980957	0.636447	0.648802
WKS3y	6	Bacillus	Left Forearm	2.00889	39.9181	4.24165	2.15169	12.0801	18.5867	1.53862
ADMa3z	1	Bacillus	Right Forearm	0.130513	3.23606	1.99705	6.79242	3.03901	2.80903	0.924324
FH3z	2	Bacillus	Right Forearm	0.23092	0.243863	0.263335	1.10955	0.461916	0.431959	0.935147
HFC3z	1	Bacillus	Right Forearm	0.401117	0.756144	1.44507	7.19193	2.44856	3.1918	1.30354
HHa3z	1	Bacillus	Right Forearm	0.158419	1.8018	4.42487	0.294985	1.67002	1.98177	1.18667
MOS3w	4	Bacillus	Right Forearm	0.397643	0.554187	0.441576	12.2269	3.40508	5.88159	1.7273
MOS3x	4	Bacillus	Right Forearm	0.134382	0.147565	5.21388	11.9272	4.35575	5.58545	1.28232
MOS3y	4	Bacillus	Right Forearm	0.159564	0.899828	0.355506	2.26108	0.918994	0.947948	1.03151
QB3y	3	Bacillus	Right Forearm	0.466056	0.948291	0.443963	1.52589	0.846049	0.509477	0.602183
QB3z	3	Bacillus	Right Forearm	0.362349	0.468153	0.500192	2.44436	0.943764	1.00213	1.06185
STW3x	3	Bacillus	Right Forearm	1.02553	1.64745	0.477083	6.10674	2.3142	2.57317	1.1119
STW3y	3	Bacillus	Right Forearm	0.275686	0.579648	0.560224	8.56908	2.49616	4.051	1.62289
SW3y	2	Bacillus	Right Forearm	0.199113	0.424278	0.39469	28.7568	7.44373	14.2091	1.90887
SW3z	2	Bacillus	Right Forearm	1.23903	0.469766	0.689223	64.8983	16.8241	32.0511	1.90507
TK3x	3	Bacillus	Right Forearm	0.0868187	14.4255	5.77617	10.2455	7.6335	6.14697	0.805262
TK3y	3	Bacillus	Right Forearm	0.0977491	4.46089	0.992581	7.84379	3.34875	3.53849	1.05666
TK3z	3	Bacillus	Right Forearm	0.0874126	3.8375	0.693463	13.3121	4.48261	6.1115	1.36338
TMb3w	4	Bacillus	Right Forearm	0.100861	3.39868	1.33403	0.977927	1.45287	1.39688	0.961458
TMb3x	4	Bacillus	Right Forearm	0.162451	0.489466	0.367929	1.54636	0.641551	0.618118	0.963475
TMb3y	4	Bacillus	Right Forearm	1.48035	2.31326	6.75401	24.0716	8.65482	10.5353	1.21728
WKS3u	6	Bacillus	Right Forearm	0.541919	14.6763	1.04275	1.82916	4.52252	6.78986	1.50134
WKS3v	6	Bacillus	Right Forearm	0.827566	5.67556	0.16242	2.11382	2.19484	2.45779	1.1198
WKS3w	6	Bacillus	Right Forearm	0.155442	3.70901	0.260417	1.80016	1.48126	1.66462	1.12379
WKS3x	6	Bacillus	Right Forearm	0.574683	3.03951	0.564334	1.44332	1.40546	1.16465	0.828661
WKS3y	6	Bacillus	Right Forearm	3.02141	23.8938	2.09332	2.23818	7.81168	10.7292	1.37348
ADMa3z	1	Bacillus	Left Palm	0.25834	10.037	1.27406	0.393161	2.99064	4.71911	1.57796
FH3z	2	Bacillus	Left Palm	0.105878	0.346649	1.20309	1.5962	0.812954	0.703107	0.86488
HFC3z	1	Bacillus	Left Palm	0.754059	1.10117	2.67997	11.984	4.12981	5.3028	1.28403
HHa3z	1	Bacillus	Left Palm	0.230235	1.83357	4.06516	0.190377	1.57984	1.82513	1.15526
MOS3w	4	Bacillus	Left Palm	0.14692	0.29756	0.404947	6.91899	1.9421	3.31961	1.70929
MOS3x	4	Bacillus	Left Palm	0.0584143	0.300409	0.489978	14.4934	3.83555	7.10742	1.85304
MOS3y	4	Bacillus	Left Palm	0.101196	0.544203	2.93449	7.11392	2.67345	3.21124	1.20116
QB3y	3	Bacillus	Left Palm	0.494066	0.36513	0.549994	1.23832	0.661877	0.392012	0.592274
QB3z	3	Bacillus	Left Palm	0.200253	0.701726	0.510653	2.31763	0.932566	0.946218	1.01464
STW3x	3	Bacillus	Left Palm	0.821911	0.859581	1.05794	7.24242	2.49546	3.16633	1.26884
STW3y	3	Bacillus	Left Palm	0.143187	1.59642	0.238466	15.986	4.49101	7.692	1.71275
SW3y	2	Bacillus	Left Palm	0.815371	0.631096	0.892567	35.5714	9.47761	17.3962	1.83551
SW3z	2	Bacillus	Left Palm	0.716981	0.282729	0.494279	67.1912	17.1713	33.3471	1.94202
TK3x	3	Bacillus	Left Palm	0.162497	9.83579	8.27661	8.22543	6.62508	4.37273	0.660027
TK3y	3	Bacillus	Left Palm	0.026738	7.27725	0.613557	10.4389	4.5891	5.10117	1.11158
TK3z	3	Bacillus	Left Palm	0.0574203	3.14303	2.11697	4.32254	2.40999	1.80883	0.750556
TMb3w	4	Bacillus	Left Palm	0.137004	5.38636	1.30695	4.05517	2.72137	2.41942	0.889044
TMb3x	4	Bacillus	Left Palm	0.162964	0.274241	1.41894	1.10946	0.741401	0.618427	0.834133
TMb3y	4	Bacillus	Left Palm	0.920952	2.87926	24.6371	5.8044	8.56044	10.904	1.27377
WKS3u	6	Bacillus	Left Palm	1.26103	3.41293	9.57854	1.25354	3.87651	3.93484	1.01505
WKS3v	6	Bacillus	Left Palm	1.10957	5.00689	0.334229	5.89411	3.0862	2.77211	0.898228
WKS3w	6	Bacillus	Left Palm	0.711744	5.07905	0.399377	1.67399	1.96604	2.14506	1.09105
WKS3x	6	Bacillus	Left Palm	0.440972	4.29194	0.294877	2.95609	1.99597	1.95832	0.981137
WKS3y	6	Bacillus	Left Palm	34.931	15.3463	2.38361	6.51889	14.795	14.4718	0.978159
ADMa3z	1	Bacillus	Right Palm	0.230049	0.336016	0.905856	11.6119	3.27095	5.56854	1.70242
FH3z	2	Bacillus	Right Palm	0.0482369	0.335236	0.832916	1.1446	0.590246	0.491595	0.832864
HFC3z	1	Bacillus	Right Palm	0.556012	0.965361	3.15339	5.62839	2.57579	2.33274	0.90564
HHa3z	1	Bacillus	Right Palm	0.321059	0.76746	3.89307	0.545809	1.38185	1.68404	1.21868
MOS3w	4	Bacillus	Right Palm	0.0331272	0.527022	0.300194	9.28301	2.53584	4.50264	1.7756
MOS3x	4	Bacillus	Right Palm	0.166975	0.0859993	1.33165	15.945	4.38242	7.72939	1.76373
MOS3y	4	Bacillus	Right Palm	0.0987827	0.313374	1.32296	6.53724	2.06809	3.02687	1.4636
QB3y	3	Bacillus	Right Palm	0.35579	0.37938	0.359454	6.67778	1.9431	3.15647	1.62445
QB3z	3	Bacillus	Right Palm	0.305767	0.559314	0.662395	2.9566	1.12102	1.23286	1.09977
STW3x	3	Bacillus	Right Palm	0.710059	1.9322	0.499132	4.28408	1.85637	1.7374	0.935913
STW3y	3	Bacillus	Right Palm	0.123548	1.3933	0.166359	2.56752	1.06268	1.16322	1.0946
SW3y	2	Bacillus	Right Palm	0.348892	0.655499	1.068	34.2715	9.08599	16.793	1.84823
SW3z	2	Bacillus	Right Palm	1.59914	0.439448	0.463725	21.4881	5.99761	10.3412	1.72422
TK3x	3	Bacillus	Right Palm	0.15027	7.16328	1.9342	6.54769	3.94886	3.44357	0.872042
TK3y	3	Bacillus	Right Palm	0.00828055	4.15231	1.25827	18.3432	5.94052	8.44866	1.42221
TK3z	3	Bacillus	Right Palm	0.135068	3.05848	0.898929	4.6361	2.18214	2.05159	0.94017
TMb3w	4	Bacillus	Right Palm	0.160269	2.2226	0.227828	0.47654	0.771808	0.976706	1.26548
TMb3x	4	Bacillus	Right Palm	0.146624	0.254218	0.543076	1.77963	0.680886	0.751379	1.10353
TMb3y	4	Bacillus	Right Palm	1.10306	2.89199	6.61464	1.44338	3.01327	2.5231	0.83733
WKS3u	6	Bacillus	Right Palm	0.97379	3.85719	4.62927	1.88679	2.83676	1.69583	0.597804
WKS3v	6	Bacillus	Right Palm	2.87854	8.1366	0.22779	3.3729	3.65396	3.29206	0.900957
WKS3w	6	Bacillus	Right Palm	0.342276	3.90667	0.181363	1.80532	1.55891	1.72729	1.10801
WKS3x	6	Bacillus	Right Palm	1.03224	2.72668	0.332103	2.32435	1.60384	1.11414	0.69467
WKS3y	6	Bacillus	Right Palm	42.6999	12.6444	0.699801	5.80638	15.4626	18.806	1.21622
ADMa3z	1	Sphingomonas	Forehead	0.0293376	0.261103	1.09589	0.894283	0.570153	0.506443	0.888257
FH3z	2	Sphingomonas	Forehead	1.44524	12.0723	27.8371	4.26193	11.4041	11.8417	1.03837
HFC3z	1	Sphingomonas	Forehead	0.376346	4.11664	1.55498	4.30605	2.5885	1.93623	0.748012
HHa3z	1	Sphingomonas	Forehead	0.456079	4.67898	3.97153	2.29545	2.85051	1.88338	0.660717
MOS3w	4	Sphingomonas	Forehead	2.251	2.15236	2.29813	4.29335	2.74871	1.03155	0.375285
MOS3x	4	Sphingomonas	Forehead	0.391809	2.02106	10.807	0.833696	3.51339	4.91084	1.39775
MOS3y	4	Sphingomonas	Forehead	0.459195	2.35943	3.10178	7.09051	3.25273	2.79005	0.857757
QB3y	3	Sphingomonas	Forehead	5.00202	18.1384	2.75889	2.50702	7.10158	7.44285	1.04806
QB3z	3	Sphingomonas	Forehead	2.92127	5.26107	2.85116	1.37382	3.10183	1.60663	0.517962
STW3x	3	Sphingomonas	Forehead	0.435753	0.563733	11.227	3.93764	4.04103	5.05762	1.25157
STW3y	3	Sphingomonas	Forehead	1.95511	1.09825	9.73347	3.98972	4.19414	3.88689	0.926744
SW3y	2	Sphingomonas	Forehead	0.136361	0.490959	4.78845	2.78545	2.0503	2.17045	1.0586
SW3z	2	Sphingomonas	Forehead	0.43181	2.73877	2.60696	1.36979	1.78683	1.09374	0.612112
TK3x	3	Sphingomonas	Forehead	3.78577	1.06201	5.00615	6.6887	4.13565	2.36963	0.572977
TK3y	3	Sphingomonas	Forehead	2.53043	3.003	4.37508	3.38547	3.3235	0.783443	0.235729
TK3z	3	Sphingomonas	Forehead	1.11132	2.3852	3.0591	3.5524	2.527	1.05812	0.418723
TMb3w	4	Sphingomonas	Forehead	0.205536	0.581127	0.747686	3.65218	1.29663	1.58665	1.22367
TMb3x	4	Sphingomonas	Forehead	0.387335	0.563598	1.44817	4.04389	1.61075	1.68719	1.04746
TMb3y	4	Sphingomonas	Forehead	0.286991	1.19631	0.780064	0.697498	0.740216	0.37276	0.503582
WKS3u	6	Sphingomonas	Forehead	2.85404	1.24422	1.40078	4.37314	2.46805	1.46233	0.592503
WKS3v	6	Sphingomonas	Forehead	1.48498	0.923306	15.7194	2.804	5.23291	7.03527	1.34443
WKS3w	6	Sphingomonas	Forehead	8.60847	2.95324	4.39239	3.62611	4.89505	2.54447	0.519805
WKS3x	6	Sphingomonas	Forehead	0.420995	1.09817	9.31966	2.58603	3.35621	4.07718	1.21482
WKS3y	6	Sphingomonas	Forehead	1.88673	3.25061	2.76387	2.70918	2.6526	0.565612	0.213229
ADMa3z	1	Sphingomonas	Left Forearm	0.211718	0.341807	2.09766	2.15505	1.20156	1.06944	0.890043
FH3z	2	Sphingomonas	Left Forearm	1.62852	6.59222	23.1595	5.50459	9.22122	9.53329	1.03384
HFC3z	1	Sphingomonas	Left Forearm	0.759424	3.42679	2.18506	4.59942	2.74267	1.64922	0.601317
HHa3z	1	Sphingomonas	Left Forearm	0.35194	4.35308	3.48505	1.21737	2.35186	1.87757	0.798332
MOS3w	4	Sphingomonas	Left Forearm	0.8767	2.13812	3.4622	22.319	7.199	10.1351	1.40785
MOS3x	4	Sphingomonas	Left Forearm	1.09397	2.46975	11.9169	1.23438	4.17875	5.19566	1.24335
MOS3y	4	Sphingomonas	Left Forearm	3.94375	6.09986	6.25578	4.3989	5.17457	1.17499	0.227069
QB3y	3	Sphingomonas	Left Forearm	1.72242	2.82563	5.63785	3.23293	3.35471	1.65044	0.491977
QB3z	3	Sphingomonas	Left Forearm	3.30965	3.08731	3.97738	3.31965	3.4235	0.384515	0.112317
STW3x	3	Sphingomonas	Left Forearm	0.295588	1.11244	7.19099	4.01353	3.15314	3.12914	0.99239
STW3y	3	Sphingomonas	Left Forearm	0.803007	17.7828	3.84436	1.63272	6.01571	7.94903	1.32138
SW3y	2	Sphingomonas	Left Forearm	0.159015	1.49747	7.04143	1.42763	2.53139	3.06898	1.21237
SW3z	2	Sphingomonas	Left Forearm	0.322922	3.2237	3.93588	2.34472	2.45681	1.56438	0.636751
TK3x	3	Sphingomonas	Left Forearm	2.60719	1.9289	5.51368	5.35278	3.85064	1.84945	0.480297
TK3y	3	Sphingomonas	Left Forearm	0.919849	6.39429	5.11853	3.59744	4.00753	2.35463	0.587553
TK3z	3	Sphingomonas	Left Forearm	3.17323	2.74104	6.06835	4.32331	4.07648	1.48635	0.364617
TMb3w	4	Sphingomonas	Left Forearm	2.1416	1.65477	0.718485	6.53225	2.76178	2.58209	0.934938
TMb3x	4	Sphingomonas	Left Forearm	0.465862	0.760167	1.77274	5.43146	2.10756	2.28554	1.08445
TMb3y	4	Sphingomonas	Left Forearm	0.16386	2.72052	1.58481	1.87114	1.58508	1.06316	0.670728
WKS3u	6	Sphingomonas	Left Forearm	0.749694	1.4313	2.30433	3.44443	1.98244	1.16396	0.587138
WKS3v	6	Sphingomonas	Left Forearm	3.18396	1.42233	11.2493	4.19561	5.0128	4.31268	0.860335
WKS3w	6	Sphingomonas	Left Forearm	3.81979	1.58887	1.71012	5.25691	3.09392	1.76875	0.571687
WKS3x	6	Sphingomonas	Left Forearm	0.841759	1.96508	10.785	3.03665	4.15713	4.50855	1.08454
WKS3y	6	Sphingomonas	Left Forearm	2.81008	0.742543	3.51328	3.61754	2.67086	1.33462	0.499698
ADMa3z	1	Sphingomonas	Right Forearm	0.169913	0.440336	1.54135	3.21006	1.34041	1.38036	1.0298
FH3z	2	Sphingomonas	Right Forearm	0.510823	7.25085	24.7689	3.03883	8.89236	10.9434	1.23065
HFC3z	1	Sphingomonas	Right Forearm	2.18849	9.82987	5.06136	3.82138	5.22528	3.28746	0.629145
HHa3z	1	Sphingomonas	Right Forearm	0.163789	3.25108	2.34258	1.67158	1.85726	1.30136	0.700687
MOS3w	4	Sphingomonas	Right Forearm	0.680305	1.97044	4.14402	4.53461	2.83234	1.82504	0.644358
MOS3x	4	Sphingomonas	Right Forearm	0.705503	2.26267	9.8598	11.8016	6.1574	5.49112	0.891792
MOS3y	4	Sphingomonas	Right Forearm	4.99967	2.31573	5.27645	3.01477	3.90166	1.4603	0.374276
QB3y	3	Sphingomonas	Right Forearm	0.897674	3.52478	5.51164	2.19346	3.03189	1.97061	0.649962
QB3z	3	Sphingomonas	Right Forearm	4.13797	5.02649	4.77748	2.1525	4.02361	1.30233	0.323673
STW3x	3	Sphingomonas	Right Forearm	0.275905	1.81219	4.95826	7.16078	3.55178	3.09627	0.87175
STW3y	3	Sphingomonas	Right Forearm	1.85103	6.8055	3.58379	2.17162	3.60298	2.26382	0.628318
SW3y	2	Sphingomonas	Right Forearm	0.277552	1.10356	3.58809	1.28545	1.56366	1.41909	0.907543
SW3z	2	Sphingomonas	Right Forearm	0.38761	3.87858	4.25496	2.06157	2.64568	1.78418	0.674374
TK3x	3	Sphingomonas	Right Forearm	1.96663	1.76482	5.4737	7.18601	4.09779	2.67176	0.651999
TK3y	3	Sphingomonas	Right Forearm	1.43365	8.06202	4.84259	5.7019	5.01004	2.74541	0.547981
TK3z	3	Sphingomonas	Right Forearm	1.42931	2.55392	5.81027	4.21979	3.50333	1.91818	0.547531
TMb3w	4	Sphingomonas	Right Forearm	1.12964	1.26018	1.40698	3.74406	1.88522	1.2444	0.660082
TMb3x	4	Sphingomonas	Right Forearm	0.316199	0.617153	1.48705	3.53164	1.48801	1.45005	0.974491
TMb3y	4	Sphingomonas	Right Forearm	0.393803	2.59085	0.568759	1.36379	1.2293	1.00104	0.814321
WKS3u	6	Sphingomonas	Right Forearm	0.656678	1.21103	1.11724	3.34754	1.58312	1.20097	0.758608
WKS3v	6	Sphingomonas	Right Forearm	1.84067	1.18275	5.55274	2.6331	2.80231	1.9271	0.687683
WKS3w	6	Sphingomonas	Right Forearm	3.3956	1.95966	7.42188	4.23439	4.25288	2.31205	0.543642
WKS3x	6	Sphingomonas	Right Forearm	0.847722	1.73546	9.93228	4.92842	4.36097	4.10681	0.941719
WKS3y	6	Sphingomonas	Right Forearm	2.16463	0.918993	3.89709	4.393	2.84343	1.59954	0.56254
ADMa3z	1	Sphingomonas	Left Palm	0.210555	0.37692	2.3923	1.25263	1.0581	1.00005	0.945132
FH3z	2	Sphingomonas	Left Palm	0.285549	5.8105	13.19	3.45125	5.68432	5.49194	0.966156
HFC3z	1	Sphingomonas	Left Palm	0.257614	3.30351	2.6171	3.99467	2.54322	1.62421	0.638643
HHa3z	1	Sphingomonas	Left Palm	0.134666	1.76305	1.52444	1.24611	1.16706	0.719955	0.616894
MOS3w	4	Sphingomonas	Left Palm	0.940288	2.24162	5.02353	3.38358	2.89725	1.7337	0.598394
MOS3x	4	Sphingomonas	Left Palm	1.14173	2.09084	11.9599	0.538881	3.93284	5.38937	1.37035
MOS3y	4	Sphingomonas	Left Palm	4.68357	2.47668	9.94961	1.94093	4.7627	3.65598	0.767629
QB3y	3	Sphingomonas	Left Palm	0.900945	7.59166	2.47806	1.27336	3.06101	3.09452	1.01095
QB3z	3	Sphingomonas	Left Palm	3.7149	7.08985	5.75806	1.33226	4.47377	2.51252	0.561611
STW3x	3	Sphingomonas	Left Palm	0.297758	4.36692	4.23175	6.05357	3.7375	2.43834	0.652398
STW3y	3	Sphingomonas	Left Palm	2.52205	4.85313	3.68706	1.46452	3.13169	1.4632	0.467225
SW3y	2	Sphingomonas	Left Palm	0.204459	0.839931	7.62739	1.8288	2.62515	3.40115	1.2956
SW3z	2	Sphingomonas	Left Palm	0.343053	3.77382	3.79173	1.03511	2.23593	1.80836	0.808776
TK3x	3	Sphingomonas	Left Palm	1.76181	1.84742	5.28806	4.95745	3.46369	1.9208	0.554553
TK3y	3	Sphingomonas	Left Palm	0.874714	2.62098	4.70393	2.04516	2.5612	1.60265	0.62574
TK3z	3	Sphingomonas	Left Palm	1.45117	2.18952	6.44062	3.72865	3.45249	2.20647	0.639096
TMb3w	4	Sphingomonas	Left Palm	1.10908	1.04545	1.00822	2.85517	1.50448	0.901424	0.599159
TMb3x	4	Sphingomonas	Left Palm	0.505668	0.705191	1.38347	4.56201	1.78909	1.88641	1.0544
TMb3y	4	Sphingomonas	Left Palm	0.56104	3.52322	0.591661	1.79171	1.61691	1.3941	0.862203
WKS3u	6	Sphingomonas	Left Palm	0.553963	1.9802	3.37165	5.70962	2.90386	2.19593	0.756211
WKS3v	6	Sphingomonas	Left Palm	1.19378	1.65365	9.8743	6.91438	4.90903	4.20618	0.856826
WKS3w	6	Sphingomonas	Left Palm	2.31439	1.21542	5.74713	4.74142	3.50459	2.09886	0.598888
WKS3x	6	Sphingomonas	Left Palm	0.795139	1.3067	8.05381	3.32267	3.36958	3.30794	0.981707
WKS3y	6	Sphingomonas	Left Palm	1.02505	1.79978	2.23028	2.4938	1.88723	0.642029	0.340197
ADMa3z	1	Sphingomonas	Right Palm	0.26839	1.3089	1.00291	1.18658	0.941696	0.466153	0.495014
FH3z	2	Sphingomonas	Right Palm	0.390719	4.88357	18.8627	2.49203	6.65726	8.34142	1.25298
HFC3z	1	Sphingomonas	Right Palm	0.709577	7.77967	2.01524	4.19911	3.6759	3.09147	0.84101
HHa3z	1	Sphingomonas	Right Palm	0.137597	2.60936	1.84787	3.37882	1.99341	1.38612	0.695351
MOS3w	4	Sphingomonas	Right Palm	0.41409	3.2867	4.8914	2.3754	2.7419	1.86817	0.681342
MOS3x	4	Sphingomonas	Right Palm	0.846801	2.44238	17.9503	6.03005	6.81739	7.73199	1.13416
MOS3y	4	Sphingomonas	Right Palm	2.7946	4.48797	7.76015	4.17987	4.80565	2.10285	0.437579
QB3y	3	Sphingomonas	Right Palm	0.966372	9.72997	2.1028	2.01908	3.70456	4.05009	1.09327
QB3z	3	Sphingomonas	Right Palm	5.03559	6.00812	2.69845	1.61666	3.83971	2.03114	0.528983
STW3x	3	Sphingomonas	Right Palm	0.20366	0.972025	2.74523	6.66049	2.64535	2.88058	1.08892
STW3y	3	Sphingomonas	Right Palm	2.96104	4.42435	4.20518	2.29375	3.47108	1.01552	0.292567
SW3y	2	Sphingomonas	Right Palm	0.157427	2.28211	5.09666	1.08748	2.15592	2.14472	0.994804
SW3z	2	Sphingomonas	Right Palm	0.519862	3.15789	3.44802	3.12166	2.56186	1.36914	0.534434
TK3x	3	Sphingomonas	Right Palm	1.11701	1.99398	5.61316	4.86052	3.39617	2.17716	0.641064
TK3y	3	Sphingomonas	Right Palm	0.674864	3.59371	5.65573	3.11768	3.2605	2.04565	0.627405
TK3z	3	Sphingomonas	Right Palm	1.50707	5.60313	5.37794	2.83429	3.83061	1.99395	0.520531
TMb3w	4	Sphingomonas	Right Palm	0.995955	1.12814	1.38324	3.84897	1.83908	1.34954	0.733814
TMb3x	4	Sphingomonas	Right Palm	0.453703	1.32887	1.57986	5.36161	2.18101	2.17465	0.997085
TMb3y	4	Sphingomonas	Right Palm	0.378092	2.72568	0.346835	2.99173	1.61058	1.44535	0.897407
WKS3u	6	Sphingomonas	Right Palm	0.515714	1.57794	1.4272	4.18949	1.92759	1.57927	0.819297
WKS3v	6	Sphingomonas	Right Palm	1.05312	1.44612	12.0729	4.202	4.69353	5.11517	1.08983
WKS3w	6	Sphingomonas	Right Palm	1.0242	1.85838	5.24225	4.11076	3.0589	1.95403	0.638802
WKS3x	6	Sphingomonas	Right Palm	0.577169	1.99299	10.8487	3.31484	4.18343	4.58198	1.09527
WKS3y	6	Sphingomonas	Right Palm	0.793651	1.13475	3.96819	2.67047	2.14177	1.46593	0.684449
ADMa3z	1	Streptococcus	Forehead	0.743218	1.48533	1.75147	1.98659	1.49165	0.539338	0.361571
FH3z	2	Streptococcus	Forehead	4.12926	1.51766	2.24996	3.91683	2.95343	1.27371	0.431266
HFC3z	1	Streptococcus	Forehead	7.17005	9.51973	14.9451	1.77308	8.35198	5.46234	0.654017
HHa3z	1	Streptococcus	Forehead	6.67042	4.31557	4.5225	0.795455	4.07598	2.4324	0.596764
MOS3w	4	Streptococcus	Forehead	1.66404	1.40187	0.728369	0.200468	0.998688	0.662189	0.663059
MOS3x	4	Streptococcus	Forehead	6.65157	1.49457	1.11424	1.14905	2.60235	2.70493	1.03942
MOS3y	4	Streptococcus	Forehead	4.02277	1.74797	1.4078	3.51777	2.67408	1.28995	0.48239
QB3y	3	Streptococcus	Forehead	1.2836	2.43902	1.20293	1.30032	1.55647	0.589904	0.379001
QB3z	3	Streptococcus	Forehead	1.48142	1.44085	1.05502	2.12318	1.52511	0.442598	0.290206
STW3x	3	Streptococcus	Forehead	8.5523	14.062	2.69926	1.41969	6.68332	5.81712	0.870394
STW3y	3	Streptococcus	Forehead	2.33049	4.83823	0.672851	0.886603	2.18204	1.91774	0.878874
SW3y	2	Streptococcus	Forehead	1.31379	17.8135	7.32707	1.00376	6.86453	7.85818	1.14475
SW3z	2	Streptococcus	Forehead	7.60373	1.74075	2.4448	0.184502	2.99345	3.21534	1.07413
TK3x	3	Streptococcus	Forehead	1.86072	2.5237	1.59287	2.28297	2.06506	0.417354	0.202102
TK3y	3	Streptococcus	Forehead	1.17313	0.331911	1.51004	0.325005	0.835022	0.60089	0.719611
TK3z	3	Streptococcus	Forehead	0.762116	1.38951	1.03177	0.864417	1.01195	0.275152	0.271902
TMb3w	4	Streptococcus	Forehead	2.02333	1.80795	0.522193	1.69963	1.51328	0.67428	0.445576
TMb3x	4	Streptococcus	Forehead	1.9983	1.25981	0.666921	2.91536	1.7101	0.970687	0.567621
TMb3y	4	Streptococcus	Forehead	10.5278	6.07962	1.07	0.394238	4.51793	4.7417	1.04953
WKS3u	6	Streptococcus	Forehead	6.19253	1.66263	0.191513	1.77659	2.45582	2.59362	1.05611
WKS3v	6	Streptococcus	Forehead	3.74114	1.41474	1.15453	1.31588	1.90657	1.22774	0.64395
WKS3w	6	Streptococcus	Forehead	2.14748	3.3224	0.973543	1.805	2.0621	0.974114	0.472389
WKS3x	6	Streptococcus	Forehead	3.4363	0.697097	1.16496	1.19514	1.62337	1.22994	0.757643
WKS3y	6	Streptococcus	Forehead	5.17875	0.47208	1.00834	4.47682	2.784	2.38736	0.857528
ADMa3z	1	Streptococcus	Left Forearm	2.19063	7.05215	3.69421	2.87645	3.95336	2.15535	0.545194
FH3z	2	Streptococcus	Left Forearm	6.71129	1.48542	2.95099	2.07856	3.30656	2.34827	0.710186
HFC3z	1	Streptococcus	Left Forearm	6.73173	9.96885	3.57432	2.92237	5.79932	3.23943	0.558589
HHa3z	1	Streptococcus	Left Forearm	12.6129	1.69287	3.77113	0.991466	4.76709	5.36205	1.12481
MOS3w	4	Streptococcus	Left Forearm	16.7428	2.31015	3.03905	0.552134	5.66103	7.46121	1.318
MOS3x	4	Streptococcus	Left Forearm	10.2518	1.11056	1.44632	0.709767	3.37962	4.59135	1.35854
MOS3y	4	Streptococcus	Left Forearm	6.47603	2.10036	2.36282	4.42287	3.84052	2.04098	0.531432
QB3y	3	Streptococcus	Left Forearm	2.88033	5.39438	1.21601	3.28313	3.19346	1.71857	0.538153
QB3z	3	Streptococcus	Left Forearm	2.3612	3.64733	5.10839	3.49968	3.65415	1.12701	0.308418
STW3x	3	Streptococcus	Left Forearm	7.34304	5.95948	3.58106	2.4604	4.83599	2.21854	0.458756
STW3y	3	Streptococcus	Left Forearm	7.68368	4.12747	1.14922	0.463412	3.35595	3.29449	0.981686
SW3y	2	Streptococcus	Left Forearm	8.30599	6.90266	5.45545	0.669888	5.3335	3.31974	0.622433
SW3z	2	Streptococcus	Left Forearm	0.797215	2.80985	3.66395	1.09753	2.09213	1.37256	0.656057
TK3x	3	Streptococcus	Left Forearm	2.84353	1.89107	2.11739	0.873621	1.9314	0.813859	0.421382
TK3y	3	Streptococcus	Left Forearm	0.376901	0.44774	0.890835	1.10858	0.706013	0.351774	0.498254
TK3z	3	Streptococcus	Left Forearm	0.678649	1.97312	2.30086	0.684403	1.40926	0.850902	0.603794
TMb3w	4	Streptococcus	Left Forearm	2.69976	2.73266	0.413673	4.87604	2.68053	1.82227	0.679816
TMb3x	4	Streptococcus	Left Forearm	3.37875	1.59635	1.71161	2.42758	2.27857	0.820461	0.360077
TMb3y	4	Streptococcus	Left Forearm	16.9936	2.95878	1.44449	1.06096	5.61446	7.63023	1.35903
WKS3u	6	Streptococcus	Left Forearm	3.24677	1.81298	0.32484	2.91819	2.0757	1.31855	0.635234
WKS3v	6	Streptococcus	Left Forearm	1.55865	2.43628	0.791408	2.67505	1.86535	0.861972	0.462097
WKS3w	6	Streptococcus	Left Forearm	0.871055	2.84324	0.493885	1.47015	1.41958	1.03072	0.726073
WKS3x	6	Streptococcus	Left Forearm	6.74779	0.422767	4.05631	1.21627	3.11079	2.88308	0.926802
WKS3y	6	Streptococcus	Left Forearm	3.85234	0.294457	2.78492	2.56859	2.37507	1.49629	0.629999
ADMa3z	1	Streptococcus	Right Forearm	13.1178	1.04476	3.79306	1.77877	4.93359	5.57846	1.13071
FH3z	2	Streptococcus	Right Forearm	3.89765	3.60917	1.52321	1.73056	2.69015	1.23629	0.459561
HFC3z	1	Streptococcus	Right Forearm	2.92655	4.42344	5.33004	1.88922	3.64231	1.53234	0.420706
HHa3z	1	Streptococcus	Right Forearm	14.2792	2.78104	3.12344	0.530973	5.17866	6.17504	1.1924
MOS3w	4	Streptococcus	Right Forearm	17.6544	1.2931	4.92527	0.908757	6.19538	7.85075	1.26719
MOS3x	4	Streptococcus	Right Forearm	4.61936	0.828005	1.02333	0.910232	1.84523	1.85115	1.00321
MOS3y	4	Streptococcus	Right Forearm	5.02959	3.26849	6.60492	0.85921	3.94055	2.46517	0.62559
QB3y	3	Streptococcus	Right Forearm	3.61366	5.06352	1.2994	2.30245	3.06976	1.63236	0.531756
QB3z	3	Streptococcus	Right Forearm	1.90026	4.34274	0.846479	3.53885	2.65708	1.57798	0.593875
STW3x	3	Streptococcus	Right Forearm	7.5067	4.85997	11.893	2.99481	6.81362	3.85921	0.566396
STW3y	3	Streptococcus	Right Forearm	5.70571	13.0957	1.5159	0.399108	5.17912	5.75088	1.1104
SW3y	2	Streptococcus	Right Forearm	3.61722	6.2037	3.04987	0.352463	3.30581	2.40017	0.726046
SW3z	2	Streptococcus	Right Forearm	1.14626	13.6834	4.22078	0.439802	4.87257	6.09894	1.25169
TK3x	3	Streptococcus	Right Forearm	4.28431	2.91579	3.80525	1.23409	3.05986	1.34277	0.438833
TK3y	3	Streptococcus	Right Forearm	0.953053	0.465116	0.84219	0.896433	0.789198	0.220745	0.279708
TK3z	3	Streptococcus	Right Forearm	0.515026	1.07185	2.39682	1.44202	1.35643	0.791346	0.583404
TMb3w	4	Streptococcus	Right Forearm	3.60073	4.60794	1.19854	3.52054	3.23194	1.44307	0.446504
TMb3x	4	Streptococcus	Right Forearm	5.06498	5.67142	1.64035	3.88277	4.06488	1.77883	0.437609
TMb3y	4	Streptococcus	Right Forearm	11.1558	2.97779	0.832826	0.542228	3.87717	4.97251	1.28251
WKS3u	6	Streptococcus	Right Forearm	3.05069	2.08633	0.446894	2.06002	1.91098	1.07942	0.56485
WKS3v	6	Streptococcus	Right Forearm	1.89957	1.31417	0.994823	1.82533	1.50847	0.430097	0.285121
WKS3w	6	Streptococcus	Right Forearm	0.978211	2.96339	0.509983	1.59609	1.51192	1.06498	0.704392
WKS3x	6	Streptococcus	Right Forearm	6.45933	0.294146	1.58014	1.68974	2.50584	2.71076	1.08178
WKS3y	6	Streptococcus	Right Forearm	5.11397	0.187202	1.15346	2.17405	2.15717	2.1316	0.988146
ADMa3z	1	Streptococcus	Left Palm	2.67449	2.92528	3.71219	2.68812	3.00002	0.488543	0.162846
FH3z	2	Streptococcus	Left Palm	5.74949	1.172	1.90255	3.40811	3.05804	2.02144	0.661026
HFC3z	1	Streptococcus	Left Palm	12.4943	11.0805	4.6762	1.31676	7.39195	5.28907	0.715518
HHa3z	1	Streptococcus	Left Palm	22.5152	9.94358	1.56927	1.66147	8.92238	9.87584	1.10686
MOS3w	4	Streptococcus	Left Palm	4.41599	2.83674	3.22863	1.37729	2.96466	1.25328	0.42274
MOS3x	4	Streptococcus	Left Palm	2.38968	2.39125	2.82851	0.664202	2.06841	0.958643	0.463469
MOS3y	4	Streptococcus	Left Palm	13.6693	1.94358	2.30214	1.00422	4.7298	5.98472	1.26532
QB3y	3	Streptococcus	Left Palm	2.20392	2.25164	0.556174	0.747664	1.43985	0.913384	0.634361
QB3z	3	Streptococcus	Left Palm	0.527198	3.83933	2.39479	10.1403	4.22539	4.16983	0.98685
STW3x	3	Streptococcus	Left Palm	7.65066	13.2137	3.85982	1.2845	6.50217	5.18233	0.797016
STW3y	3	Streptococcus	Left Palm	2.43093	2.87356	1.37577	0.52599	1.80156	1.0573	0.586881
SW3y	2	Streptococcus	Left Palm	1.31051	10.2444	3.22947	0.497982	3.82059	4.43302	1.1603
SW3z	2	Streptococcus	Left Palm	0.445969	9.83405	2.24795	0.307735	3.20893	4.50432	1.40368
TK3x	3	Streptococcus	Left Palm	3.55356	2.83955	1.88444	1.20853	2.37152	1.03377	0.435911
TK3y	3	Streptococcus	Left Palm	0.187166	0.607658	0.749903	0.497088	0.510454	0.23908	0.468368
TK3z	3	Streptococcus	Left Palm	0.806494	1.93055	1.88375	2.65107	1.81797	0.760295	0.418212
TMb3w	4	Streptococcus	Left Palm	1.90175	6.47727	0.765497	4.75862	3.47578	2.61265	0.751673
TMb3x	4	Streptococcus	Left Palm	2.37975	0.803134	3.24583	1.66418	2.02323	1.03914	0.513604
TMb3y	4	Streptococcus	Left Palm	11.6786	1.67802	2.77341	1.25047	4.34513	4.93088	1.13481
WKS3u	6	Streptococcus	Left Palm	8.26768	3.47117	0.613027	1.51112	3.46575	3.41649	0.985787
WKS3v	6	Streptococcus	Left Palm	2.92253	2.45751	2.47766	0.737626	2.14883	0.964973	0.449069
WKS3w	6	Streptococcus	Left Palm	4.06921	3.7253	1.77284	1.35603	2.73084	1.3648	0.499773
WKS3x	6	Streptococcus	Left Palm	10.4653	0.91363	1.29008	3.96225	4.15781	4.41856	1.06271
WKS3y	6	Streptococcus	Left Palm	2.8024	0.224972	4.61388	4.65218	3.07336	2.08587	0.678695
ADMa3z	1	Streptococcus	Right Palm	4.28055	1.20731	1.38035	1.36237	2.05765	1.48397	0.721198
FH3z	2	Streptococcus	Right Palm	4.0519	0.896983	1.47796	6.59229	3.25478	2.61347	0.802963
HFC3z	1	Streptococcus	Right Palm	7.30493	2.66894	6.93328	2.32627	4.80835	2.67619	0.556572
HHa3z	1	Streptococcus	Right Palm	12.9144	22.1604	2.04521	1.88434	9.75109	9.75131	1.00002
MOS3w	4	Streptococcus	Right Palm	8.73178	5.1169	1.78351	0.626639	4.06471	3.6475	0.89736
MOS3x	4	Streptococcus	Right Palm	13.4117	1.41039	1.58359	0.197707	4.15083	6.20459	1.49478
MOS3y	4	Streptococcus	Right Palm	13.5077	1.95859	1.20047	1.50555	4.54309	5.98455	1.31729
QB3y	3	Streptococcus	Right Palm	1.57007	1.71837	0.341481	0.481615	1.02788	0.71654	0.697103
QB3z	3	Streptococcus	Right Palm	1.06541	5.63825	0.971875	3.62657	2.82552	2.24255	0.793677
STW3x	3	Streptococcus	Right Palm	11.4655	12.9327	5.15408	3.12313	8.16885	4.76481	0.58329
STW3y	3	Streptococcus	Right Palm	1.69673	3.53214	1.03512	0.947096	1.80277	1.20048	0.665907
SW3y	2	Streptococcus	Right Palm	1.68915	8.08449	3.7042	0.463777	3.4854	3.34446	0.959561
SW3z	2	Streptococcus	Right Palm	0.734588	8.25754	2.75991	1.13321	3.22131	3.46989	1.07717
TK3x	3	Streptococcus	Right Palm	1.04688	2.45297	3.36989	0.889268	1.93975	1.18454	0.610666
TK3y	3	Streptococcus	Right Palm	0.161471	0.409645	1.37502	0.437022	0.595789	0.534067	0.896404
TK3z	3	Streptococcus	Right Palm	2.23217	0.415953	1.80567	2.38891	1.71068	0.897643	0.52473
TMb3w	4	Streptococcus	Right Palm	1.57216	4.49571	0.93572	6.3783	3.34547	2.54772	0.761543
TMb3x	4	Streptococcus	Right Palm	3.70985	2.55373	1.38237	2.02196	2.41698	0.986013	0.407953
TMb3y	4	Streptococcus	Right Palm	9.17479	2.39305	0.545027	2.28316	3.59901	3.81234	1.05928
WKS3u	6	Streptococcus	Right Palm	3.9437	9.30826	0.453323	2.95192	4.1643	3.73051	0.895832
WKS3v	6	Streptococcus	Right Palm	3.12037	1.82072	1.82232	1.43207	2.04887	0.737547	0.359978
WKS3w	6	Streptococcus	Right Palm	16.9769	8.66793	0.734088	2.72018	7.27478	7.29377	1.00261
WKS3x	6	Streptococcus	Right Palm	7.99711	4.20499	1.52214	2.90544	4.15742	2.78434	0.669728
WKS3y	6	Streptococcus	Right Palm	2.42088	0.283688	1.08151	7.60996	2.84901	3.29418	1.15625
ADMa3z	1	Chryseobacterium	Forehead	0.0352051	0.145331	0.107632	2.07601	0.591046	0.991033	1.67675
FH3z	2	Chryseobacterium	Forehead	2.54937	4.37362	0.607653	2.32939	2.46501	1.54035	0.624888
HFC3z	1	Chryseobacterium	Forehead	0.44556	0.25729	0.185117	2.38449	0.818113	1.05001	1.28345
HHa3z	1	Chryseobacterium	Forehead	0.404015	3.34646	1.12489	1.88636	1.69043	1.25904	0.744802
MOS3w	4	Chryseobacterium	Forehead	1.43108	10.5069	3.52882	0.300702	3.94188	4.57649	1.16099
MOS3x	4	Chryseobacterium	Forehead	2.18556	0.78125	0.421895	2.48659	1.46882	1.01954	0.694119
MOS3y	4	Chryseobacterium	Forehead	0.0192477	0.837432	0.309255	1.06266	0.557149	0.477804	0.857588
QB3y	3	Chryseobacterium	Forehead	1.98151	2.55849	3.04655	12.6911	5.06942	5.09976	1.00598
QB3z	3	Chryseobacterium	Forehead	1.96829	2.68341	2.48496	7.24377	3.59511	2.45105	0.681773
STW3x	3	Chryseobacterium	Forehead	1.40963	0.62637	7.3732	1.2429	2.66303	3.15813	1.18592
STW3y	3	Chryseobacterium	Forehead	17.364	2.30039	5.78129	1.72001	6.79142	7.27297	1.07091
SW3y	2	Chryseobacterium	Forehead	0.0839146	0.0679789	0.389523	0.702635	0.311013	0.300095	0.964895
SW3z	2	Chryseobacterium	Forehead	0.727987	0.16247	0.598728	2.66689	1.03902	1.11189	1.07014
TK3x	3	Chryseobacterium	Forehead	0.781455	1.40459	1.07626	0.550716	0.953256	0.369859	0.387996
TK3y	3	Chryseobacterium	Forehead	9.73735	9.40414	6.7143	2.09222	6.987	3.53271	0.505612
TK3z	3	Chryseobacterium	Forehead	0.412911	2.727	0.633541	2.2913	1.51619	1.16378	0.76757
TMb3w	4	Chryseobacterium	Forehead	19.6861	0.553454	0.213624	0.622186	5.26884	9.61316	1.82453
TMb3x	4	Chryseobacterium	Forehead	0.108571	7.96773	0.123857	3.63636	2.95913	3.72868	1.26006
TMb3y	4	Chryseobacterium	Forehead	3.01885	0.549127	0.0483225	0.272934	0.97231	1.37965	1.41894
WKS3u	6	Chryseobacterium	Forehead	0.398774	5.87976	0.615578	1.55674	2.11271	2.56117	1.21226
WKS3v	6	Chryseobacterium	Forehead	1.05071	1.41474	0.26643	1.77058	1.12562	0.643787	0.571942
WKS3w	6	Chryseobacterium	Forehead	0.915927	0.45119	0.635666	9.91136	2.97854	4.62583	1.55306
WKS3x	6	Chryseobacterium	Forehead	1.55549	2.35867	0.163094	0.597569	1.16871	0.983713	0.841711
WKS3y	6	Chryseobacterium	Forehead	2.90817	4.12733	0.848749	9.33558	4.30496	3.6164	0.840056
ADMa3z	1	Chryseobacterium	Left Forearm	0.306775	0.652757	0.407878	1.55237	0.729945	0.567198	0.777042
FH3z	2	Chryseobacterium	Left Forearm	2.69527	8.92334	0.813347	5.14622	4.39454	3.50179	0.796849
HFC3z	1	Chryseobacterium	Left Forearm	0.872822	0.934579	0.283248	2.94728	1.25948	1.16287	0.923288
HHa3z	1	Chryseobacterium	Left Forearm	1.45434	2.17654	1.19636	4.15412	2.24534	1.33843	0.596094
MOS3w	4	Chryseobacterium	Left Forearm	0.537254	4.48513	1.34641	0.297303	1.66653	1.93193	1.15926
MOS3x	4	Chryseobacterium	Left Forearm	0.875784	1.54152	0.794459	7.42941	2.66029	3.19697	1.20174
MOS3y	4	Chryseobacterium	Left Forearm	0.112604	0.918124	0.163689	1.70203	0.724111	0.74877	1.03406
QB3y	3	Chryseobacterium	Left Forearm	7.24252	1.23905	11.7511	8.63454	7.21679	4.40846	0.610862
QB3z	3	Chryseobacterium	Left Forearm	6.15215	2.54164	3.16682	4.93267	4.19832	1.64978	0.392961
STW3x	3	Chryseobacterium	Left Forearm	2.17802	1.54946	2.06007	1.90681	1.92359	0.273016	0.14193
STW3y	3	Chryseobacterium	Left Forearm	3.82609	12.2046	12.2098	2.26856	7.62726	5.32654	0.698355
SW3y	2	Chryseobacterium	Left Forearm	0.165781	0.174617	0.55634	2.74544	0.910545	1.23674	1.35824
SW3z	2	Chryseobacterium	Left Forearm	2.099	0.304944	1.18792	1.6463	1.30954	0.766083	0.585002
TK3x	3	Chryseobacterium	Left Forearm	3.2756	2.04236	0.965529	0.214703	1.62455	1.33198	0.819908
TK3y	3	Chryseobacterium	Left Forearm	12.928	9.51448	5.47335	4.30388	8.05492	3.94173	0.489357
TK3z	3	Chryseobacterium	Left Forearm	4.10598	2.99701	1.30517	2.1737	2.64547	1.19382	0.451272
TMb3w	4	Chryseobacterium	Left Forearm	2.46475	1.07788	0.283039	1.9031	1.43219	0.954639	0.666559
TMb3x	4	Chryseobacterium	Left Forearm	0.192857	1.14025	0.495823	1.04549	0.718606	0.451177	0.627851
TMb3y	4	Chryseobacterium	Left Forearm	0.238962	0.581782	0.0825423	0.135031	0.259579	0.224421	0.864556
WKS3u	6	Chryseobacterium	Left Forearm	0.986289	0.989981	0.771495	3.13081	1.46964	1.11215	0.756745
WKS3v	6	Chryseobacterium	Left Forearm	0.956214	1.11252	0.339175	2.32776	1.18392	0.832451	0.703132
WKS3w	6	Chryseobacterium	Left Forearm	0.190395	0.47134	0.937374	1.0098	0.652227	0.38952	0.597215
WKS3x	6	Chryseobacterium	Left Forearm	0.171554	0.915995	0.167025	0.668546	0.48078	0.3736	0.777071
WKS3y	6	Chryseobacterium	Left Forearm	5.52089	2.35565	1.15681	6.93921	3.99314	2.69193	0.674139
ADMa3z	1	Chryseobacterium	Right Forearm	0.150213	0.795514	0.268061	0.579135	0.44823	0.293835	0.655545
FH3z	2	Chryseobacterium	Right Forearm	1.59311	5.77142	2.25642	8.75217	4.59328	3.32397	0.723659
HFC3z	1	Chryseobacterium	Right Forearm	2.09864	0.302457	0.239634	3.92872	1.64236	1.75106	1.06618
HHa3z	1	Chryseobacterium	Right Forearm	1.95473	2.42852	2.56282	5.30973	3.06395	1.51974	0.496007
MOS3w	4	Chryseobacterium	Right Forearm	0.560533	5.15189	1.42663	1.02809	2.04179	2.1034	1.03018
MOS3x	4	Chryseobacterium	Right Forearm	2.89928	2.16429	0.583299	0.690521	1.58435	1.13525	0.716544
MOS3y	4	Chryseobacterium	Right Forearm	0.418855	1.74672	0.79521	0.527585	0.872094	0.604153	0.692761
QB3y	3	Chryseobacterium	Right Forearm	1.95147	1.66398	17.0222	19.8774	10.1288	9.67946	0.955641
QB3z	3	Chryseobacterium	Right Forearm	4.18499	2.6426	11.0812	5.0529	5.74042	3.6974	0.644099
STW3x	3	Chryseobacterium	Right Forearm	0.845936	2.71829	1.75498	1.69818	1.75435	0.765408	0.436292
STW3y	3	Chryseobacterium	Right Forearm	5.20849	4.4225	11.8718	9.80162	7.8261	3.59197	0.458973
SW3y	2	Chryseobacterium	Right Forearm	1.07702	0.164875	0.771439	0.887378	0.725178	0.3942	0.543591
SW3z	2	Chryseobacterium	Right Forearm	1.15289	0.192725	1.98792	1.23694	1.14262	0.736171	0.644283
TK3x	3	Chryseobacterium	Right Forearm	1.55141	1.76482	0.965948	0.295668	1.14446	0.658981	0.5758
TK3y	3	Chryseobacterium	Right Forearm	10.5569	4.43975	5.09324	4.20295	6.07321	3.01274	0.496071
TK3z	3	Chryseobacterium	Right Forearm	5.94642	6.32526	1.75049	1.9657	3.99697	2.47616	0.619509
TMb3w	4	Chryseobacterium	Right Forearm	9.13798	0.712831	0.270974	2.20732	3.08228	4.12128	1.33709
TMb3x	4	Chryseobacterium	Right Forearm	0.092829	1.30879	1.30308	1.20872	0.978356	0.592132	0.605231
TMb3y	4	Chryseobacterium	Right Forearm	0.304694	0.824361	0.14219	0.542228	0.453368	0.296911	0.654899
WKS3u	6	Chryseobacterium	Right Forearm	0.95314	0.779376	0.431998	3.88031	1.5112	1.59419	1.05491
WKS3v	6	Chryseobacterium	Right Forearm	0.880577	1.34702	0.0913613	2.05088	1.09246	0.822691	0.753063
WKS3w	6	Chryseobacterium	Right Forearm	0.0911211	0.965491	0.368924	0.225931	0.412867	0.385482	0.933672
WKS3x	6	Chryseobacterium	Right Forearm	0.145621	1.53937	0.451467	1.04436	0.795203	0.620744	0.780611
WKS3y	6	Chryseobacterium	Right Forearm	2.84258	2.05922	0.939859	3.53364	2.34382	1.11303	0.474879
ADMa3z	1	Chryseobacterium	Left Palm	0.167249	0.523895	0.320807	3.24586	1.06445	1.46159	1.37309
FH3z	2	Chryseobacterium	Left Palm	1.30583	6.85045	5.59575	4.7239	4.61898	2.37497	0.514177
HFC3z	1	Chryseobacterium	Left Palm	2.24876	0.344116	0.267212	2.69271	1.3882	1.26346	0.910147
HHa3z	1	Chryseobacterium	Left Palm	0.134666	2.2567	1.98774	2.16338	1.63562	1.00683	0.615564
MOS3w	4	Chryseobacterium	Left Palm	0.531011	2.95576	1.61979	4.03427	2.28521	1.53067	0.669817
MOS3x	4	Chryseobacterium	Left Palm	1.69933	2.90795	1.53675	5.35748	2.87538	1.76417	0.613545
MOS3y	4	Chryseobacterium	Left Palm	0.121954	0.910706	0.691631	0.396624	0.530229	0.344167	0.64909
QB3y	3	Chryseobacterium	Left Palm	5.71809	2.79933	23.2851	19.8248	12.9068	10.1556	0.786836
QB3z	3	Chryseobacterium	Left Palm	21.5701	2.41975	3.80349	4.50455	8.07448	9.03871	1.11942
STW3x	3	Chryseobacterium	Left Palm	2.01294	3.4446	2.00017	1.09319	2.13773	0.971846	0.454617
STW3y	3	Chryseobacterium	Left Palm	18.7673	13.9847	11.3822	2.00083	11.5337	7.05291	0.611502
SW3y	2	Chryseobacterium	Left Palm	0.273433	0.376363	1.49302	0.832832	0.743912	0.555432	0.746637
SW3z	2	Chryseobacterium	Left Palm	0.569468	0.307314	1.42867	1.02112	0.831643	0.495311	0.595581
TK3x	3	Chryseobacterium	Left Palm	2.19371	3.2843	1.05429	0.567271	1.77489	1.21536	0.684753
TK3y	3	Chryseobacterium	Left Palm	15.6914	10.0593	4.10012	4.64423	8.62375	5.42561	0.629148
TK3z	3	Chryseobacterium	Left Palm	6.95829	4.03767	0.932903	6.26339	4.54806	2.71302	0.596522
TMb3w	4	Chryseobacterium	Left Palm	8.00496	0.647727	1.10157	3.95862	3.42822	3.38488	0.987359
TMb3x	4	Chryseobacterium	Left Palm	1.1767	2.09598	0.94005	1.77182	1.49614	0.531379	0.355168
TMb3y	4	Chryseobacterium	Left Palm	0.444597	0.650155	0.0739577	1.36245	0.63279	0.54173	0.856098
WKS3u	6	Chryseobacterium	Left Palm	0.968739	0.885265	0.45977	2.59294	1.22668	0.937714	0.764433
WKS3v	6	Chryseobacterium	Left Palm	0.80741	0.803859	0.130785	3.88115	1.4058	1.68062	1.19549
WKS3w	6	Chryseobacterium	Left Palm	0.198797	0.533597	0.594194	0.63593	0.49063	0.199039	0.405682
WKS3x	6	Chryseobacterium	Left Palm	0.256944	2.56029	0.184298	1.42735	1.10722	1.12378	1.01496
WKS3y	6	Chryseobacterium	Left Palm	3.04877	1.38197	1.05938	8.98352	3.61841	3.68145	1.01742
ADMa3z	1	Chryseobacterium	Right Palm	0.328641	5.70055	0.248032	0.668978	1.73655	2.64896	1.52541
FH3z	2	Chryseobacterium	Right Palm	1.51946	13.8081	5.41082	6.72269	6.86527	5.12888	0.747077
HFC3z	1	Chryseobacterium	Right Palm	3.37314	0.624645	0.344576	4.99754	2.33497	2.24008	0.959362
HHa3z	1	Chryseobacterium	Right Palm	0.104836	0.134305	0.627915	1.4295	0.574139	0.618663	1.07755
MOS3w	4	Chryseobacterium	Right Palm	0.546599	2.81717	1.50097	2.87088	1.93391	1.12103	0.579672
MOS3x	4	Chryseobacterium	Right Palm	1.16286	1.66839	0.494871	0.118624	0.861185	0.689967	0.801183
MOS3y	4	Chryseobacterium	Right Palm	0.442929	0.928931	0.624732	0.416006	0.60315	0.236144	0.391519
QB3y	3	Chryseobacterium	Right Palm	9.71192	2.29859	29.3584	16.7408	14.5274	11.5122	0.792444
QB3z	3	Chryseobacterium	Right Palm	18.1979	1.93054	9.11065	7.31139	9.13762	6.76674	0.740537
STW3x	3	Chryseobacterium	Right Palm	0.880694	0.983879	1.52995	2.77975	1.54357	0.871966	0.564904
STW3y	3	Chryseobacterium	Right Palm	27.2383	7.68761	7.00555	0.732519	10.666	11.4831	1.07661
SW3y	2	Chryseobacterium	Right Palm	0.18721	0.0485555	0.702988	0.863585	0.450585	0.393815	0.874009
SW3z	2	Chryseobacterium	Right Palm	1.10753	0.541645	1.74271	4.36177	1.93841	1.68842	0.871032
TK3x	3	Chryseobacterium	Right Palm	4.443	4.02558	1.15653	2.63126	3.06409	1.48907	0.485974
TK3y	3	Chryseobacterium	Right Palm	18.5691	10.0177	5.1628	2.83674	9.14659	6.95767	0.760685
TK3z	3	Chryseobacterium	Right Palm	1.32224	6.01908	1.13343	6.85292	3.83192	3.02712	0.789976
TMb3w	4	Chryseobacterium	Right Palm	8.46753	0.589325	0.244101	0.696481	2.49936	3.98346	1.59379
TMb3x	4	Chryseobacterium	Right Palm	0.337511	4.03282	0.814614	2.27944	1.8661	1.6641	0.891757
TMb3y	4	Chryseobacterium	Right Palm	0.253217	0.850042	0.185805	1.10222	0.59782	0.449644	0.75214
WKS3u	6	Chryseobacterium	Right Palm	0.728067	1.562	0.309259	3.48955	1.52222	1.41114	0.927026
WKS3v	6	Chryseobacterium	Right Palm	0.858101	1.21962	0.569476	4.22084	1.71701	1.69028	0.984432
WKS3w	6	Chryseobacterium	Right Palm	0.0710882	0.379816	0.811814	1.78092	0.76091	0.744783	0.978805
WKS3x	6	Chryseobacterium	Right Palm	0.455075	0.328515	0.193727	1.6112	0.647129	0.651512	1.00677
WKS3y	6	Chryseobacterium	Right Palm	2.80024	1.98582	1.26441	4.49151	2.63549	1.38731	0.526394
ADMa3z	1	Deinococcus	Forehead	0.0136909	0.123162	0.244618	0.0319387	0.103352	0.105653	1.02226
FH3z	2	Deinococcus	Forehead	0.385996	0.786424	1.42881	0.854111	0.863834	0.429577	0.497291
HFC3z	1	Deinococcus	Forehead	0.166544	0.171527	0.715784	0.890908	0.486191	0.373138	0.767473
HHa3z	1	Deinococcus	Forehead	0.79137	0.0605694	6.25957	0	1.77788	3.00936	1.69267
MOS3w	4	Deinococcus	Forehead	0.450805	0.198244	0.728369	0.250585	0.407001	0.240306	0.590433
MOS3x	4	Deinococcus	Forehead	0.958095	0.237772	0.530074	1.86675	0.898173	0.71025	0.790772
MOS3y	4	Deinococcus	Forehead	0.0632424	0.385485	0.147704	0.696226	0.323164	0.283669	0.877787
QB3y	3	Deinococcus	Forehead	1.17813	0.637133	0.0653766	0.468116	0.58719	0.461222	0.785473
QB3z	3	Deinococcus	Forehead	0.106876	0.132188	0.505711	1.14745	0.473056	0.485165	1.0256
STW3x	3	Deinococcus	Forehead	1.40963	0	2.46835	0.144648	1.00566	1.16266	1.15612
STW3y	3	Deinococcus	Forehead	0.370168	0.727219	0.810034	0.186187	0.523402	0.294898	0.563425
SW3y	2	Deinococcus	Forehead	0.0367126	0.0861066	0.826058	0.100376	0.262313	0.376818	1.43652
SW3z	2	Deinococcus	Forehead	0.589587	0.765928	1.70887	0.0615006	0.781471	0.686898	0.87898
TK3x	3	Deinococcus	Forehead	3.19491	2.18111	5.56581	3.21418	3.539	1.43477	0.405417
TK3y	3	Deinococcus	Forehead	7.31102	1.94405	2.73021	2.3292	3.57862	2.50888	0.701075
TK3z	3	Deinococcus	Forehead	3.21835	2.1177	4.97783	2.22617	3.13501	1.32462	0.422524
TMb3w	4	Deinococcus	Forehead	1.06238	0.0276727	0.0593401	1.09262	0.560504	0.597244	1.06555
TMb3x	4	Deinococcus	Forehead	0.0616215	0.0442038	0.085747	0.376176	0.141937	0.157085	1.10673
TMb3y	4	Deinococcus	Forehead	0.929996	2.13767	0.503935	0.879454	1.11276	0.709213	0.637344
WKS3u	6	Deinococcus	Forehead	1.4402	2.4444	0.131323	5.05051	2.26661	2.08359	0.919257
WKS3v	6	Deinococcus	Forehead	0.960867	2.56143	0.62167	3.0589	1.80072	1.19125	0.661541
WKS3w	6	Deinococcus	Forehead	2.80348	1.25103	1.70084	4.97985	2.6838	1.66386	0.619963
WKS3x	6	Deinococcus	Forehead	0.757244	2.88388	0.396086	4.30661	2.08596	1.84293	0.883493
WKS3y	6	Deinococcus	Forehead	1.34348	3.80361	0.88502	5.20519	2.80933	2.0478	0.728928
ADMa3z	1	Deinococcus	Left Forearm	0.0993778	0.232619	0.512761	0.0182632	0.215755	0.216828	1.00497
FH3z	2	Deinococcus	Left Forearm	0.741051	2.71061	3.16997	1.03211	1.91344	1.20632	0.630445
HFC3z	1	Deinococcus	Left Forearm	0.412357	0.934579	0.74184	2.18348	1.06806	0.77424	0.7249
HHa3z	1	Deinococcus	Left Forearm	0.807391	1.45103	4.14391	0.0376506	1.60999	1.78535	1.10892
MOS3w	4	Deinococcus	Left Forearm	0.136755	0.405505	0.269283	0.233595	0.261285	0.111262	0.425827
MOS3x	4	Deinococcus	Left Forearm	0.0515167	0.414388	0.437971	0.678908	0.395696	0.258718	0.65383
MOS3y	4	Deinococcus	Left Forearm	0.259251	0.892969	0.412782	0.21575	0.445188	0.310254	0.696906
QB3y	3	Deinococcus	Left Forearm	1.69356	0.105772	0.154765	1.97791	0.983001	0.991672	1.00882
QB3z	3	Deinococcus	Left Forearm	0.379378	0.502585	0.508954	0.525671	0.479147	0.0672216	0.140294
STW3x	3	Deinococcus	Left Forearm	0.326703	0.357569	0.500578	0.153775	0.334656	0.142403	0.425521
STW3y	3	Deinococcus	Left Forearm	0.354268	0.407132	2.17594	0.350253	0.821899	0.903068	1.09876
SW3y	2	Deinococcus	Left Forearm	0.0304496	0.457708	0.78884	0.0768724	0.338468	0.356072	1.05201
SW3z	2	Deinococcus	Left Forearm	0.0479338	1.63363	3.69257	0.0498878	1.35601	1.72758	1.27402
TK3x	3	Deinococcus	Left Forearm	3.51195	3.06354	7.06361	4.57541	4.55362	1.78941	0.392963
TK3y	3	Deinococcus	Left Forearm	20.1023	9.62642	17.6204	5.16248	13.1279	6.94101	0.528722
TK3z	3	Deinococcus	Left Forearm	14.3322	1.87713	6.99677	2.32312	6.3823	5.78365	0.906202
TMb3w	4	Deinococcus	Left Forearm	0.998825	0.136633	0.0217723	1.24473	0.600489	0.612043	1.01924
TMb3x	4	Deinococcus	Left Forearm	1.47022	0.0190042	0.298852	0.484496	0.568143	0.631087	1.11079
TMb3y	4	Deinococcus	Left Forearm	0.238962	2.59309	0.652084	1.20563	1.17244	1.02656	0.875576
WKS3u	6	Deinococcus	Left Forearm	5.54716	2.26622	0.284235	18.6254	6.68076	8.25356	1.23542
WKS3v	6	Deinococcus	Left Forearm	18.8705	8.0552	1.97852	8.945	9.4623	6.99449	0.739195
WKS3w	6	Deinococcus	Left Forearm	28.9209	2.0374	1.23975	21.1613	13.3398	13.8817	1.04062
WKS3x	6	Deinococcus	Left Forearm	7.3814	15.2274	0.882844	4.96979	7.11537	6.03667	0.848399
WKS3y	6	Deinococcus	Left Forearm	1.91435	0.665728	5.82691	3.63098	3.00949	2.23731	0.743417
ADMa3z	1	Deinococcus	Right Forearm	0.0935753	0.267941	0.0804182	0.0248201	0.116689	0.105146	0.901079
FH3z	2	Deinococcus	Right Forearm	0.296231	3.1377	1.54903	0.447131	1.35752	1.3116	0.96617
HFC3z	1	Deinococcus	Right Forearm	0.0577608	0.718336	0.682594	2.10391	0.89065	0.863844	0.969903
HHa3z	1	Deinococcus	Right Forearm	0.236286	0.783392	3.32366	0.0786627	1.1055	1.50929	1.36526
MOS3w	4	Deinococcus	Right Forearm	0.0910267	0.287356	0.13587	0.495686	0.252485	0.182602	0.723221
MOS3x	4	Deinococcus	Right Forearm	0.0335954	0.664043	0.486083	0.533584	0.429326	0.274339	0.638999
MOS3y	4	Deinococcus	Right Forearm	0.236022	0.211724	0.664234	0.241182	0.33829	0.217675	0.643456
QB3y	3	Deinococcus	Right Forearm	0.211217	0.0357846	0.086627	0.286104	0.154933	0.114362	0.738135
QB3z	3	Deinococcus	Right Forearm	0.268304	0.406554	0.448891	0.656695	0.445111	0.160758	0.361163
STW3x	3	Deinococcus	Right Forearm	0.114527	0.494234	0.630431	0.543751	0.445736	0.227868	0.511217
STW3y	3	Deinococcus	Right Forearm	0.34953	0.729927	2.23266	0.293462	0.901394	0.908442	1.00782
SW3y	2	Deinococcus	Right Forearm	0.319788	0.61993	1.18407	0.0580527	0.54546	0.483688	0.886752
SW3z	2	Deinococcus	Right Forearm	0.0761968	0.81908	1.7316	0.0274876	0.663591	0.79885	1.20383
TK3x	3	Deinococcus	Right Forearm	8.74981	3.95166	7.84467	4.28076	6.20672	2.44573	0.394046
TK3y	3	Deinococcus	Right Forearm	15.2651	10.9091	23.3307	6.24564	13.9376	7.26476	0.521233
TK3z	3	Deinococcus	Right Forearm	15.4838	2.02461	6.79324	1.53309	6.4587	6.46756	1.00137
TMb3w	4	Deinococcus	Right Forearm	1.06576	1.48931	0.114643	5.7558	2.10638	2.49993	1.18684
TMb3x	4	Deinococcus	Right Forearm	1.11685	0.0638434	0.275947	0.695523	0.53804	0.466682	0.867373
TMb3y	4	Deinococcus	Right Forearm	0.51453	2.64132	0.132033	3.59842	1.72158	1.66854	0.969194
WKS3u	6	Deinococcus	Right Forearm	4.52024	2.20624	0.566066	13.1415	5.10852	5.59561	1.09535
WKS3v	6	Deinococcus	Right Forearm	14.5899	2.80903	0.304538	10.1233	6.95668	6.5764	0.945336
WKS3w	6	Deinococcus	Right Forearm	31.5359	2.29424	7.51953	11.0852	13.1087	12.8043	0.976775
WKS3x	6	Deinococcus	Right Forearm	5.07073	7.44191	1.3544	7.11101	5.24451	2.79735	0.533386
WKS3y	6	Deinococcus	Right Forearm	0.968878	0.73179	1.09175	3.08472	1.46929	1.08727	0.739998
ADMa3z	1	Deinococcus	Left Palm	0.0925843	0.301062	0.513291	0.109719	0.254164	0.196908	0.774728
FH3z	2	Deinococcus	Left Palm	0.205339	0.561241	0.683481	0.517688	0.491937	0.203547	0.413765
HFC3z	1	Deinococcus	Left Palm	0.0590366	1.10117	0.502986	1.64225	0.826362	0.691511	0.836813
HHa3z	1	Deinococcus	Left Palm	0.125977	0.282087	5.11134	0	1.37985	2.49034	1.80478
MOS3w	4	Deinococcus	Left Palm	0.369399	0.357072	0.481558	0.379568	0.396899	0.057184	0.144077
MOS3x	4	Deinococcus	Left Palm	0.0318624	0.504686	1.84855	0.263174	0.662069	0.814205	1.22979
MOS3y	4	Deinococcus	Left Palm	0.599393	0.799645	0.44462	0.253165	0.524206	0.231889	0.442362
QB3y	3	Deinococcus	Left Palm	0.118673	0.136924	0.123594	0.327103	0.176573	0.100649	0.570011
QB3z	3	Deinococcus	Left Palm	0.576239	0.161316	0.845219	1.70429	0.821766	0.652143	0.793588
STW3x	3	Deinococcus	Left Palm	0.947412	0.194504	0.694272	0.245969	0.520539	0.362442	0.696281
STW3y	3	Deinococcus	Left Palm	1.24638	2.68199	2.04531	0.422855	1.59913	0.979749	0.612675
SW3y	2	Deinococcus	Left Palm	0.137948	0.247849	1.52548	0.085859	0.499284	0.687454	1.37688
SW3z	2	Deinococcus	Left Palm	0.0377358	0.381069	1.35419	0.0419639	0.453739	0.621478	1.36968
TK3x	3	Deinococcus	Left Palm	4.66538	2.6856	8.50075	3.25564	4.77684	2.61835	0.548134
TK3y	3	Deinococcus	Left Palm	1.19175	1.80833	10.8687	1.28533	3.78853	4.72791	1.24795
TK3z	3	Deinococcus	Left Palm	9.77188	3.06062	8.18084	2.11841	5.78294	3.76392	0.650867
TMb3w	4	Deinococcus	Left Palm	1.97351	1.43182	0.261389	4.78621	2.11323	1.91989	0.90851
TMb3x	4	Deinococcus	Left Palm	1.38999	0.0391773	0.124158	0.422255	0.493894	0.619566	1.25445
TMb3y	4	Deinococcus	Left Palm	0.457829	3.50464	0.120181	1.04517	1.28196	1.53029	1.19371
WKS3u	6	Deinococcus	Left Palm	5.07753	1.9569	1.68582	8.05358	4.19346	2.99847	0.715036
WKS3v	6	Deinococcus	Left Palm	4.69586	2.98576	0.406888	3.03323	2.78043	1.77094	0.636928
WKS3w	6	Deinococcus	Left Palm	25.4019	1.49209	4.34444	6.56504	9.45087	10.8348	1.14644
WKS3x	6	Deinococcus	Left Palm	2.59028	5.40742	0.479174	7.22253	3.92485	2.98476	0.760479
WKS3y	6	Deinococcus	Left Palm	0.466334	3.64776	2.78784	4.27301	2.79374	1.66678	0.596612
ADMa3z	1	Deinococcus	Right Palm	0.257436	0.378995	0.16176	0.0634797	0.215418	0.134768	0.625614
FH3z	2	Deinococcus	Right Palm	0.062708	0.289934	0.801603	0.420168	0.393603	0.30952	0.786377
HFC3z	1	Deinococcus	Right Palm	0.30713	0.624645	0.18795	1.24199	0.590429	0.471858	0.799179
HHa3z	1	Deinococcus	Right Palm	0.222776	0.191865	9.0061	0.0519818	2.36818	4.4259	1.8689
MOS3w	4	Deinococcus	Right Palm	0.0717756	0.364124	0.264877	0.422617	0.280849	0.15384	0.547767
MOS3x	4	Deinococcus	Right Palm	0.0357803	0.756794	1.06172	0.276789	0.532772	0.462783	0.868632
MOS3y	4	Deinococcus	Right Palm	1.00376	0.537213	0.251118	0.297147	0.52231	0.344606	0.659773
QB3y	3	Deinococcus	Right Palm	0.188224	0.290114	0.233645	0.551079	0.315766	0.162318	0.514045
QB3z	3	Deinococcus	Right Palm	0.315322	0.135318	0.428928	0.4515	0.332767	0.144493	0.434218
STW3x	3	Deinococcus	Right Palm	0.297234	0.248933	0.878906	0.45239	0.469366	0.286491	0.610379
STW3y	3	Deinococcus	Right Palm	1.23548	1.7844	0.850277	0.332963	1.05078	0.613129	0.583498
SW3y	2	Deinococcus	Right Palm	0.0893503	0.157805	1.89266	0.0959539	0.558942	0.889679	1.59172
SW3z	2	Deinococcus	Right Palm	0.0565068	0.316811	1.98953	0	0.590712	0.942696	1.59586
TK3x	3	Deinococcus	Right Palm	3.80184	1.99398	6.4008	3.85552	4.01304	1.81176	0.451468
TK3y	3	Deinococcus	Right Palm	1.29176	2.59752	14.5804	1.70126	5.04273	6.38176	1.26554
TK3z	3	Deinococcus	Right Palm	12.2059	7.7563	4.90112	1.15396	6.50431	4.66447	0.717134
TMb3w	4	Deinococcus	Right Palm	1.41571	0.875568	0.138324	4.8662	1.82395	2.09465	1.14842
TMb3x	4	Deinococcus	Right Palm	1.08999	0.0693321	0.123426	0.878455	0.540302	0.52029	0.962963
TMb3y	4	Deinococcus	Right Palm	0.364217	4.51816	0.0247739	1.14158	1.51218	2.05778	1.3608
WKS3u	6	Deinococcus	Right Palm	3.60697	2.15174	0.420668	4.45324	2.65815	1.76874	0.665404
WKS3v	6	Deinococcus	Right Palm	7.44988	2.44795	1.36674	2.96778	3.55809	2.67886	0.752894
WKS3w	6	Deinococcus	Right Palm	9.63903	1.19371	0.708179	5.1232	4.16603	4.14975	0.996093
WKS3x	6	Deinococcus	Right Palm	2.53621	6.34034	0.52583	7.23719	4.15989	3.1658	0.761029
WKS3y	6	Deinococcus	Right Palm	0.239593	2.22898	0.576541	5.05003	2.02379	2.19683	1.0855
ADMa3z	1	Gordonia	Forehead	0	0.0566544	0.0489237	0.33855	0.111032	0.153739	1.38464
FH3z	2	Gordonia	Forehead	6.50359	14.266	0.287404	9.23993	7.57423	5.82519	0.76908
HFC3z	1	Gordonia	Forehead	0.0497469	0.0857633	0.0246822	4.89126	1.26286	2.41906	1.91554
HHa3z	1	Gordonia	Forehead	0.041651	1.58995	0.658096	1.54545	0.958787	0.747015	0.779125
MOS3w	4	Gordonia	Forehead	0.0635362	1.04786	0.175813	0.100234	0.346861	0.469666	1.35404
MOS3x	4	Gordonia	Forehead	0.149989	0.78125	0.984422	0.743077	0.664685	0.359108	0.540269
MOS3y	4	Gordonia	Forehead	0.101738	1.39572	1.18625	0.384756	0.767115	0.621755	0.810511
QB3y	3	Gordonia	Forehead	0.453301	4.45993	1.26831	2.10132	2.07071	1.72908	0.835017
QB3z	3	Gordonia	Forehead	0.207814	7.15135	0.61906	0.382484	2.09018	3.37832	1.61629
STW3x	3	Gordonia	Forehead	0.128626	0.469778	0.851979	3.10725	1.13941	1.34476	1.18022
STW3y	3	Gordonia	Forehead	0.153802	1.70674	1.03867	0.434436	0.833412	0.689416	0.827221
SW3y	2	Gordonia	Forehead	0.0262233	0.0513618	0.2955	0.100376	0.118365	0.122038	1.03103
SW3z	2	Gordonia	Forehead	0.0249121	0.696298	0.162155	0.0279548	0.22783	0.3188	1.39929
TK3x	3	Gordonia	Forehead	2.37534	1.18762	10.1968	0.480625	3.5601	4.49301	1.26205
TK3y	3	Gordonia	Forehead	25.9569	24.3085	7.4491	2.65421	15.0922	11.7771	0.780347
TK3z	3	Gordonia	Forehead	2.93521	12.7136	1.00462	5.0148	5.41706	5.13261	0.947489
TMb3w	4	Gordonia	Forehead	0.0373702	0.036897	0.272965	0.111285	0.114629	0.111194	0.970034
TMb3x	4	Gordonia	Forehead	0.176062	0.0663057	0.142912	14.7649	3.78754	7.31838	1.93222
TMb3y	4	Gordonia	Forehead	0.112617	1.19631	0.0207097	0.015163	0.336201	0.575147	1.71073
WKS3u	6	Gordonia	Forehead	0.0922783	0.154151	0.0984925	0.0653595	0.10257	0.0372728	0.363387
WKS3v	6	Gordonia	Forehead	0.127284	0.0744602	0.71048	0.0275577	0.234945	0.319629	1.36044
WKS3w	6	Gordonia	Forehead	0.07117	0.0615258	0.114534	0.0805802	0.0819526	0.0230722	0.281531
WKS3x	6	Gordonia	Forehead	0.0847458	4.73644	0.139795	0.0309087	1.24797	2.32607	1.86388
WKS3y	6	Gordonia	Forehead	0.0813246	7.70165	0.174102	0.0444129	2.00037	3.80124	1.90027
ADMa3z	1	Gordonia	Left Forearm	0.0216039	0.121057	0.0699219	0.383527	0.149027	0.161521	1.08383
FH3z	2	Gordonia	Left Forearm	6.09574	17.4889	0.385819	15.7827	9.93828	8.10727	0.815761
HFC3z	1	Gordonia	Left Forearm	0.0515446	0.311526	0.026976	3.86883	1.06472	1.87383	1.75993
HHa3z	1	Gordonia	Left Forearm	0.0853971	0.604595	0.866927	0.665161	0.55552	0.332876	0.599215
MOS3w	4	Gordonia	Left Forearm	0.610516	1.88007	0.980958	0.233595	0.926284	0.705271	0.761398
MOS3x	4	Gordonia	Left Forearm	0.860632	0.646445	0.519454	1.88243	0.977239	0.619664	0.634097
MOS3y	4	Gordonia	Left Forearm	0.290675	2.01233	2.76849	2.08558	1.78927	1.05549	0.589903
QB3y	3	Gordonia	Left Forearm	0.782628	0.0604412	2.90736	2.12851	1.46974	1.28569	0.874775
QB3z	3	Gordonia	Left Forearm	3.11713	7.22286	0.810556	1.26017	3.10268	2.9226	0.94196
STW3x	3	Gordonia	Left Forearm	0.433381	0.993246	0.423566	4.7209	1.64277	2.06929	1.25963
STW3y	3	Gordonia	Left Forearm	0.348363	1.88123	2.09427	0.188598	1.12812	0.998556	0.885154
SW3y	2	Gordonia	Left Forearm	0.0405995	0.412731	0.174375	0.0768724	0.176145	0.167535	0.951121
SW3z	2	Gordonia	Left Forearm	0.0983904	0.152472	0.973236	0.174607	0.349676	0.416937	1.19235
TK3x	3	Gordonia	Left Forearm	3.06141	2.49622	3.7266	0.473828	2.43952	1.40363	0.57537
TK3y	3	Gordonia	Left Forearm	12.0714	9.93424	1.86471	6.08629	7.48916	4.49361	0.600015
TK3z	3	Gordonia	Left Forearm	0.780911	7.83916	1.23789	3.6389	3.37422	3.22981	0.957201
TMb3w	4	Gordonia	Left Forearm	0.352526	0.0151814	0.0435445	0.010287	0.105385	0.165412	1.5696
TMb3x	4	Gordonia	Left Forearm	0.260482	0.0190042	0.108674	1.49939	0.471887	0.692213	1.4669
TMb3y	4	Gordonia	Left Forearm	0.113792	0.903147	0.0412712	0.0868056	0.286254	0.41235	1.4405
WKS3u	6	Gordonia	Left Forearm	0.145378	0.226622	0.172571	0.0318928	0.144116	0.0820825	0.569558
WKS3v	6	Gordonia	Left Forearm	0.0897252	0.0140825	0.508762	0	0.153142	0.240331	1.56933
WKS3w	6	Gordonia	Left Forearm	0.0452187	0.106432	0.0335976	0.1782	0.090862	0.0664151	0.730944
WKS3x	6	Gordonia	Left Forearm	0.0571847	2.05903	0.035791	0.0563834	0.552097	1.00467	1.81973
WKS3y	6	Gordonia	Left Forearm	0.163074	3.75112	0.556984	0.0806885	1.13797	1.75446	1.54175
ADMa3z	1	Gordonia	Right Forearm	0.0492502	0.0789282	0.0536121	0.239927	0.105429	0.0906148	0.859483
FH3z	2	Gordonia	Right Forearm	4.25686	12.8434	1.09981	20.3445	9.63614	8.69407	0.902235
HFC3z	1	Gordonia	Right Forearm	0.0609697	0.226843	0.123448	5.88235	1.5734	2.87345	1.82626
HHa3z	1	Gordonia	Right Forearm	0.0859222	1.13592	0.220242	0.86529	0.576843	0.504623	0.874802
MOS3w	4	Gordonia	Right Forearm	0.388061	1.74466	1.5625	0.229484	0.981177	0.782661	0.797676
MOS3x	4	Gordonia	Right Forearm	0.530807	0.795212	0.501433	0.455116	0.570642	0.152921	0.267981
MOS3y	4	Gordonia	Right Forearm	0.575095	1.34974	0.785855	0.406994	0.779421	0.410592	0.526791
QB3y	3	Gordonia	Right Forearm	0.534931	0.161031	1.49432	1.66213	0.963101	0.729719	0.757677
QB3z	3	Gordonia	Right Forearm	1.96388	5.60552	1.19918	1.38636	2.53873	2.07027	0.815473
STW3x	3	Gordonia	Right Forearm	0.413858	1.97694	0.374851	5.27857	2.01105	2.30261	1.14498
STW3y	3	Gordonia	Right Forearm	0.541525	1.45985	2.85879	0.281723	1.28547	1.16429	0.905728
SW3y	2	Gordonia	Right Forearm	0.0362024	0.175867	0.233226	0.0373196	0.120654	0.099662	0.826017
SW3z	2	Gordonia	Right Forearm	0.443929	0.228861	1.92527	0.0274876	0.656386	0.862842	1.31453
TK3x	3	Gordonia	Right Forearm	2.17802	2.16766	2.76125	0.732742	1.95992	0.863869	0.440769
TK3y	3	Gordonia	Right Forearm	20.7798	8.88654	0.882294	7.09798	9.41166	8.31893	0.883897
TK3z	3	Gordonia	Right Forearm	0.184275	13.0607	2.2891	4.54614	5.02006	5.6486	1.1252
TMb3w	4	Gordonia	Right Forearm	0.268962	2.18941	0.156331	0.0838223	0.674631	1.01272	1.50115
TMb3x	4	Gordonia	Right Forearm	0.188559	0.0319217	0.199295	4.21365	1.15836	2.0383	1.75965
TMb3y	4	Gordonia	Right Forearm	0.206962	1.21131	0	0.0657246	0.370998	0.56682	1.52783
WKS3u	6	Gordonia	Right Forearm	0.137074	0.0959233	0.104275	0.0177588	0.0887578	0.050555	0.569583
WKS3v	6	Gordonia	Right Forearm	0.0589015	0.221766	0.040605	0.414372	0.183911	0.173886	0.94549
WKS3w	6	Gordonia	Right Forearm	0.0348404	0.0860338	0.0542535	0.0947453	0.0674682	0.0278563	0.41288
WKS3x	6	Gordonia	Right Forearm	0.0702101	2.53946	0.677201	0.0234687	0.827586	1.17946	1.42518
WKS3y	6	Gordonia	Right Forearm	0.186836	4.52689	0.887644	0.0769576	1.41958	2.10243	1.48102
ADMa3z	1	Gordonia	Left Palm	0.0462921	0.0805993	0.091659	0.411447	0.157499	0.170397	1.08189
FH3z	2	Gordonia	Left Palm	3.19238	21.0631	2.11439	14.0207	10.0976	9.07461	0.898687
HFC3z	1	Gordonia	Left Palm	0.0348853	0.0688231	0.133606	2.50037	0.684421	1.21133	1.76985
HHa3z	1	Gordonia	Left Palm	0.0173762	0.846262	0.1644	0.449983	0.369505	0.365074	0.988007
MOS3w	4	Gordonia	Left Palm	0.323224	1.46796	1.06162	0.488016	0.835205	0.527355	0.631408
MOS3x	4	Gordonia	Left Palm	0.955871	0.973324	0.423163	0.770725	0.78077	0.255422	0.327141
MOS3y	4	Gordonia	Left Palm	0.129739	1.41048	0.770675	0.599156	0.727513	0.529818	0.728259
QB3y	3	Gordonia	Left Palm	0.210705	0.060855	1.24212	4.24065	1.43858	1.94045	1.34886
QB3z	3	Gordonia	Left Palm	0.249295	5.62994	1.19739	1.31718	2.09845	2.4023	1.14479
STW3x	3	Gordonia	Left Palm	0.305141	1.26741	0.454583	2.84231	1.21736	1.16289	0.955254
STW3y	3	Gordonia	Left Palm	0.657359	2.68199	1.52252	0.165017	1.25672	1.10349	0.878074
SW3y	2	Gordonia	Left Palm	0.0270969	0.133104	1.78513	0.197476	0.535703	0.835911	1.5604
SW3z	2	Gordonia	Left Palm	0.0274443	0.0491703	1.46929	0.013988	0.389974	0.719692	1.84549
TK3x	3	Gordonia	Left Palm	4.34039	1.53951	3.37871	0.616599	2.4688	1.69558	0.686804
TK3y	3	Gordonia	Left Palm	40.783	17.0657	1.48033	5.37566	16.1762	17.6909	1.09364
TK3z	3	Gordonia	Left Palm	0.255781	7.53384	1.56082	12.1043	5.36369	5.49843	1.02512
TMb3w	4	Gordonia	Left Palm	0.143528	0.931818	0.112024	0.0413793	0.307187	0.418605	1.3627
TMb3x	4	Gordonia	Left Palm	0.191722	0	0.124158	3.89551	1.05285	1.89677	1.80156
TMb3y	4	Gordonia	Left Palm	0.166724	2.34675	0.0277341	0	0.635302	1.14329	1.79961
WKS3u	6	Gordonia	Left Palm	0.0890794	0.0815376	0.689655	0.085859	0.236533	0.302097	1.27719
WKS3v	6	Gordonia	Left Palm	0.148603	0.0918695	0.0653927	0.813457	0.27983	0.35744	1.27735
WKS3w	6	Gordonia	Left Palm	0.0736287	0.0395257	0.116891	0.0280557	0.0645252	0.0399166	0.618621
WKS3x	6	Gordonia	Left Palm	0.0381944	6.39541	0.0368596	0.0233991	1.62347	3.1813	1.95958
WKS3y	6	Gordonia	Left Palm	0.0593916	2.47469	0.223028	0.0729182	0.707507	1.18045	1.66847
ADMa3z	1	Gordonia	Right Palm	0.153366	0.0547003	0.032352	0.0878949	0.0820783	0.0527194	0.642306
FH3z	2	Gordonia	Right Palm	4.03261	25.5685	1.57816	20.0666	12.8115	11.8129	0.922058
HFC3z	1	Gordonia	Right Palm	0.0741349	0.28393	0.0417667	2.17841	0.644561	1.02819	1.59517
HHa3z	1	Gordonia	Right Palm	0.0393133	0.0959325	0.0717618	1.20858	0.353896	0.570259	1.61137
MOS3w	4	Gordonia	Right Palm	0.151833	2.14642	0.829949	0.233168	0.840342	0.921709	1.09683
MOS3x	4	Gordonia	Right Palm	0.471107	0.963192	0.827785	0.128509	0.597648	0.375362	0.628064
MOS3y	4	Gordonia	Right Palm	0.188006	1.56687	0.851351	0.732964	0.834798	0.567132	0.679365
QB3y	3	Gordonia	Right Palm	0.22036	0.0223164	1.11431	3.45466	1.20291	1.57453	1.30893
QB3z	3	Gordonia	Right Palm	0.367875	4.91655	1.16191	1.29624	1.93564	2.02906	1.04826
STW3x	3	Gordonia	Right Palm	0.258704	0.983879	0.705295	7.54892	2.3742	3.46272	1.45848
STW3y	3	Gordonia	Right Palm	1.07899	2.84771	1.78373	1.35405	1.76612	0.777197	0.440059
SW3y	2	Gordonia	Right Palm	0.148917	0.0364166	0.324456	0.0799616	0.147438	0.126776	0.85986
SW3z	2	Gordonia	Right Palm	0.0791095	0.153296	1.3463	0.0427625	0.405366	0.628972	1.55161
TK3x	3	Gordonia	Right Palm	6.47165	5.19187	3.7986	4.76916	5.05782	1.10843	0.219151
TK3y	3	Gordonia	Right Palm	40.3304	19.1416	1.47879	3.62884	16.1449	17.9412	1.11126
TK3z	3	Gordonia	Right Palm	0.317528	11.1084	0.898929	11.904	6.05722	6.3048	1.04087
TMb3w	4	Gordonia	Right Palm	0.122109	0.976595	0.170871	0.302419	0.392999	0.396447	1.00878
TMb3x	4	Gordonia	Right Palm	0.320912	0.034666	0.197482	2.93828	0.872835	1.38194	1.58328
TMb3y	4	Gordonia	Right Palm	0.228936	1.46909	0.0619348	0.0131216	0.443272	0.690096	1.55682
WKS3u	6	Gordonia	Right Palm	0.0819075	0.0318776	0.105647	0.0912964	0.0776822	0.0320589	0.412692
WKS3v	6	Gordonia	Right Palm	0.0234028	0.270058	0.22779	1.02695	0.387049	0.439983	1.13676
WKS3w	6	Gordonia	Right Palm	0.0394934	0.0542594	0.0431816	0.0365943	0.0433822	0.0077363	0.178329
WKS3x	6	Gordonia	Right Palm	0.0776958	0.0328515	0.0369004	0.0396197	0.0467668	0.020806	0.444887
WKS3y	6	Gordonia	Right Palm	0.0499151	1.64134	0.206759	0.0581801	0.489048	0.771566	1.57769
ADMa3z	1	Micrococcus	Forehead	1.36126	1.08136	0.215264	0.332162	0.747512	0.560936	0.750404
FH3z	2	Micrococcus	Forehead	0.771993	0.0551876	0.443423	0.250194	0.380199	0.305523	0.803587
HFC3z	1	Micrococcus	Forehead	7.26305	0.0857633	0.308528	3.81693	2.86857	3.39159	1.18233
HHa3z	1	Micrococcus	Forehead	0.764297	0.19685	0.841751	0.545455	0.587088	0.288834	0.491977
MOS3w	4	Micrococcus	Forehead	0.859252	0.396488	0.150697	0.534581	0.485254	0.295587	0.609139
MOS3x	4	Micrococcus	Forehead	0.587713	0.45856	0.465167	0.148615	0.415014	0.187265	0.451227
MOS3y	4	Micrococcus	Forehead	0.225473	0.272498	0.475421	18.7981	4.94287	9.23745	1.86884
QB3y	3	Micrococcus	Forehead	0.731565	0.0298656	0.745293	0.270467	0.444298	0.353597	0.795855
QB3z	3	Micrococcus	Forehead	0.466097	0.0264375	0.139506	0.210756	0.210699	0.186412	0.884732
STW3x	3	Micrococcus	Forehead	0.83738	0.187911	0.26276	0.583949	0.468	0.300255	0.641571
STW3y	3	Micrococcus	Forehead	0.336279	0.222618	0.130651	0.930934	0.40512	0.36049	0.889835
SW3y	2	Micrococcus	Forehead	2.79016	1.91096	0.523842	1.78168	1.75166	0.933149	0.532722
SW3z	2	Micrococcus	Forehead	1.21516	1.06766	1.49682	0.676507	1.11404	0.341727	0.306747
TK3x	3	Micrococcus	Forehead	2.44205	0.662327	0.571956	0.710924	1.09681	0.898668	0.819345
TK3y	3	Micrococcus	Forehead	1.33728	0.410937	0.701092	0.270838	0.680038	0.473383	0.696113
TK3z	3	Micrococcus	Forehead	1.21514	0.43097	1.33949	0.142096	0.781923	0.586259	0.749766
TMb3w	4	Micrococcus	Forehead	3.57686	0.184485	0.0593401	0.19222	1.00323	1.71684	1.71132
TMb3x	4	Micrococcus	Forehead	0.340386	0.0552547	0.123857	0.501567	0.255266	0.204273	0.800236
TMb3y	4	Micrococcus	Forehead	1.17339	0.706021	0.124258	1.37983	0.845876	0.557575	0.659169
WKS3u	6	Micrococcus	Forehead	0.93267	0.660647	0.358403	0.558526	0.627562	0.239024	0.380878
WKS3v	6	Micrococcus	Forehead	1.61725	0.908414	0.53286	0.489149	0.886918	0.521991	0.588545
WKS3w	6	Micrococcus	Forehead	0.953059	1.21001	0.641393	0.273973	0.769608	0.404022	0.52497
WKS3x	6	Micrococcus	Forehead	2.09131	0.563407	0.139795	0.278178	0.768172	0.899549	1.17103
WKS3y	6	Micrococcus	Forehead	1.26866	0.242784	0.203119	0.9682	0.670692	0.531605	0.792622
ADMa3z	1	Micrococcus	Left Forearm	5.45282	2.88163	0.617644	0.767053	2.42978	2.26505	0.932204
FH3z	2	Micrococcus	Left Forearm	0.693241	0.0867397	0.427529	0.200688	0.352049	0.26796	0.761144
HFC3z	1	Micrococcus	Left Forearm	9.23336	0.311526	1.03858	2.82275	3.35155	4.06066	1.21158
HHa3z	1	Micrococcus	Left Forearm	1.63548	1.08827	0.745557	0.225904	0.923804	0.592277	0.641128
MOS3w	4	Micrococcus	Left Forearm	1.44082	0.417793	0.288517	4.0773	1.55611	1.75805	1.12978
MOS3x	4	Micrococcus	Left Forearm	2.50008	0.281784	0.376859	0.308594	0.866828	1.08957	1.25696
MOS3y	4	Micrococcus	Left Forearm	0.92178	0.767199	2.6048	2.27736	1.64278	0.933568	0.568284
QB3y	3	Micrococcus	Left Forearm	1.35356	0.453309	0.320584	0.592369	0.679956	0.462577	0.680305
QB3z	3	Micrococcus	Left Forearm	1.2259	0.100517	0.603205	0.14402	0.51841	0.52362	1.01005
STW3x	3	Micrococcus	Left Forearm	3.2048	1.35081	1.37659	1.3686	1.8252	0.919796	0.503943
STW3y	3	Micrococcus	Left Forearm	2.6826	0.131031	0.157508	2.03686	1.252	1.30602	1.04315
SW3y	2	Micrococcus	Left Forearm	10.6337	11.5671	1.20402	3.06391	6.61717	5.246	0.792787
SW3z	2	Micrococcus	Left Forearm	1.5465	0.697016	2.17547	1.72113	1.53503	0.618383	0.402848
TK3x	3	Micrococcus	Left Forearm	2.38931	0.693394	1.00788	0.755164	1.21143	0.796945	0.657852
TK3y	3	Micrococcus	Left Forearm	7.79104	0.657619	0.800242	0.423867	2.41819	3.58526	1.48262
TK3z	3	Micrococcus	Left Forearm	0.997831	0.415956	4.17115	0.443416	1.50709	1.79616	1.19181
TMb3w	4	Micrococcus	Left Forearm	4.82961	0.349173	0.108861	0.401193	1.42221	2.27517	1.59974
TMb3x	4	Micrococcus	Left Forearm	2.22161	0.342075	0.339605	1.04039	0.98592	0.887347	0.900019
TMb3y	4	Micrococcus	Left Forearm	0.919436	0.271498	0.165085	1.5625	0.72963	0.647635	0.887622
WKS3u	6	Micrococcus	Left Forearm	17.1033	1.18082	0.48726	0.999309	4.94267	8.11239	1.6413
WKS3v	6	Micrococcus	Left Forearm	9.74672	2.07013	0.226116	1.33283	3.34395	4.33526	1.29645
WKS3w	6	Micrococcus	Left Forearm	8.14175	0.53976	0.376294	0.772201	2.4575	3.79298	1.54343
WKS3x	6	Micrococcus	Left Forearm	12.6218	0.978627	0.286328	0.531615	3.60459	6.0183	1.66962
WKS3y	6	Micrococcus	Left Forearm	4.86623	0.499296	2.14225	0.954814	2.11565	1.96015	0.926501
ADMa3z	1	Micrococcus	Right Forearm	5.95681	2.45093	0.536121	1.29064	2.55863	2.39844	0.937394
FH3z	2	Micrococcus	Right Forearm	0.95167	0.0975451	0.36144	0.281527	0.423045	0.369331	0.87303
HFC3z	1	Micrococcus	Right Forearm	6.98264	0.0378072	0.464745	1.18076	2.16649	3.24521	1.49791
HHa3z	1	Micrococcus	Right Forearm	0.950514	0.783392	0.20022	0.334317	0.567111	0.357108	0.629696
MOS3w	4	Micrococcus	Right Forearm	1.37498	0.656814	0.237772	1.43198	0.925387	0.578423	0.62506
MOS3x	4	Micrococcus	Right Forearm	2.41887	0.204952	0.240483	0.64344	0.876935	1.04701	1.19395
MOS3y	4	Micrococcus	Right Forearm	1.09368	0.846897	1.24427	2.27615	1.36525	0.628973	0.460702
QB3y	3	Micrococcus	Right Forearm	1.12037	0.483092	0.216567	0.20436	0.506097	0.429238	0.848132
QB3z	3	Micrococcus	Right Forearm	1.19216	0.0615991	0.294985	0.191536	0.435069	0.513677	1.18068
STW3x	3	Micrococcus	Right Forearm	3.28744	0.658979	0.90305	0.627405	1.36922	1.28473	0.938296
STW3y	3	Micrococcus	Right Forearm	3.11623	0.68699	0.156533	1.78425	1.436	1.30926	0.911742
SW3y	2	Micrococcus	Right Forearm	10.4202	14.0517	1.41729	3.79001	7.41983	5.8364	0.786596
SW3z	2	Micrococcus	Right Forearm	2.2594	2.05974	1.21896	2.8862	2.10608	0.68829	0.326812
TK3x	3	Micrococcus	Right Forearm	3.69923	1.26607	1.17085	2.41676	2.13823	1.18474	0.554075
TK3y	3	Micrococcus	Right Forearm	5.60699	0.401691	0.89232	0.220434	1.78036	2.56683	1.44175
TK3z	3	Micrococcus	Right Forearm	8.76488	0.979225	1.58217	0.705829	3.00803	3.85533	1.28168
TMb3w	4	Micrococcus	Right Forearm	5.66501	0.636456	0.0833768	0.642638	1.75687	2.61859	1.49048
TMb3x	4	Micrococcus	Right Forearm	2.35263	0.106406	0.168634	0.776555	0.851057	1.0457	1.22871
TMb3y	4	Micrococcus	Right Forearm	2.03513	0.370121	0.152346	0.788695	0.836572	0.841539	1.00594
WKS3u	6	Micrococcus	Right Forearm	18.3137	3.10552	1.11724	1.30527	5.96043	8.28413	1.38985
WKS3v	6	Micrococcus	Right Forearm	10.7701	0.747433	0.0913613	0.891686	3.12515	5.10854	1.63465
WKS3w	6	Micrococcus	Right Forearm	9.79015	0.955932	1.98568	1.23169	3.49086	4.22202	1.20945
WKS3x	6	Micrococcus	Right Forearm	15.0614	0.921659	3.49887	1.03262	5.12863	6.72784	1.31182
WKS3y	6	Micrococcus	Right Forearm	4.7056	0.272294	0.655053	0.461746	1.52367	2.12703	1.39599
ADMa3z	1	Micrococcus	Left Palm	12.0195	3.43969	0.577452	1.76465	4.45033	5.18093	1.16417
FH3z	2	Micrococcus	Left Palm	0.635267	0.0825355	0.255806	1.63934	0.653238	0.69675	1.06661
HFC3z	1	Micrococcus	Left Palm	1.2183	0.619408	0.463691	0.636189	0.734397	0.33182	0.451826
HHa3z	1	Micrococcus	Left Palm	1.3901	0.282087	0.224182	0.346141	0.560626	0.555218	0.990354
MOS3w	4	Micrococcus	Left Palm	0.675832	0.515771	0.394002	1.44236	0.756991	0.471263	0.622547
MOS3x	4	Micrococcus	Left Palm	4.27487	0.216294	0.378619	0.513817	1.3459	1.95643	1.45362
MOS3y	4	Micrococcus	Left Palm	0.848491	0.52199	1.92669	2.48101	1.44455	0.915262	0.633599
QB3y	3	Micrococcus	Left Palm	0.782272	0.136924	0.0617971	0.186916	0.291977	0.330883	1.13325
QB3z	3	Micrococcus	Left Palm	0.196167	0.112921	0.352175	0.175959	0.209305	0.10163	0.485559
STW3x	3	Micrococcus	Left Palm	4.83303	0.250973	0.644681	1.14785	1.71914	2.10813	1.22628
STW3y	3	Micrococcus	Left Palm	2.65547	0.702427	0.128405	2.77434	1.56516	1.34901	0.861898
SW3y	2	Micrococcus	Left Palm	5.14349	2.76305	1.05485	0.850004	2.45285	1.98824	0.810583
SW3z	2	Micrococcus	Left Palm	0.490566	1.19238	1.08335	1.99329	1.1899	0.618023	0.519392
TK3x	3	Micrococcus	Left Palm	6.92752	1.06055	1.49427	0.776915	2.56481	2.92339	1.13981
TK3y	3	Micrococcus	Left Palm	1.06188	0.263562	1.92832	1.09359	1.08684	0.679839	0.62552
TK3z	3	Micrococcus	Left Palm	22.8246	1.47145	3.2831	0.795935	7.09376	10.5396	1.48576
TMb3w	4	Micrococcus	Left Palm	7.00678	0.363636	0.224048	0.275862	1.96758	3.35996	1.70766
TMb3x	4	Micrococcus	Left Palm	1.74228	0.156709	0.177368	0.434675	0.627757	0.753696	1.20062
TMb3y	4	Micrococcus	Left Palm	1.44494	0.28483	0.166405	1.94102	0.9593	0.872395	0.909408
WKS3u	6	Micrococcus	Left Palm	11.7	1.89866	6.7433	1.30506	5.41176	4.84844	0.895908
WKS3v	6	Micrococcus	Left Palm	4.95344	0.689022	0.167115	0.399835	1.55235	2.27742	1.46708
WKS3w	6	Micrococcus	Left Palm	8.57038	0.632411	1.88973	0.869728	2.99056	3.75965	1.25717
WKS3x	6	Micrococcus	Left Palm	10.5451	1.95474	0.110579	0.608377	3.30471	4.88941	1.47953
WKS3y	6	Micrococcus	Left Palm	1.87853	0.28925	0.89211	0.947936	1.00196	0.65608	0.654798
ADMa3z	1	Micrococcus	Right Palm	6.52626	0.312573	0.334304	2.16807	2.3353	2.92618	1.25302
FH3z	2	Micrococcus	Right Palm	0.323187	0.00906043	0.488477	0.20284	0.255891	0.201961	0.789246
HFC3z	1	Micrococcus	Right Palm	1.98311	0.170358	0.511642	2.1587	1.20595	1.01098	0.838322
HHa3z	1	Micrococcus	Right Palm	1.41528	0.0959325	0.179404	0.597791	0.572102	0.603478	1.05484
MOS3w	4	Micrococcus	Right Palm	0.510711	0.488693	0.547413	1.23871	0.696381	0.36236	0.520348
MOS3x	4	Micrococcus	Right Palm	1.30002	0.292398	0.656829	0.494267	0.685878	0.435719	0.635272
MOS3y	4	Micrococcus	Right Palm	0.84762	0.671517	0.594108	25.2971	6.8526	12.2968	1.79448
QB3y	3	Micrococcus	Right Palm	0.548606	0.156215	0.161754	0.157451	0.256006	0.19508	0.762014
QB3z	3	Micrococcus	Right Palm	0.343987	0.0631484	0.233467	0.174774	0.203844	0.11713	0.574603
STW3x	3	Micrococcus	Right Palm	2.95858	0.592698	0.78125	0.245272	1.14445	1.22963	1.07442
STW3y	3	Micrococcus	Right Palm	1.81616	0.5011	0.249538	4.05475	1.65539	1.74084	1.05162
SW3y	2	Micrococcus	Right Palm	4.74408	1.57805	2.36582	0.847593	2.38389	1.69119	0.709426
SW3z	2	Micrococcus	Right Palm	0.971916	1.27747	2.18399	2.28779	1.68029	0.654939	0.389777
TK3x	3	Micrococcus	Right Palm	5.01903	0.714823	1.89432	0.456816	2.02125	2.0942	1.03609
TK3y	3	Micrococcus	Right Palm	0.91914	0.260683	1.89389	0.296551	0.842566	0.763297	0.905919
TK3z	3	Micrococcus	Right Palm	19.2792	0.318082	2.04799	0.587104	5.55809	9.17891	1.65145
TMb3w	4	Micrococcus	Right Palm	7.79592	0.353595	0.0895037	0.339076	2.14452	3.76955	1.75776
TMb3x	4	Micrococcus	Right Palm	2.23532	0.0808875	0.0740558	0.802726	0.798247	1.01723	1.27433
TMb3y	4	Micrococcus	Right Palm	1.44646	0.415781	0.0495479	1.04973	0.74038	0.626328	0.845955
WKS3u	6	Micrococcus	Right Palm	14.6099	1.62576	0.161352	1.37959	4.44414	6.80733	1.53175
WKS3v	6	Micrococcus	Right Palm	4.98479	0.78404	2.3918	0.565291	2.18148	2.0386	0.934503
WKS3w	6	Micrococcus	Right Palm	6.06619	0.556158	0.241817	1.08563	1.98745	2.74136	1.37934
WKS3x	6	Micrococcus	Right Palm	11.8764	1.99299	0.110701	0.832013	3.70301	5.50379	1.4863
WKS3y	6	Micrococcus	Right Palm	1.53988	0.283688	0.795229	0.407261	0.756515	0.565894	0.748027
ADMa3z	1	Paracoccus	Forehead	0.0645426	0.0615809	0.0978474	0.370489	0.148615	0.148827	1.00143
FH3z	2	Paracoccus	Forehead	0.219928	0.551876	0.221711	2.91606	0.977393	1.30183	1.33194
HFC3z	1	Paracoccus	Forehead	0.1341	0.25729	0.0863878	0.655079	0.283214	0.258154	0.911516
HHa3z	1	Paracoccus	Forehead	0.279062	0.529982	2.72421	0.977273	1.12763	1.10286	0.978036
MOS3w	4	Paracoccus	Forehead	0.232966	0.863778	0.213487	0.451052	0.440321	0.302148	0.6862
MOS3x	4	Paracoccus	Forehead	0.208148	1.71535	0.465167	0.253734	0.6606	0.712028	1.07785
MOS3y	4	Paracoccus	Forehead	0.681918	0.824139	0.443111	0.458043	0.601803	0.184121	0.305949
QB3y	3	Paracoccus	Forehead	0.365783	0.51767	1.77824	0.478519	0.785054	0.665249	0.847394
QB3z	3	Paracoccus	Forehead	0.0534378	0.489095	3.20865	0.218562	0.992436	1.48835	1.49969
STW3x	3	Paracoccus	Forehead	0.349127	0.939555	6.76009	2.61438	2.66579	2.89325	1.08533
STW3y	3	Paracoccus	Forehead	0.719481	1.7661	8.54455	2.08352	3.27841	3.5588	1.08553
SW3y	2	Paracoccus	Forehead	0.603136	0.154086	1.07455	1.05395	0.72143	0.436324	0.604804
SW3z	2	Paracoccus	Forehead	0.210369	0.243704	0.112261	0.564687	0.282756	0.19606	0.693391
TK3x	3	Paracoccus	Forehead	2.92331	2.66073	6.64822	1.64213	3.4686	2.19058	0.631547
TK3y	3	Paracoccus	Forehead	0.436419	0.742848	0.471889	1.20523	0.714096	0.354873	0.496955
TK3z	3	Paracoccus	Forehead	0.32561	2.00624	1.77392	0.917703	1.25587	0.776996	0.618693
TMb3w	4	Paracoccus	Forehead	2.45042	0.249055	0.534061	7.39542	2.65724	3.30658	1.24437
TMb3x	4	Paracoccus	Forehead	3.63567	0.419936	0.219131	5.79937	2.51853	2.68969	1.06796
TMb3y	4	Paracoccus	Forehead	0.712028	1.76505	0.0552257	0.818802	0.837777	0.704367	0.840757
WKS3u	6	Paracoccus	Forehead	0.583331	2.82977	1.23663	3.45217	2.02548	1.3397	0.661426
WKS3v	6	Paracoccus	Forehead	0.801138	1.47431	0.79929	2.43886	1.3784	0.775106	0.562323
WKS3w	6	Paracoccus	Forehead	0.479624	2.91222	1.27133	2.69138	1.83864	1.16168	0.631815
WKS3x	6	Paracoccus	Forehead	1.50355	0.649351	0.419385	1.38059	0.98822	0.534767	0.541142
WKS3y	6	Paracoccus	Forehead	0.637585	1.14648	1.05912	2.53153	1.34368	0.822481	0.612111
ADMa3z	1	Paracoccus	Left Forearm	0.0604908	0.230245	0.163151	0.465711	0.2299	0.172009	0.748194
FH3z	2	Paracoccus	Left Forearm	0.056774	1.03003	0.76121	6.207	2.01375	2.82546	1.40308
HFC3z	1	Paracoccus	Left Forearm	0.656335	0.934579	0.229296	1.1457	0.741478	0.395924	0.533965
HHa3z	1	Paracoccus	Left Forearm	1.56044	0.725514	2.31469	0.451807	1.26311	0.844878	0.668885
MOS3w	4	Paracoccus	Left Forearm	0.644704	0.774146	0.865551	0.318539	0.650735	0.239281	0.367709
MOS3x	4	Paracoccus	Left Forearm	1.49398	2.42002	0.570381	0.362598	1.21175	0.94375	0.778834
MOS3y	4	Paracoccus	Left Forearm	0.102129	1.29543	0.362963	0.647249	0.601944	0.51313	0.852455
QB3y	3	Paracoccus	Left Forearm	0.955833	2.23633	2.56467	0.552209	1.57726	0.974037	0.617551
QB3z	3	Paracoccus	Left Forearm	0.608703	0.373349	8.35061	0.540073	2.46818	3.92286	1.58937
STW3x	3	Paracoccus	Left Forearm	0.866763	1.23162	3.55218	3.53683	2.29685	1.44836	0.630586
STW3y	3	Paracoccus	Left Forearm	0.442835	1.42262	8.5696	3.31393	3.43725	3.62314	1.05408
SW3y	2	Paracoccus	Left Forearm	2.7743	0.664074	0.448393	1.3837	1.31762	1.05023	0.797069
SW3z	2	Paracoccus	Left Forearm	0.247237	0.675234	0.830113	0.473934	0.55663	0.252601	0.453805
TK3x	3	Paracoccus	Left Forearm	3.04295	2.42057	3.79436	2.05819	2.82902	0.761281	0.269097
TK3y	3	Paracoccus	Left Forearm	1.47598	1.83294	6.72656	1.36942	2.85122	2.59115	0.908786
TK3z	3	Paracoccus	Left Forearm	1.05671	2.39974	4.22497	1.25313	2.23364	1.45368	0.650812
TMb3w	4	Paracoccus	Left Forearm	5.63455	0.880522	0.174178	8.67195	3.8403	4.03174	1.04985
TMb3x	4	Paracoccus	Left Forearm	1.86345	0.247054	0.489031	2.41738	1.25423	1.05262	0.839253
TMb3y	4	Paracoccus	Left Forearm	0.40965	2.74823	0.0825423	2.07369	1.32853	1.28681	0.968598
WKS3u	6	Paracoccus	Left Forearm	2.87335	2.45706	0.923764	3.86966	2.53096	1.22446	0.483792
WKS3v	6	Paracoccus	Left Forearm	3.77358	1.54908	4.8615	2.28083	3.11625	1.48683	0.47712
WKS3w	6	Paracoccus	Left Forearm	1.98724	4.01399	0.789544	1.6038	2.09864	1.37108	0.653316
WKS3x	6	Paracoccus	Left Forearm	4.19049	1.04909	1.86113	1.88482	2.24638	1.35305	0.602324
WKS3y	6	Paracoccus	Left Forearm	1.89781	0.972987	5.18423	2.72996	2.69625	1.80724	0.67028
ADMa3z	1	Paracoccus	Right Forearm	0.0320126	0.180704	0.147433	0.330934	0.172771	0.123198	0.713072
FH3z	2	Paracoccus	Right Forearm	0.107296	0.780361	1.4819	10.3006	3.16753	4.78836	1.5117
HFC3z	1	Paracoccus	Right Forearm	0.292013	1.85255	0.225111	0.837269	0.801736	0.752283	0.938318
HHa3z	1	Paracoccus	Right Forearm	0.483312	0.940071	2.01221	0.511308	0.986726	0.714901	0.724518
MOS3w	4	Paracoccus	Right Forearm	0.665932	0.923645	0.560462	0.798605	0.737161	0.157953	0.214273
MOS3x	4	Paracoccus	Right Forearm	0.621514	2.60698	0.173966	0.423729	0.956549	1.11543	1.16609
MOS3y	4	Paracoccus	Right Forearm	0.159564	1.37621	1.45009	0.39192	0.844445	0.664183	0.786532
QB3y	3	Paracoccus	Right Forearm	0.399477	1.80712	2.28479	0.340599	1.208	0.987338	0.817336
QB3z	3	Paracoccus	Right Forearm	0.420435	0.622151	3.70655	0.428676	1.29445	1.61077	1.24436
STW3x	3	Paracoccus	Right Forearm	1.22075	1.89456	4.15744	3.76443	2.7593	1.42361	0.515932
STW3y	3	Paracoccus	Right Forearm	0.637523	1.05195	8.81529	6.57354	4.26958	4.0627	0.951547
SW3y	2	Paracoccus	Right Forearm	3.32458	0.64631	0.520273	0.406369	1.22438	1.40356	1.14634
SW3z	2	Paracoccus	Right Forearm	0.420739	0.385449	1.18478	0.412314	0.600821	0.389597	0.648441
TK3x	3	Paracoccus	Right Forearm	3.95969	2.43622	3.78574	1.85114	3.00819	1.02889	0.342029
TK3y	3	Paracoccus	Right Forearm	1.09425	1.98732	5.59455	1.81858	2.62367	2.01811	0.769194
TK3z	3	Paracoccus	Right Forearm	1.72463	1.83935	4.9485	0.994232	2.37668	1.75493	0.738395
TMb3w	4	Paracoccus	Right Forearm	5.32544	1.47658	0.489838	3.46465	2.68913	2.14932	0.799263
TMb3x	4	Paracoccus	Right Forearm	1.52588	0.57459	0.42925	1.95827	1.122	0.739824	0.659382
TMb3y	4	Paracoccus	Right Forearm	1.25614	3.0535	0.0812513	0.673677	1.26614	1.28449	1.01449
WKS3u	6	Paracoccus	Right Forearm	1.61619	3.8729	0.849099	3.26763	2.40145	1.40734	0.586038
WKS3v	6	Paracoccus	Right Forearm	5.45428	6.37372	0.142118	0.765801	3.18398	3.18482	1.00026
WKS3w	6	Paracoccus	Right Forearm	2.44687	3.00163	3.80859	3.95015	3.30181	0.706685	0.21403
WKS3x	6	Paracoccus	Right Forearm	4.69108	0.754976	1.58014	2.44074	2.36673	1.69554	0.716404
WKS3y	6	Paracoccus	Right Forearm	1.26248	0.884956	3.95405	2.55243	2.16348	1.39091	0.642903
ADMa3z	1	Paracoccus	Left Palm	0.197115	0.298691	0.0824931	0.47545	0.263437	0.166665	0.632655
FH3z	2	Paracoccus	Left Palm	0.0256674	0.841862	1.12714	7.07506	2.26743	3.2389	1.42844
HFC3z	1	Paracoccus	Left Palm	0.0429357	0.688231	0.141465	1.25758	0.532554	0.560529	1.05253
HHa3z	1	Paracoccus	Left Palm	1.48566	1.12835	1.58422	0.519211	1.17936	0.481709	0.408449
MOS3w	4	Paracoccus	Left Palm	3.21755	0.555445	2.17796	0.759137	1.67752	1.25494	0.74809
MOS3x	4	Paracoccus	Left Palm	0.520418	1.71834	2.07127	0.0501285	1.09004	0.959766	0.880488
MOS3y	4	Paracoccus	Left Palm	0.176445	1.42159	0.424859	0.379747	0.60066	0.557851	0.92873
QB3y	3	Paracoccus	Left Palm	0.31969	1.20189	1.28538	0.268692	0.768912	0.549614	0.714794
QB3z	3	Paracoccus	Left Palm	0.0694757	1.43572	5.93414	0.311699	1.93776	2.72994	1.40881
STW3x	3	Paracoccus	Left Palm	0.622585	0.972519	3.38871	2.91063	1.97361	1.37937	0.698906
STW3y	3	Paracoccus	Left Palm	1.35052	1.97957	21.0401	2.77434	6.78613	9.52048	1.40293
SW3y	2	Paracoccus	Left Palm	1.74159	0.286862	0.567997	0.721216	0.829417	0.634161	0.764586
SW3z	2	Paracoccus	Left Palm	0.0548885	0.417947	0.426569	0.202826	0.275558	0.179874	0.652764
TK3x	3	Paracoccus	Left Palm	1.87727	4.70407	4.85638	2.45406	3.47295	1.52904	0.440271
TK3y	3	Paracoccus	Left Palm	0.26356	1.01032	3.47682	1.683	1.60843	1.37391	0.854193
TK3z	3	Paracoccus	Left Palm	3.88109	3.4844	3.76749	0.930631	3.0159	1.40015	0.464256
TMb3w	4	Paracoccus	Left Palm	2.26057	1.52273	0.690814	3.11724	1.89784	1.0354	0.545566
TMb3x	4	Paracoccus	Left Palm	2.86385	0.29383	0.266052	2.57079	1.49863	1.41234	0.942423
TMb3y	4	Paracoccus	Left Palm	1.14325	2.51393	0.0554682	1.56775	1.3201	1.01934	0.772165
WKS3u	6	Paracoccus	Left Palm	1.39465	3.38963	2.14559	4.4475	2.84434	1.34874	0.474184
WKS3v	6	Paracoccus	Left Palm	3.07608	1.86036	0.435951	0.730732	1.52578	1.20211	0.787866
WKS3w	6	Paracoccus	Left Palm	1.51184	2.77668	2.41574	4.36734	2.7679	1.19164	0.43052
WKS3x	6	Paracoccus	Left Palm	4.07639	1.08361	0.442315	2.35551	1.98946	1.60245	0.805469
WKS3y	6	Paracoccus	Left Palm	0.384945	0.755263	2.14664	2.20213	1.37224	0.938762	0.684107
ADMa3z	1	Paracoccus	Right Palm	0.0684669	0.226616	0.10784	0.385761	0.197171	0.142569	0.723075
FH3z	2	Paracoccus	Right Palm	0.0144711	0.788258	1.12725	7.2153	2.28632	3.31882	1.4516
HFC3z	1	Paracoccus	Right Palm	0.153565	1.47643	0.1253	0.798423	0.638431	0.639334	1.00142
HHa3z	1	Paracoccus	Right Palm	0.969729	0.364543	0.986724	1.05263	0.843407	0.321238	0.380882
MOS3w	4	Paracoccus	Right Palm	1.14565	1.4565	0.918241	0.728651	1.06226	0.313269	0.294909
MOS3x	4	Paracoccus	Right Palm	0.608265	2.01238	0.287925	0.247133	0.788927	0.83147	1.05393
MOS3y	4	Paracoccus	Right Palm	0.188006	1.54449	0.312366	0.455626	0.625121	0.622589	0.995948
QB3y	3	Paracoccus	Right Palm	0.107885	0.69181	1.01546	0.35195	0.541775	0.396308	0.731498
QB3z	3	Paracoccus	Right Palm	0.229325	0.992332	2.21522	0.276726	0.928402	0.926173	0.997599
STW3x	3	Paracoccus	Right Palm	0.357782	0.604552	1.96398	3.64637	1.64317	1.5107	0.919384
STW3y	3	Paracoccus	Right Palm	1.85322	2.17551	17.7079	5.82316	6.88996	7.4333	1.07886
SW3y	2	Paracoccus	Right Palm	1.02966	0.254916	0.892254	0.591716	0.692135	0.344099	0.497155
SW3z	2	Paracoccus	Right Palm	0.0960615	0.36791	0.456245	0.577293	0.374378	0.204433	0.546062
TK3x	3	Paracoccus	Right Palm	1.31236	3.53649	5.29412	2.62517	3.19204	1.67251	0.523965
TK3y	3	Paracoccus	Right Palm	0.30638	0.828601	3.85264	2.13048	1.77953	1.58065	0.888244
TK3z	3	Paracoccus	Right Palm	3.31746	1.54147	3.55663	0.789554	2.30128	1.35045	0.586826
TMb3w	4	Paracoccus	Right Palm	1.88888	1.75114	0.593979	5.7643	2.49957	2.25261	0.9012
TMb3x	4	Paracoccus	Right Palm	2.99887	1.0862	0.222167	2.52177	1.70725	1.281	0.750329
TMb3y	4	Paracoccus	Right Palm	1.23834	2.59632	0.222965	4.64506	2.17567	1.91193	0.878779
WKS3u	6	Paracoccus	Right Palm	1.24075	3.06025	1.02574	4.14891	2.36891	1.49702	0.631945
WKS3v	6	Paracoccus	Right Palm	2.76153	2.99678	0.911162	0.847937	1.87935	1.15875	0.616567
WKS3w	6	Paracoccus	Right Palm	1.15584	3.10635	0.466362	3.39107	2.02991	1.43993	0.709356
WKS3x	6	Paracoccus	Right Palm	3.50741	3.17565	0.433579	1.73006	2.21167	1.41442	0.639525
WKS3y	6	Paracoccus	Right Palm	0.449236	0.587639	1.17694	2.14103	1.08871	0.769233	0.706554
aCV: coefficient of variation, determined by standard deviation divided by mean relative abundance for each particular genus, individual, and site over four seasons.
