# Supplementary material for: Individual and household attributes influence the dynamics of the personal skin microbiota and its association network
Source: Microbiome. 2018 Feb 2;6:26. doi: 10.1186/s40168-018-0412-9 (PMC5797343; doi:10.1186/s40168-018-0412-9)
Supplement: Supplementary file 5 — Deseq2 and negative binomial mixed model analyses of OTUs showing differential abundance between season pairs. (XLSX 203 kb) [file 40168_2018_412_MOESM5_ESM.xlsx]

## Sheet: Overview
Additional File 5: Table S2. Deseq2 and negative binomial mixed model analyses of OTUs showing differential abundance between season pairs.
Comparison	No. Seasons Apart	No. Significant OTUsa
Winter-Autumn	3	390
Winter-Summer	2	389
Spring-Autumn	2	325
Winter-Spring	1	253
Spring-Summer	1	295
Summer-Autumn	1	251
aOTUs below DeSeq2 log fold change of three are not included in tabulation.

## Sheet: OTU-level
OTU	Genus Information	Individual	Household	Comparison	BaseMeana	DeSeq2 log2 Fold-changeb	Standard Errorc	Wald Test Statistic	Adjusted p-valued
OTU_94	OTU_94 Corynebacterium	WKS3v	WKS	Winter-Summer	40.8896	3.13448	0.964725	3.2491	0.00304962
OTU_1654	OTU_1654 Prosthecobacter	STW3x	STW	Spring-Summer	27.2669	3.09505	0.889597	3.47916	0.00259117
OTU_39	OTU_39 Corynebacterium	WKS3x	WKS	Spring-Autumn	603.902	3.98728	1.15027	3.46639	0.00194043
OTU_20	OTU_20 Roseomonas	TK3z	TK	Spring-Summer	321.453	3.46276	0.970471	3.56812	0.00183249
OTU_60	OTU_60 Lactobacillus	WKS3w	WKS	Winter-Autumn	80.0588	-3.86769	1.09549	-3.53057	0.00173407
OTU_125	OTU_125 Anoxybacillus	SW3z	SW	Spring-Autumn	22.9793	3.04477	0.852934	3.56976	0.0012841
OTU_1506	OTU_1506 Treponema	TMb3y	TMb	Spring-Summer	16.3656	-3.1727	0.908303	-3.493	0.0011832
OTU_20	OTU_20 Roseomonas	ADMa3z	ADMa	Spring-Summer	174.039	-3.21097	0.853045	-3.76412	0.00109922
OTU_144	OTU_144 Pseudomonas	TK3x	TK	Spring-Autumn	22.6818	3.14689	0.878256	3.58311	0.000935285
OTU_148	OTU_148 Rothia	WKS3u	WKS	Winter-Spring	32.0229	3.02643	0.801066	3.778	0.00086387
OTU_150	OTU_150 Enhydrobacter	WKS3y	WKS	Summer-Autumn	26.5948	-3.20346	0.836092	-3.83147	0.000830532
OTU_29	OTU_29 Paracoccus	HHa3z	HHa	Winter-Autumn	481.117	3.26075	0.896425	3.63751	0.000801823
OTU_28	OTU_28 Neisseria	WKS3u	WKS	Summer-Autumn	60.4149	-3.07627	0.807408	-3.81006	0.00078729
OTU_29	OTU_29 Paracoccus	HHa3z	HHa	Spring-Autumn	481.117	3.43195	0.896787	3.82694	0.000786574
OTU_72	OTU_72 Skermanella	QB3z	QB	Spring-Autumn	38.9855	3.25957	0.892823	3.65085	0.00075023
OTU_369	OTU_369 Pseudonocardia	TK3y	TK	Spring-Autumn	13.4189	3.04253	0.796245	3.82109	0.000749334
OTU_7421	OTU_7421 Leadbetterella	WKS3v	WKS	Winter-Summer	20.4245	-3.0943	0.834267	-3.70901	0.000624225
OTU_39	OTU_39 Corynebacterium	TMb3w	TMb	Winter-Summer	84.8899	-3.15325	0.841608	-3.7467	0.000594117
OTU_20	OTU_20 Roseomonas	ADMa3z	ADMa	Winter-Summer	174.039	-3.35947	0.859732	-3.90758	0.000590432
OTU_115	OTU_115 Corynebacterium	WKS3u	WKS	Summer-Autumn	184.741	-3.45955	0.8865	-3.90248	0.000582697
OTU_753	OTU_753 Bacteroides	MOS3x	MOS	Summer-Autumn	14.6386	-3.33512	0.905844	-3.68178	0.00054196
OTU_77	OTU_77 Rothia	MOS3w	MOS	Spring-Autumn	46.4846	3.29049	0.885687	3.71519	0.000525292
OTU_39	OTU_39 Corynebacterium	MOS3x	MOS	Spring-Autumn	16.4276	-3.05362	0.809426	-3.77257	0.000525116
OTU_67	OTU_67 Chryseobacterium	STW3y	STW	Spring-Autumn	45.8792	3.02591	0.810062	3.7354	0.00051833
OTU_157	OTU_157 Vogesella	TK3x	TK	Summer-Autumn	33.0594	3.24125	0.857025	3.78198	0.000516258
OTU_126	OTU_126 Methylobacterium	SW3y	SW	Spring-Summer	433.692	3.02108	0.771165	3.91756	0.000486016
OTU_192	OTU_192 Sphingomonas	WKS3v	WKS	Winter-Summer	13.7888	3.07768	0.809146	3.80362	0.000452956
OTU_127	OTU_127 Streptococcus	WKS3u	WKS	Summer-Autumn	36.9087	3.32787	0.830992	4.00469	0.000395881
OTU_6036	OTU_6036 Lactobacillus	WKS3v	WKS	Summer-Autumn	12.3188	3.10485	0.782137	3.96969	0.000337922
OTU_220	OTU_220 Bacteroides	SW3z	SW	Summer-Autumn	54.2405	-3.29582	0.80963	-4.07077	0.000336795
OTU_50	OTU_50 Corynebacterium	QB3y	QB	Winter-Spring	121.361	-3.02676	0.757036	-3.99817	0.000321541
OTU_180	OTU_180 Blautia	ADMa3z	ADMa	Spring-Summer	17.8218	3.03703	0.742266	4.09157	0.000318556
OTU_1654	OTU_1654 Prosthecobacter	STW3x	STW	Spring-Autumn	27.2669	3.53821	0.910384	3.8865	0.000298084
OTU_101	OTU_101 Rhodococcus	STW3y	STW	Winter-Spring	113.895	3.12409	0.789408	3.95751	0.000274947
OTU_76	OTU_76 Mycobacterium	WKS3w	WKS	Winter-Summer	20.1782	3.16607	0.79276	3.99374	0.000263986
OTU_28	OTU_28 Neisseria	SW3y	SW	Spring-Autumn	1139.73	-3.27232	0.818912	-3.99593	0.000262591
OTU_28	OTU_28 Neisseria	TMb3w	TMb	Winter-Autumn	1887.71	-3.39682	0.875332	-3.88061	0.000262569
OTU_3267	OTU_3267 Porphyromonas	QB3z	QB	Spring-Autumn	12.1274	-3.05093	0.770324	-3.96058	0.000231784
OTU_106	OTU_106 Aerococcus	QB3y	QB	Spring-Summer	62.2129	3.00143	0.744394	4.03204	0.000221176
OTU_150	OTU_150 Enhydrobacter	STW3x	STW	Summer-Autumn	16.8643	3.28062	0.783221	4.18863	0.000208148
OTU_133	OTU_133 Veillonella	ADMa3z	ADMa	Winter-Summer	20.2007	3.64589	0.863017	4.22459	0.000204668
OTU_135	OTU_135 Actinomycetospora	TK3z	TK	Winter-Spring	40.8272	3.09695	0.752829	4.11375	0.000202693
OTU_71	OTU_71 Brachybacterium	TK3y	TK	Summer-Autumn	145.365	3.78092	0.865109	4.37046	0.000201133
OTU_9	OTU_9 Gordonia	MOS3x	MOS	Summer-Autumn	612.742	-3.48424	0.879498	-3.96162	0.000189346
OTU_127	OTU_127 Streptococcus	HFC3z	HFC	Winter-Spring	22.3568	3.22827	0.789983	4.0865	0.000187682
OTU_150	OTU_150 Enhydrobacter	WKS3y	WKS	Spring-Autumn	26.5948	-3.62388	0.888032	-4.0808	0.000182678
OTU_20	OTU_20 Roseomonas	TK3z	TK	Winter-Spring	321.453	-4.02598	0.970452	-4.14857	0.000180425
OTU_187	OTU_187 Deinococcus	ADMa3z	ADMa	Summer-Autumn	18.8095	-3.46749	0.820333	-4.22693	0.000179829
OTU_223	OTU_223 Sphingobacterium	STW3y	STW	Spring-Summer	20.7102	-3.2119	0.780099	-4.1173	0.000177828
OTU_135	OTU_135 Actinomycetospora	WKS3x	WKS	Winter-Spring	11.2455	3.47081	0.858966	4.04069	0.000177077
OTU_192	OTU_192 Sphingomonas	WKS3w	WKS	Spring-Autumn	31.9054	3.31245	0.807547	4.10187	0.000176736
OTU_133	OTU_133 Veillonella	ADMa3z	ADMa	Winter-Autumn	20.2007	3.57516	0.84725	4.21973	0.000174274
OTU_60	OTU_60 Lactobacillus	WKS3w	WKS	Summer-Autumn	80.0588	-4.71831	1.11039	-4.24926	0.000174109
OTU_753	OTU_753 Bacteroides	MOS3x	MOS	Winter-Autumn	14.6386	-3.51657	0.88353	-3.98013	0.000164461
OTU_94	OTU_94 Corynebacterium	WKS3v	WKS	Summer-Autumn	40.8896	-4.02204	0.964157	-4.17155	0.000163365
OTU_40	OTU_40 Finegoldia	ADMa3z	ADMa	Winter-Autumn	97.4598	-3.00356	0.707522	-4.24518	0.000162389
OTU_32	OTU_32 Streptococcus	TK3z	TK	Spring-Summer	55.7926	3.81186	0.896199	4.25336	0.000158991
OTU_98	OTU_98 Sphingopyxis	WKS3u	WKS	Winter-Summer	34.4284	-3.22753	0.796298	-4.05317	0.000157771
OTU_150	OTU_150 Enhydrobacter	MOS3y	MOS	Winter-Spring	18.0886	-3.26373	0.798604	-4.08679	0.000155387
OTU_39	OTU_39 Corynebacterium	WKS3x	WKS	Spring-Summer	603.902	4.67093	1.15521	4.04338	0.000155051
OTU_17	OTU_17 Acinetobacter	SW3z	SW	Summer-Autumn	18.7698	3.09978	0.723031	4.2872	0.00014863
OTU_85	OTU_85 Corynebacterium	WKS3y	WKS	Spring-Autumn	67.3028	-3.05454	0.738636	-4.13538	0.000148108
OTU_1	OTU_1 Propionibacterium	WKS3v	WKS	Winter-Summer	548.548	3.41495	0.826748	4.13058	0.000144739
OTU_77	OTU_77 Rothia	WKS3w	WKS	Spring-Autumn	55.6337	3.41815	0.820067	4.16814	0.000141267
OTU_54	OTU_54 Granulicatella	STW3x	STW	Winter-Spring	41.0011	3.46421	0.792601	4.37068	0.000140375
OTU_28	OTU_28 Neisseria	WKS3w	WKS	Winter-Autumn	57.4814	-3.31269	0.784728	-4.22145	0.000139573
OTU_56	OTU_56 Chryseobacterium	TMb3w	TMb	Winter-Spring	150.822	3.07534	0.735389	4.18192	0.00012954
OTU_96	OTU_96 Blastomonas	WKS3y	WKS	Spring-Summer	6.87854	3.07189	0.731602	4.19885	0.000112125
OTU_32	OTU_32 Streptococcus	WKS3x	WKS	Summer-Autumn	535.958	-3.25402	0.769845	-4.22686	0.000106125
OTU_336	OTU_336 Anaerococcus	WKS3y	WKS	Summer-Autumn	11.5954	-3.09557	0.699504	-4.42538	0.000104614
OTU_104	OTU_104 Skermanella	WKS3u	WKS	Winter-Summer	27.949	3.35825	0.800389	4.19577	9.25e-05
OTU_40	OTU_40 Finegoldia	ADMa3z	ADMa	Winter-Summer	97.4598	-3.16466	0.707833	-4.47091	8.88e-05
OTU_373	OTU_373 Dialister	WKS3u	WKS	Winter-Summer	22.5131	3.17004	0.752599	4.21212	8.8e-05
OTU_56	OTU_56 Chryseobacterium	TMb3w	TMb	Summer-Autumn	150.822	3.10793	0.731717	4.24745	8.18e-05
OTU_4148	OTU_4148 Parvimonas	TMb3y	TMb	Spring-Summer	46.2205	-4.07051	0.961683	-4.2327	7.87e-05
OTU_516	OTU_516 Luteococcus	ADMa3z	ADMa	Winter-Autumn	24.8929	-3.69577	0.83275	-4.43803	7.39e-05
OTU_224	OTU_224 Alicyclobacillus	ADMa3z	ADMa	Spring-Autumn	15.7985	3.41883	0.7729	4.42338	7.22e-05
OTU_853	OTU_853 Coprococcus	STW3y	STW	Summer-Autumn	51.2543	-3.12999	0.720697	-4.34301	7.11e-05
OTU_1506	OTU_1506 Treponema	TMb3w	TMb	Spring-Autumn	14.0238	-3.08654	0.721063	-4.28054	6.53e-05
OTU_853	OTU_853 Coprococcus	TK3z	TK	Spring-Summer	17.9929	3.62263	0.809583	4.47469	6.42e-05
OTU_170	OTU_170 Leuconostoc	MOS3y	MOS	Winter-Autumn	34.1393	3.02089	0.717895	4.20798	6.37e-05
OTU_6036	OTU_6036 Lactobacillus	WKS3v	WKS	Spring-Summer	12.3188	-3.50042	0.805566	-4.34529	6.35e-05
OTU_72	OTU_72 Skermanella	STW3y	STW	Winter-Summer	28.6038	3.18005	0.740012	4.2973	6.14e-05
OTU_89	OTU_89 Lysobacter	QB3y	QB	Winter-Autumn	333.381	3.1677	0.731362	4.33124	5.8e-05
OTU_103	OTU_103 Deinococcus	WKS3w	WKS	Winter-Spring	63.2202	3.44243	0.7825	4.39927	5.76e-05
OTU_411	OTU_411 Nocardioides	STW3y	STW	Spring-Autumn	11.6204	3.19523	0.737973	4.32974	5.67e-05
OTU_28	OTU_28 Neisseria	TK3z	TK	Spring-Summer	33.5502	3.16807	0.699826	4.52693	5.65e-05
OTU_4148	OTU_4148 Parvimonas	TMb3y	TMb	Winter-Summer	46.2205	-4.03359	0.947449	-4.25731	5.64e-05
OTU_158	OTU_158 Peptostreptococcus	MOS3y	MOS	Summer-Autumn	21.2924	-3.22733	0.737198	-4.37783	5.39e-05
OTU_105	OTU_105 Prevotella	WKS3w	WKS	Winter-Autumn	43.2073	3.00171	0.674548	4.44996	5.15e-05
OTU_136	OTU_136 Saccharopolyspora	TK3x	TK	Summer-Autumn	9.67216	-3.14602	0.722722	-4.35301	5.06e-05
OTU_753	OTU_753 Bacteroides	TK3x	TK	Summer-Autumn	9.97449	-3.45742	0.794486	-4.35177	5.06e-05
OTU_934	OTU_934 Wautersiella	STW3y	STW	Spring-Summer	10.3158	-3.48745	0.783721	-4.44986	< 0.0001
OTU_2153	OTU_2153 Devosia	STW3x	STW	Spring-Summer	31.35	-3.08117	0.679294	-4.53585	< 0.0001
OTU_39	OTU_39 Corynebacterium	WKS3v	WKS	Spring-Summer	30.8257	-3.44564	0.777249	-4.43313	< 0.0001
OTU_144	OTU_144 Pseudomonas	FH3z	FH	Winter-Autumn	41.9064	-3.03959	0.70097	-4.33627	< 0.0001
OTU_223	OTU_223 Sphingobacterium	SW3y	SW	Winter-Summer	180.654	3.39853	0.765403	4.44018	< 0.0001
OTU_89	OTU_89 Lysobacter	QB3y	QB	Spring-Summer	333.381	3.22264	0.727332	4.43077	< 0.0001
OTU_35	OTU_35 Actinomyces	HFC3z	HFC	Spring-Summer	25.9147	-3.35696	0.738709	-4.54436	< 0.0001
OTU_32	OTU_32 Streptococcus	WKS3w	WKS	Winter-Summer	118.17	-3.03591	0.683591	-4.44112	< 0.0001
OTU_67	OTU_67 Chryseobacterium	STW3y	STW	Spring-Summer	45.8792	3.52159	0.787012	4.47464	< 0.0001
OTU_67	OTU_67 Chryseobacterium	ADMa3z	ADMa	Winter-Autumn	12.8551	3.15269	0.691633	4.55833	< 0.0001
OTU_180	OTU_180 Blautia	ADMa3z	ADMa	Winter-Spring	17.8218	-3.26807	0.723991	-4.51397	< 0.0001
OTU_346	OTU_346 Peptoniphilus	QB3z	QB	Spring-Summer	7.54339	3.187	0.727026	4.38361	< 0.0001
OTU_105	OTU_105 Prevotella	WKS3w	WKS	Winter-Summer	43.2073	3.01486	0.675326	4.46431	< 0.0001
OTU_32	OTU_32 Streptococcus	TK3z	TK	Winter-Autumn	55.7926	3.75425	0.848387	4.42516	< 0.0001
OTU_11	OTU_11 Bacillus	ADMa3z	ADMa	Summer-Autumn	472.287	-3.0601	0.668656	-4.57649	< 0.0001
OTU_98	OTU_98 Sphingopyxis	WKS3u	WKS	Winter-Autumn	34.4284	-3.51295	0.782352	-4.49024	< 0.0001
OTU_454	OTU_454 Bulleidia	MOS3w	MOS	Summer-Autumn	38.7996	3.12876	0.71181	4.3955	< 0.0001
OTU_24	OTU_24 Deinococcus	MOS3x	MOS	Summer-Autumn	28.2497	-3.92022	0.897096	-4.3699	< 0.0001
OTU_165	OTU_165 Lysobacter	WKS3u	WKS	Winter-Summer	47.056	-3.42562	0.774527	-4.42286	< 0.0001
OTU_753	OTU_753 Bacteroides	SW3z	SW	Winter-Spring	89.1411	3.1151	0.715449	4.35405	< 0.0001
OTU_2153	OTU_2153 Devosia	WKS3u	WKS	Spring-Autumn	14.8483	-3.06565	0.675375	-4.53918	< 0.0001
OTU_483	OTU_483 Lactococcus	MOS3y	MOS	Spring-Autumn	27.0277	3.0078	0.677431	4.44002	< 0.0001
OTU_22	OTU_22 Acinetobacter	MOS3y	MOS	Summer-Autumn	27.6074	3.64615	0.813487	4.48213	< 0.0001
OTU_85	OTU_85 Corynebacterium	MOS3w	MOS	Summer-Autumn	46.6703	3.13477	0.708554	4.42418	< 0.0001
OTU_4148	OTU_4148 Parvimonas	SW3z	SW	Winter-Summer	8.34081	3.21732	0.734349	4.38118	< 0.0001
OTU_750	OTU_750 Sphingomonas	STW3x	STW	Spring-Autumn	13.6685	-3.1602	0.709102	-4.45662	< 0.0001
OTU_978	OTU_978 Asticcacaulis	SW3y	SW	Winter-Autumn	8.75535	3.08074	0.68874	4.47301	< 0.0001
OTU_126	OTU_126 Methylobacterium	SW3y	SW	Winter-Spring	433.692	-3.4484	0.766778	-4.49726	< 0.0001
OTU_28	OTU_28 Neisseria	SW3y	SW	Winter-Spring	1139.73	-3.70561	0.824748	-4.49302	< 0.0001
OTU_367	OTU_367 Kingella	MOS3x	MOS	Summer-Autumn	18.8454	-3.31773	0.748755	-4.431	< 0.0001
OTU_223	OTU_223 Sphingobacterium	QB3z	QB	Spring-Summer	133.222	-3.4873	0.780006	-4.47086	< 0.0001
OTU_39	OTU_39 Corynebacterium	MOS3y	MOS	Winter-Summer	24.0043	-3.24221	0.730535	-4.43813	< 0.0001
OTU_4148	OTU_4148 Parvimonas	SW3y	SW	Summer-Autumn	12.8781	-3.64722	0.791525	-4.60783	< 0.0001
OTU_1135	OTU_1135 Hyphomicrobium	QB3y	QB	Summer-Autumn	49.4483	-4.27729	0.896934	-4.76879	< 0.0001
OTU_39	OTU_39 Corynebacterium	MOS3x	MOS	Winter-Autumn	16.4276	-3.4576	0.784987	-4.40467	< 0.0001
OTU_223	OTU_223 Sphingobacterium	WKS3v	WKS	Spring-Autumn	17.0044	-3.70517	0.807218	-4.59004	< 0.0001
OTU_1506	OTU_1506 Treponema	TMb3y	TMb	Winter-Autumn	16.3656	-4.05972	0.925074	-4.38853	< 0.0001
OTU_165	OTU_165 Lysobacter	ADMa3z	ADMa	Spring-Autumn	9.6856	-3.49277	0.747064	-4.67533	< 0.0001
OTU_17	OTU_17 Acinetobacter	SW3z	SW	Spring-Summer	18.7698	-3.20516	0.69218	-4.63053	< 0.0001
OTU_64	OTU_64 Streptococcus	SW3y	SW	Spring-Summer	604.199	3.24454	0.693567	4.67805	< 0.0001
OTU_64	OTU_64 Streptococcus	MOS3x	MOS	Summer-Autumn	161.7	-3.51321	0.785608	-4.47196	< 0.0001
OTU_350	OTU_350 Chroococcidiopsis	MOS3x	MOS	Spring-Autumn	11.7438	-3.00119	0.665573	-4.50918	< 0.0001
OTU_39	OTU_39 Corynebacterium	TMb3w	TMb	Spring-Summer	84.8899	-3.85959	0.854765	-4.51538	< 0.0001
OTU_127	OTU_127 Streptococcus	WKS3w	WKS	Spring-Summer	30.8206	-3.13958	0.690724	-4.54535	< 0.0001
OTU_24	OTU_24 Deinococcus	MOS3x	MOS	Spring-Autumn	28.2497	-4.11705	0.907117	-4.53862	< 0.0001
OTU_60	OTU_60 Lactobacillus	SW3y	SW	Winter-Spring	33.4596	3.81408	0.835742	4.5637	< 0.0001
OTU_60	OTU_60 Lactobacillus	TK3z	TK	Spring-Autumn	168.731	3.37761	0.720735	4.68635	< 0.0001
OTU_22	OTU_22 Acinetobacter	WKS3v	WKS	Winter-Spring	11.277	3.33293	0.710302	4.69227	< 0.0001
OTU_22	OTU_22 Acinetobacter	SW3z	SW	Spring-Autumn	17.2603	3.36676	0.733496	4.59002	< 0.0001
OTU_22	OTU_22 Acinetobacter	STW3y	STW	Winter-Summer	53.1189	-3.2742	0.719262	-4.55216	< 0.0001
OTU_223	OTU_223 Sphingobacterium	WKS3x	WKS	Spring-Autumn	17.5396	3.42631	0.742687	4.61341	< 0.0001
OTU_150	OTU_150 Enhydrobacter	MOS3y	MOS	Winter-Summer	18.0886	-3.62153	0.798503	-4.5354	< 0.0001
OTU_2784	OTU_2784 Flavobacterium	TK3z	TK	Winter-Autumn	6.36018	3.27597	0.71461	4.58427	< 0.0001
OTU_182	OTU_182 Pseudonocardia	WKS3x	WKS	Winter-Summer	14.2805	3.03005	0.667058	4.5424	< 0.0001
OTU_28	OTU_28 Neisseria	WKS3v	WKS	Spring-Summer	132.577	3.21016	0.693225	4.63076	< 0.0001
OTU_24	OTU_24 Deinococcus	WKS3v	WKS	Spring-Summer	308.6	3.16903	0.683128	4.63899	< 0.0001
OTU_346	OTU_346 Peptoniphilus	QB3z	QB	Winter-Spring	7.54339	-3.33056	0.720288	-4.62393	< 0.0001
OTU_24	OTU_24 Deinococcus	MOS3x	MOS	Winter-Autumn	28.2497	-3.95241	0.879509	-4.49388	< 0.0001
OTU_5743	OTU_5743 Rubellimicrobium	TMB3x	TMb	Winter-Spring	13.2546	-3.40817	0.741116	-4.5987	< 0.0001
OTU_72	OTU_72 Skermanella	QB3z	QB	Winter-Spring	38.9855	-4.19367	0.904396	-4.63698	< 0.0001
OTU_367	OTU_367 Kingella	MOS3w	MOS	Spring-Autumn	45.3999	-3.18672	0.703878	-4.52738	< 0.0001
OTU_223	OTU_223 Sphingobacterium	TMb3y	TMb	Winter-Autumn	2404.09	3.23732	0.722879	4.47838	< 0.0001
OTU_72	OTU_72 Skermanella	SW3z	SW	Winter-Autumn	37.9277	3.56591	0.793218	4.4955	< 0.0001
OTU_67	OTU_67 Chryseobacterium	MOS3x	MOS	Winter-Spring	13.2819	3.03245	0.635381	4.77264	< 0.0001
OTU_140	OTU_140 Bifidobacterium	SW3z	SW	Spring-Summer	9.91866	3.70091	0.782852	4.72747	< 0.0001
OTU_60	OTU_60 Lactobacillus	STW3y	STW	Winter-Spring	65.3565	3.36374	0.723703	4.64796	< 0.0001
OTU_115	OTU_115 Corynebacterium	WKS3u	WKS	Winter-Autumn	184.741	3.64571	0.776035	4.69787	< 0.0001
OTU_55	OTU_55 Pseudomonas	SW3z	SW	Spring-Autumn	10.0444	3.21196	0.688953	4.66208	< 0.0001
OTU_226	OTU_226 Porphyromonas	QB3z	QB	Winter-Summer	9.05749	3.05122	0.667393	4.57185	< 0.0001
OTU_22	OTU_22 Acinetobacter	TMb3w	TMb	Winter-Summer	22.3899	3.48776	0.751831	4.63902	< 0.0001
OTU_1843	OTU_1843 Bdellovibrio	TK3z	TK	Winter-Autumn	131.743	3.35955	0.724769	4.63534	< 0.0001
OTU_5743	OTU_5743 Rubellimicrobium	MOS3x	MOS	Winter-Autumn	15.612	3.03677	0.667595	4.54881	< 0.0001
OTU_261	OTU_261 Mycobacterium	WKS3u	WKS	Summer-Autumn	16.8207	3.52974	0.743077	4.75017	< 0.0001
OTU_94	OTU_94 Corynebacterium	MOS3y	MOS	Winter-Summer	18.8717	3.06228	0.665879	4.59885	< 0.0001
OTU_98	OTU_98 Sphingopyxis	TMB3x	TMb	Spring-Summer	14.8394	-3.03865	0.654249	-4.64448	< 0.0001
OTU_262	OTU_262 Streptococcus	TK3y	TK	Winter-Summer	10.0258	-3.01379	0.650511	-4.63297	< 0.0001
OTU_71	OTU_71 Brachybacterium	TK3y	TK	Winter-Autumn	145.365	4.01218	0.865276	4.63688	< 0.0001
OTU_13	OTU_13 Corynebacterium	ADMa3z	ADMa	Summer-Autumn	79.3833	-3.21923	0.667216	-4.82486	< 0.0001
OTU_93	OTU_93 Corynebacterium	TK3y	TK	Winter-Summer	76.9411	-3.08777	0.664226	-4.64868	< 0.0001
OTU_72	OTU_72 Skermanella	SW3z	SW	Winter-Spring	37.9277	3.55917	0.776357	4.58446	< 0.0001
OTU_750	OTU_750 Sphingomonas	TMb3y	TMb	Spring-Autumn	13.4073	3.12348	0.669987	4.662	< 0.0001
OTU_77	OTU_77 Rothia	TMb3w	TMb	Summer-Autumn	10.3383	3.51594	0.750315	4.68595	< 0.0001
OTU_21	OTU_21 Knoellia	HHa3z	HHa	Winter-Autumn	88.39	-3.49406	0.747543	-4.67407	< 0.0001
OTU_43	OTU_43 Alloiococcus	MOS3x	MOS	Winter-Summer	33.7845	3.45083	0.745958	4.62604	< 0.0001
OTU_149	OTU_149 Mycobacterium	STW3x	STW	Summer-Autumn	10.043	-3.04488	0.626677	-4.85876	< 0.0001
OTU_106	OTU_106 Aerococcus	TMb3y	TMb	Spring-Autumn	11.8188	3.2533	0.692892	4.69526	< 0.0001
OTU_150	OTU_150 Enhydrobacter	TMB3x	TMb	Spring-Autumn	16.9215	3.40368	0.735993	4.62461	< 0.0001
OTU_60	OTU_60 Lactobacillus	WKS3w	WKS	Spring-Autumn	80.0588	-5.32648	1.11644	-4.77094	< 0.0001
OTU_40	OTU_40 Finegoldia	TMb3w	TMb	Spring-Autumn	85.3167	-3.83402	0.814148	-4.70924	< 0.0001
OTU_54	OTU_54 Granulicatella	ADMa3z	ADMa	Summer-Autumn	16.0251	3.58809	0.73002	4.91506	< 0.0001
OTU_124	OTU_124 Sphingomonas	HFC3z	HFC	Winter-Autumn	19.4801	3.18636	0.679564	4.68883	< 0.0001
OTU_9	OTU_9 Gordonia	MOS3w	MOS	Summer-Autumn	2340.6	-3.40618	0.729337	-4.67024	< 0.0001
OTU_336	OTU_336 Anaerococcus	WKS3u	WKS	Spring-Summer	23.122	3.27663	0.693357	4.72575	< 0.0001
OTU_127	OTU_127 Streptococcus	WKS3u	WKS	Spring-Summer	36.9087	-4.02783	0.852566	-4.72436	< 0.0001
OTU_3156	OTU_3156 Ruminococcus	TMb3y	TMb	Spring-Summer	9.60206	-3.67509	0.785147	-4.68076	< 0.0001
OTU_60	OTU_60 Lactobacillus	TK3z	TK	Winter-Spring	168.731	3.28763	0.678061	4.84858	< 0.0001
OTU_140	OTU_140 Bifidobacterium	SW3z	SW	Winter-Summer	9.91866	3.6296	0.779467	4.65652	< 0.0001
OTU_853	OTU_853 Coprococcus	ADMa3z	ADMa	Winter-Spring	73.2045	-3.61937	0.748093	-4.83813	< 0.0001
OTU_106	OTU_106 Aerococcus	STW3x	STW	Summer-Autumn	31.4285	3.77687	0.76753	4.92081	< 0.0001
OTU_1135	OTU_1135 Hyphomicrobium	QB3y	QB	Spring-Summer	49.4483	4.31885	0.896987	4.81484	< 0.0001
OTU_10	OTU_10 Chryseobacterium	QB3y	QB	Spring-Summer	1131.36	-3.13511	0.652382	-4.80563	< 0.0001
OTU_332	OTU_332 Leptotrichia	TMB3x	TMb	Winter-Summer	18.1929	3.11726	0.665355	4.6851	< 0.0001
OTU_1506	OTU_1506 Treponema	TMb3y	TMb	Winter-Summer	16.3656	-4.30869	0.92401	-4.66303	< 0.0001
OTU_22	OTU_22 Acinetobacter	SW3y	SW	Winter-Summer	13.9189	-3.50722	0.732128	-4.79044	< 0.0001
OTU_76	OTU_76 Mycobacterium	WKS3x	WKS	Winter-Spring	15.4396	3.00541	0.627134	4.79229	< 0.0001
OTU_5743	OTU_5743 Rubellimicrobium	TMB3x	TMb	Winter-Summer	13.2546	-3.4799	0.739727	-4.70431	< 0.0001
OTU_25	OTU_25 Sphingomonas	WKS3v	WKS	Winter-Spring	17.6742	3.43717	0.70219	4.89493	< 0.0001
OTU_1654	OTU_1654 Prosthecobacter	STW3x	STW	Winter-Summer	27.2669	4.27428	0.875105	4.88431	< 0.0001
OTU_98	OTU_98 Sphingopyxis	WKS3y	WKS	Spring-Autumn	30.5517	-3.15775	0.659075	-4.79118	< 0.0001
OTU_753	OTU_753 Bacteroides	TK3x	TK	Winter-Summer	9.97449	3.7107	0.783319	4.73714	< 0.0001
OTU_127	OTU_127 Streptococcus	TMB3x	TMb	Spring-Summer	24.4293	3.52934	0.736598	4.79141	< 0.0001
OTU_38	OTU_38 Deinococcus	SW3z	SW	Summer-Autumn	178.398	3.32741	0.673327	4.94175	< 0.0001
OTU_346	OTU_346 Peptoniphilus	SW3y	SW	Spring-Summer	17.104	-3.37439	0.677837	-4.97817	< 0.0001
OTU_48	OTU_48 Acinetobacter	TMB3x	TMb	Spring-Summer	43.6582	-3.1641	0.658546	-4.80466	< 0.0001
OTU_1843	OTU_1843 Bdellovibrio	TK3z	TK	Summer-Autumn	131.743	3.55239	0.725048	4.89952	< 0.0001
OTU_332	OTU_332 Leptotrichia	FH3z	FH	Winter-Spring	9.29239	3.11276	0.65393	4.76009	< 0.0001
OTU_20	OTU_20 Roseomonas	TMb3w	TMb	Spring-Autumn	66.5009	-3.49656	0.724364	-4.82707	< 0.0001
OTU_27	OTU_27 Acinetobacter	WKS3v	WKS	Winter-Autumn	1286.98	-4.05848	0.844829	-4.8039	< 0.0001
OTU_74	OTU_74 Actinomyces	MOS3x	MOS	Winter-Spring	17.8365	3.01409	0.606724	4.96781	< 0.0001
OTU_76	OTU_76 Mycobacterium	QB3y	QB	Spring-Autumn	10.092	3.64673	0.747129	4.88099	< 0.0001
OTU_22	OTU_22 Acinetobacter	WKS3u	WKS	Winter-Spring	15.8653	3.15181	0.631688	4.98951	< 0.0001
OTU_98	OTU_98 Sphingopyxis	WKS3u	WKS	Winter-Spring	34.4284	-3.91431	0.783081	-4.9986	< 0.0001
OTU_107	OTU_107 Chryseobacterium	TK3x	TK	Winter-Spring	21.2818	-3.36919	0.685153	-4.91744	< 0.0001
OTU_853	OTU_853 Coprococcus	ADMa3z	ADMa	Summer-Autumn	73.2045	-4.09407	0.812051	-5.04164	< 0.0001
OTU_29	OTU_29 Paracoccus	HFC3z	HFC	Winter-Summer	313.247	3.01837	0.626497	4.81786	< 0.0001
OTU_23	OTU_23 Kocuria	TMb3w	TMb	Spring-Autumn	504.868	-3.03071	0.623986	-4.85701	< 0.0001
OTU_369	OTU_369 Pseudonocardia	TK3y	TK	Winter-Autumn	13.4189	3.80413	0.791579	4.80574	< 0.0001
OTU_43	OTU_43 Alloiococcus	MOS3w	MOS	Summer-Autumn	19.4174	3.13744	0.655501	4.78632	< 0.0001
OTU_305	OTU_305 Sporocytophaga	FH3z	FH	Winter-Summer	9.04876	-3.34301	0.712735	-4.6904	< 0.0001
OTU_247	OTU_247 Acinetobacter	ADMa3z	ADMa	Spring-Summer	19.19	3.50647	0.699208	5.01492	< 0.0001
OTU_22	OTU_22 Acinetobacter	TMB3x	TMb	Winter-Spring	11.6437	3.36036	0.693781	4.84355	< 0.0001
OTU_153	OTU_153 Rhodobacter	MOS3w	MOS	Spring-Autumn	21.7783	3.1118	0.654636	4.75347	< 0.0001
OTU_140	OTU_140 Bifidobacterium	FH3z	FH	Winter-Autumn	13.4376	3.00821	0.629341	4.77994	< 0.0001
OTU_30	OTU_30 Haemophilus	HHa3z	HHa	Winter-Autumn	82.1366	3.51165	0.72606	4.83659	< 0.0001
OTU_60	OTU_60 Lactobacillus	TMb3w	TMb	Summer-Autumn	395.637	-3.87181	0.800582	-4.83624	< 0.0001
OTU_32	OTU_32 Streptococcus	WKS3w	WKS	Summer-Autumn	118.17	-3.23214	0.64342	-5.02337	< 0.0001
OTU_288	OTU_288 Faecalibacterium	TMb3y	TMb	Winter-Autumn	9.78069	3.38049	0.717314	4.71271	< 0.0001
OTU_215	OTU_215 T78	QB3z	QB	Spring-Summer	18.6913	-3.4484	0.711774	-4.8448	< 0.0001
OTU_22	OTU_22 Acinetobacter	FH3z	FH	Spring-Autumn	71.6029	3.08833	0.634241	4.86933	< 0.0001
OTU_38	OTU_38 Deinococcus	SW3z	SW	Spring-Summer	178.398	-3.13971	0.631726	-4.97005	< 0.0001
OTU_165	OTU_165 Lysobacter	WKS3v	WKS	Winter-Autumn	13.2161	3.79812	0.779068	4.87521	< 0.0001
OTU_150	OTU_150 Enhydrobacter	ADMa3z	ADMa	Summer-Autumn	13.7802	3.29606	0.644311	5.11564	< 0.0001
OTU_68	OTU_68 Microbacterium	QB3y	QB	Winter-Spring	31.1234	-3.64789	0.733453	-4.97359	< 0.0001
OTU_308	OTU_308 Sporocytophaga	WKS3u	WKS	Winter-Spring	15.5698	3.48167	0.686848	5.06906	< 0.0001
OTU_165	OTU_165 Lysobacter	WKS3y	WKS	Summer-Autumn	13.8439	3.1621	0.620906	5.09271	< 0.0001
OTU_22	OTU_22 Acinetobacter	WKS3v	WKS	Spring-Summer	11.277	-3.71654	0.752295	-4.94027	< 0.0001
OTU_215	OTU_215 T78	QB3z	QB	Winter-Summer	18.6913	-3.29558	0.68387	-4.81901	< 0.0001
OTU_44	OTU_44 Methylobacterium	TMB3x	TMb	Summer-Autumn	51.9608	-3.23506	0.658167	-4.91526	< 0.0001
OTU_77	OTU_77 Rothia	MOS3y	MOS	Summer-Autumn	106.214	3.37394	0.679888	4.96249	< 0.0001
OTU_516	OTU_516 Luteococcus	ADMa3z	ADMa	Winter-Spring	24.8929	-4.14632	0.829139	-5.00076	< 0.0001
OTU_22	OTU_22 Acinetobacter	TK3x	TK	Summer-Autumn	170.239	3.37724	0.692101	4.87969	< 0.0001
OTU_934	OTU_934 Wautersiella	MOS3w	MOS	Summer-Autumn	10.6911	3.46042	0.712172	4.85897	< 0.0001
OTU_150	OTU_150 Enhydrobacter	WKS3y	WKS	Winter-Autumn	26.5948	-4.11514	0.823012	-5.00009	< 0.0001
OTU_27	OTU_27 Acinetobacter	TMB3x	TMb	Winter-Spring	53.6059	-3.0981	0.63009	-4.91693	< 0.0001
OTU_76	OTU_76 Mycobacterium	STW3y	STW	Winter-Summer	47.3926	3.31459	0.678758	4.88331	< 0.0001
OTU_106	OTU_106 Aerococcus	MOS3x	MOS	Summer-Autumn	77.5671	3.35366	0.688676	4.86972	< 0.0001
OTU_22	OTU_22 Acinetobacter	WKS3x	WKS	Spring-Autumn	41.7612	3.27554	0.660159	4.96174	< 0.0001
OTU_223	OTU_223 Sphingobacterium	TMb3y	TMb	Winter-Spring	2404.09	3.32419	0.669982	4.9616	< 0.0001
OTU_94	OTU_94 Corynebacterium	MOS3y	MOS	Winter-Spring	18.8717	3.22128	0.660073	4.88018	< 0.0001
OTU_9	OTU_9 Gordonia	TMB3x	TMb	Winter-Spring	156.73	3.02481	0.612912	4.93514	< 0.0001
OTU_373	OTU_373 Dialister	TK3y	TK	Winter-Summer	8.24935	-3.27446	0.667994	-4.90192	< 0.0001
OTU_6036	OTU_6036 Lactobacillus	WKS3x	WKS	Spring-Summer	15.8261	-3.02922	0.623279	-4.86013	< 0.0001
OTU_9	OTU_9 Gordonia	WKS3v	WKS	Winter-Autumn	632.981	3.18509	0.643118	4.95257	< 0.0001
OTU_32	OTU_32 Streptococcus	WKS3x	WKS	Winter-Autumn	535.958	-3.72884	0.752577	-4.95477	< 0.0001
OTU_29	OTU_29 Paracoccus	STW3y	STW	Spring-Summer	247.451	3.08165	0.615711	5.00502	< 0.0001
OTU_374	OTU_374 Mesorhizobium	ADMa3z	ADMa	Winter-Spring	6.91293	3.34357	0.662642	5.04582	< 0.0001
OTU_25	OTU_25 Sphingomonas	STW3x	STW	Spring-Summer	121.801	3.30728	0.646071	5.11906	< 0.0001
OTU_77	OTU_77 Rothia	TK3x	TK	Winter-Summer	10.7227	-3.49411	0.713614	-4.89636	< 0.0001
OTU_140	OTU_140 Bifidobacterium	WKS3v	WKS	Winter-Summer	39.5733	3.44554	0.6969	4.94409	< 0.0001
OTU_226	OTU_226 Porphyromonas	SW3z	SW	Spring-Autumn	19.1996	3.56573	0.712805	5.0024	< 0.0001
OTU_753	OTU_753 Bacteroides	STW3x	STW	Spring-Summer	17.0973	-3.0415	0.591277	-5.14396	< 0.0001
OTU_223	OTU_223 Sphingobacterium	HHa3z	HHa	Summer-Autumn	76.14	4.60818	0.869902	5.29736	< 0.0001
OTU_753	OTU_753 Bacteroides	SW3z	SW	Spring-Summer	89.1411	3.96732	0.779621	5.08878	< 0.0001
OTU_72	OTU_72 Skermanella	QB3z	QB	Spring-Summer	38.9855	4.52524	0.914575	4.94792	< 0.0001
OTU_95	OTU_95 Erythrobacter	SW3z	SW	Winter-Autumn	19.2904	3.04315	0.627272	4.8514	< 0.0001
OTU_25	OTU_25 Sphingomonas	WKS3w	WKS	Winter-Summer	44.0785	-3.72987	0.743152	-5.01899	< 0.0001
OTU_22	OTU_22 Acinetobacter	MOS3x	MOS	Summer-Autumn	25.1858	3.80443	0.77218	4.92687	< 0.0001
OTU_94	OTU_94 Corynebacterium	MOS3x	MOS	Spring-Autumn	11.6417	-3.07016	0.62022	-4.95012	< 0.0001
OTU_350	OTU_350 Chroococcidiopsis	STW3y	STW	Winter-Summer	27.8236	-3.44967	0.697707	-4.94429	< 0.0001
OTU_264	OTU_264 Peptoniphilus	WKS3w	WKS	Winter-Spring	17.4697	3.61636	0.720312	5.02055	< 0.0001
OTU_43	OTU_43 Alloiococcus	MOS3x	MOS	Winter-Autumn	33.7845	3.74308	0.766214	4.88516	< 0.0001
OTU_17	OTU_17 Acinetobacter	TMb3w	TMb	Spring-Autumn	17.953	3.63977	0.722909	5.0349	< 0.0001
OTU_24	OTU_24 Deinococcus	TK3y	TK	Winter-Summer	92.8717	3.02274	0.609269	4.96126	< 0.0001
OTU_516	OTU_516 Luteococcus	TK3y	TK	Winter-Summer	14.6553	-3.29614	0.663513	-4.96771	< 0.0001
OTU_6036	OTU_6036 Lactobacillus	HFC3z	HFC	Spring-Autumn	33.3402	3.00824	0.586086	5.13276	< 0.0001
OTU_535	OTU_535 Bilophila	ADMa3z	ADMa	Winter-Summer	39.5516	-3.01111	0.573335	-5.25193	< 0.0001
OTU_76	OTU_76 Mycobacterium	STW3y	STW	Winter-Spring	47.3926	3.47549	0.692658	5.01761	< 0.0001
OTU_56	OTU_56 Chryseobacterium	TMb3w	TMb	Spring-Summer	150.822	-3.67212	0.736291	-4.98733	< 0.0001
OTU_172	OTU_172 Veillonella	WKS3x	WKS	Winter-Summer	23.1392	-3.28923	0.665707	-4.94095	< 0.0001
OTU_411	OTU_411 Nocardioides	STW3y	STW	Winter-Spring	11.6204	-3.17739	0.632004	-5.02748	< 0.0001
OTU_142	OTU_142 Peptoniphilus	QB3z	QB	Winter-Autumn	30.2493	-3.47924	0.701159	-4.96213	< 0.0001
OTU_319	OTU_319 Rhodobacter	STW3x	STW	Summer-Autumn	15.3432	4.36908	0.844796	5.17176	< 0.0001
OTU_750	OTU_750 Sphingomonas	TK3x	TK	Spring-Summer	6.13533	3.09658	0.615498	5.03102	< 0.0001
OTU_332	OTU_332 Leptotrichia	MOS3x	MOS	Winter-Summer	11.6633	3.29763	0.66621	4.94983	< 0.0001
OTU_350	OTU_350 Chroococcidiopsis	MOS3x	MOS	Winter-Summer	11.7438	-3.34036	0.675139	-4.94766	< 0.0001
OTU_140	OTU_140 Bifidobacterium	WKS3y	WKS	Winter-Spring	25.0461	3.61614	0.723278	4.99966	< 0.0001
OTU_5743	OTU_5743 Rubellimicrobium	TMB3x	TMb	Summer-Autumn	13.2546	3.89918	0.771172	5.05617	< 0.0001
OTU_282	OTU_282 Parabacteroides	QB3y	QB	Winter-Autumn	15.9709	-3.04806	0.609515	-5.00079	< 0.0001
OTU_5743	OTU_5743 Rubellimicrobium	TMB3x	TMb	Spring-Autumn	13.2546	3.82745	0.772493	4.95467	< 0.0001
OTU_7421	OTU_7421 Leadbetterella	WKS3v	WKS	Spring-Autumn	20.4245	-4.01074	0.788078	-5.08926	< 0.0001
OTU_207	OTU_207 WAL_1855D	FH3z	FH	Winter-Autumn	46.0024	-3.14697	0.631037	-4.98699	< 0.0001
OTU_140	OTU_140 Bifidobacterium	TK3y	TK	Spring-Summer	9.5096	-3.25917	0.631917	-5.15759	< 0.0001
OTU_98	OTU_98 Sphingopyxis	SW3y	SW	Winter-Autumn	56.0995	-3.26956	0.650382	-5.02714	< 0.0001
OTU_21	OTU_21 Knoellia	HHa3z	HHa	Spring-Summer	88.39	-4.00357	0.769719	-5.20134	< 0.0001
OTU_125	OTU_125 Anoxybacillus	WKS3v	WKS	Winter-Summer	23.0803	3.94642	0.781156	5.05203	< 0.0001
OTU_60	OTU_60 Lactobacillus	STW3y	STW	Winter-Summer	65.3565	3.6113	0.716425	5.04072	< 0.0001
OTU_26	OTU_26 Dermacoccus	STW3x	STW	Winter-Summer	198.935	-3.07889	0.592855	-5.19333	< 0.0001
OTU_276	OTU_276 Chryseobacterium	MOS3w	MOS	Winter-Autumn	61.6329	-3.30414	0.669955	-4.93188	< 0.0001
OTU_38	OTU_38 Deinococcus	WKS3w	WKS	Winter-Spring	57.5128	-3.00371	0.586658	-5.12004	< 0.0001
OTU_94	OTU_94 Corynebacterium	MOS3y	MOS	Winter-Autumn	18.8717	3.59768	0.724318	4.96698	< 0.0001
OTU_106	OTU_106 Aerococcus	SW3z	SW	Winter-Spring	9.68096	-3.21999	0.644523	-4.99593	< 0.0001
OTU_24	OTU_24 Deinococcus	SW3y	SW	Winter-Summer	24.2763	-3.41454	0.666635	-5.12205	< 0.0001
OTU_934	OTU_934 Wautersiella	ADMa3z	ADMa	Winter-Summer	22.7932	-3.03377	0.567008	-5.3505	< 0.0001
OTU_220	OTU_220 Bacteroides	SW3z	SW	Winter-Autumn	54.2405	3.60111	0.724654	4.96942	< 0.0001
OTU_103	OTU_103 Deinococcus	WKS3u	WKS	Winter-Autumn	54.7151	-3.07179	0.593965	-5.17167	< 0.0001
OTU_89	OTU_89 Lysobacter	STW3y	STW	Winter-Autumn	279.028	3.33055	0.661974	5.03125	< 0.0001
OTU_17	OTU_17 Acinetobacter	TK3y	TK	Spring-Summer	3285.59	3.32714	0.637671	5.21765	< 0.0001
OTU_1506	OTU_1506 Treponema	TMb3w	TMb	Winter-Autumn	14.0238	-3.45883	0.68289	-5.06499	< 0.0001
OTU_150	OTU_150 Enhydrobacter	STW3x	STW	Winter-Autumn	16.8643	3.9229	0.772983	5.07501	< 0.0001
OTU_50	OTU_50 Corynebacterium	HFC3z	HFC	Summer-Autumn	16.1007	-3.11204	0.600624	-5.18134	< 0.0001
OTU_750	OTU_750 Sphingomonas	TMb3w	TMb	Spring-Autumn	7.71935	3.60768	0.698772	5.16289	< 0.0001
OTU_187	OTU_187 Deinococcus	SW3z	SW	Summer-Autumn	626.857	-3.95442	0.751267	-5.26368	< 0.0001
OTU_264	OTU_264 Peptoniphilus	WKS3y	WKS	Winter-Autumn	17.6245	-3.09568	0.595998	-5.19411	< 0.0001
OTU_746	OTU_746 Caldithrix	WKS3y	WKS	Spring-Autumn	52.2002	-3.52307	0.687752	-5.12258	< 0.0001
OTU_72	OTU_72 Skermanella	FH3z	FH	Winter-Spring	81.5187	3.23989	0.638425	5.07481	< 0.0001
OTU_28	OTU_28 Neisseria	QB3z	QB	Spring-Autumn	283.861	-3.42771	0.675313	-5.07573	< 0.0001
OTU_83	OTU_83 Sphingomonas	WKS3u	WKS	Winter-Autumn	59.4858	-3.52004	0.673717	-5.22481	< 0.0001
OTU_127	OTU_127 Streptococcus	TMB3x	TMb	Spring-Autumn	24.4293	3.47248	0.686697	5.05679	< 0.0001
OTU_125	OTU_125 Anoxybacillus	SW3z	SW	Winter-Summer	22.9793	3.51637	0.698637	5.03318	< 0.0001
OTU_150	OTU_150 Enhydrobacter	ADMa3z	ADMa	Winter-Spring	13.7802	-3.22828	0.61596	-5.24106	< 0.0001
OTU_63	OTU_63 Porphyromonas	WKS3y	WKS	Spring-Autumn	90.7382	-3.56898	0.692024	-5.1573	< 0.0001
OTU_180	OTU_180 Blautia	STW3y	STW	Spring-Autumn	14.2259	-3.42328	0.669337	-5.11443	< 0.0001
OTU_22	OTU_22 Acinetobacter	WKS3x	WKS	Spring-Summer	41.7612	3.75124	0.738332	5.0807	< 0.0001
OTU_124	OTU_124 Sphingomonas	ADMa3z	ADMa	Winter-Spring	325.938	3.031	0.576781	5.25503	< 0.0001
OTU_57	OTU_57 [Prevotella]	TMb3w	TMb	Spring-Autumn	33.7245	3.85255	0.739396	5.21041	< 0.0001
OTU_67	OTU_67 Chryseobacterium	WKS3x	WKS	Winter-Summer	21.9738	3.05559	0.600126	5.09159	< 0.0001
OTU_746	OTU_746 Caldithrix	TK3x	TK	Winter-Spring	66.1615	3.39889	0.648461	5.24147	< 0.0001
OTU_27	OTU_27 Acinetobacter	QB3z	QB	Spring-Summer	120.459	-3.02351	0.586309	-5.15685	< 0.0001
OTU_11	OTU_11 Bacillus	ADMa3z	ADMa	Winter-Spring	472.287	-3.48621	0.65977	-5.28397	< 0.0001
OTU_267	OTU_267 Cloacibacterium	WKS3y	WKS	Summer-Autumn	17.3547	-3.16757	0.584999	-5.41466	< 0.0001
OTU_28	OTU_28 Neisseria	WKS3y	WKS	Summer-Autumn	417.068	-3.30019	0.609312	-5.41625	< 0.0001
OTU_24	OTU_24 Deinococcus	TMb3y	TMb	Spring-Summer	55.7823	3.00477	0.590755	5.08632	< 0.0001
OTU_332	OTU_332 Leptotrichia	MOS3w	MOS	Winter-Autumn	20.2677	3.32981	0.661624	5.03279	< 0.0001
OTU_23	OTU_23 Kocuria	STW3x	STW	Spring-Autumn	64.0647	-3.32665	0.645166	-5.15628	< 0.0001
OTU_260	OTU_260 Zoogloea	STW3x	STW	Spring-Autumn	9.83892	3.21605	0.622533	5.16608	< 0.0001
OTU_10	OTU_10 Chryseobacterium	TK3z	TK	Summer-Autumn	204.866	-3.0717	0.583725	-5.26225	< 0.0001
OTU_282	OTU_282 Parabacteroides	QB3y	QB	Winter-Spring	15.9709	-3.2127	0.608281	-5.2816	< 0.0001
OTU_25	OTU_25 Sphingomonas	WKS3v	WKS	Spring-Autumn	17.6742	-3.67467	0.703158	-5.22596	< 0.0001
OTU_95	OTU_95 Erythrobacter	SW3z	SW	Winter-Spring	19.2904	3.03572	0.594597	5.10551	< 0.0001
OTU_21	OTU_21 Knoellia	MOS3x	MOS	Spring-Summer	27.1498	-3.07853	0.597589	-5.15158	< 0.0001
OTU_103	OTU_103 Deinococcus	TK3z	TK	Summer-Autumn	16.2542	-3.54339	0.670901	-5.28153	< 0.0001
OTU_60	OTU_60 Lactobacillus	SW3z	SW	Spring-Summer	60.8546	-3.5585	0.665344	-5.34836	< 0.0001
OTU_25	OTU_25 Sphingomonas	STW3y	STW	Winter-Autumn	189.492	-3.0628	0.597729	-5.12406	< 0.0001
OTU_106	OTU_106 Aerococcus	STW3y	STW	Winter-Summer	52.544	-3.04945	0.590054	-5.16809	< 0.0001
OTU_20	OTU_20 Roseomonas	WKS3v	WKS	Winter-Autumn	174.543	-3.48731	0.667825	-5.22189	< 0.0001
OTU_125	OTU_125 Anoxybacillus	HHa3z	HHa	Winter-Spring	25.3202	3.33703	0.630185	5.29532	< 0.0001
OTU_107	OTU_107 Chryseobacterium	TK3z	TK	Spring-Autumn	16.2245	-3.44543	0.644686	-5.34435	< 0.0001
OTU_29	OTU_29 Paracoccus	STW3y	STW	Winter-Autumn	247.451	3.1761	0.615623	5.15916	< 0.0001
OTU_267	OTU_267 Cloacibacterium	WKS3u	WKS	Summer-Autumn	35.2058	-3.80418	0.716862	-5.30672	< 0.0001
OTU_934	OTU_934 Wautersiella	ADMa3z	ADMa	Summer-Autumn	22.7932	3.22234	0.590121	5.46048	< 0.0001
OTU_131	OTU_131 Granulicatella	FH3z	FH	Spring-Autumn	23.7035	-3.83381	0.732105	-5.2367	< 0.0001
OTU_153	OTU_153 Rhodobacter	MOS3x	MOS	Spring-Autumn	21.7546	3.27709	0.626999	5.22663	< 0.0001
OTU_267	OTU_267 Cloacibacterium	WKS3u	WKS	Spring-Summer	35.2058	3.76499	0.718712	5.23852	< 0.0001
OTU_535	OTU_535 Bilophila	SW3y	SW	Winter-Autumn	8.50945	-3.3305	0.637718	-5.22254	< 0.0001
OTU_39	OTU_39 Corynebacterium	QB3y	QB	Winter-Autumn	24.5683	3.20032	0.611644	5.23233	< 0.0001
OTU_66	OTU_66 Veillonella	HHa3z	HHa	Winter-Spring	13.0254	-3.51086	0.651971	-5.385	< 0.0001
OTU_21	OTU_21 Knoellia	ADMa3z	ADMa	Summer-Autumn	33.7779	-3.23614	0.587391	-5.50934	< 0.0001
OTU_28	OTU_28 Neisseria	MOS3w	MOS	Spring-Summer	377.257	-3.4302	0.649676	-5.27986	< 0.0001
OTU_6036	OTU_6036 Lactobacillus	TK3z	TK	Winter-Autumn	23.5522	-3.24103	0.616573	-5.25653	< 0.0001
OTU_24	OTU_24 Deinococcus	SW3y	SW	Summer-Autumn	24.2763	3.8593	0.727065	5.30805	< 0.0001
OTU_265	OTU_265 Pedobacter	MOS3y	MOS	Winter-Spring	6.55747	3.24081	0.619759	5.22915	< 0.0001
OTU_256	OTU_256 Pseudomonas	QB3z	QB	Spring-Summer	11.7567	-3.64536	0.691899	-5.26864	< 0.0001
OTU_38	OTU_38 Deinococcus	WKS3x	WKS	Spring-Summer	42.0303	3.13564	0.601937	5.20925	< 0.0001
OTU_98	OTU_98 Sphingopyxis	TMB3x	TMb	Spring-Autumn	14.8394	-3.31591	0.638634	-5.19219	< 0.0001
OTU_221	OTU_221 Actinomyces	WKS3y	WKS	Winter-Spring	17.5005	3.61205	0.68754	5.25359	< 0.0001
OTU_64	OTU_64 Streptococcus	WKS3w	WKS	Winter-Autumn	77.6279	-3.08154	0.581611	-5.29829	< 0.0001
OTU_346	OTU_346 Peptoniphilus	SW3y	SW	Summer-Autumn	17.104	4.23527	0.795222	5.3259	< 0.0001
OTU_381	OTU_381 Actinomyces	MOS3y	MOS	Winter-Autumn	23.0335	-3.07551	0.594114	-5.17663	< 0.0001
OTU_77	OTU_77 Rothia	WKS3y	WKS	Winter-Summer	74.9969	3.0973	0.581478	5.32661	< 0.0001
OTU_39	OTU_39 Corynebacterium	WKS3w	WKS	Winter-Summer	81.3605	-3.2036	0.598276	-5.35471	< 0.0001
OTU_171	OTU_171 Photobacterium	QB3z	QB	Winter-Spring	9.1637	3.63092	0.685675	5.2954	< 0.0001
OTU_25	OTU_25 Sphingomonas	TMb3w	TMb	Spring-Autumn	469.703	4.59586	0.855849	5.36994	< 0.0001
OTU_260	OTU_260 Zoogloea	STW3y	STW	Summer-Autumn	41.321	3.96797	0.747406	5.30899	< 0.0001
OTU_1654	OTU_1654 Prosthecobacter	STW3x	STW	Winter-Autumn	27.2669	4.71745	0.896365	5.26286	< 0.0001
OTU_135	OTU_135 Actinomycetospora	TK3z	TK	Winter-Autumn	40.8272	-3.06369	0.578206	-5.29862	< 0.0001
OTU_65	OTU_65 Brevibacterium	HFC3z	HFC	Winter-Summer	59.8178	-3.05124	0.576551	-5.29223	< 0.0001
OTU_98	OTU_98 Sphingopyxis	ADMa3z	ADMa	Winter-Autumn	21.6108	-3.35389	0.615855	-5.44591	< 0.0001
OTU_125	OTU_125 Anoxybacillus	WKS3u	WKS	Winter-Summer	32.0496	3.78849	0.715357	5.29594	< 0.0001
OTU_6036	OTU_6036 Lactobacillus	TK3z	TK	Spring-Autumn	23.5522	-3.52553	0.646212	-5.45568	< 0.0001
OTU_56	OTU_56 Chryseobacterium	MOS3w	MOS	Winter-Autumn	417.502	3.12777	0.602346	5.19265	< 0.0001
OTU_6036	OTU_6036 Lactobacillus	WKS3x	WKS	Winter-Summer	15.8261	-3.04341	0.578987	-5.25644	< 0.0001
OTU_60	OTU_60 Lactobacillus	WKS3y	WKS	Winter-Summer	54.1128	3.00351	0.559667	5.3666	< 0.0001
OTU_23	OTU_23 Kocuria	WKS3y	WKS	Winter-Summer	111.89	-3.14987	0.587538	-5.36113	< 0.0001
OTU_66	OTU_66 Veillonella	QB3y	QB	Winter-Autumn	74.1247	-4.50332	0.849634	-5.30031	< 0.0001
OTU_39	OTU_39 Corynebacterium	TMB3x	TMb	Winter-Spring	42.4864	-3.50945	0.658804	-5.327	< 0.0001
OTU_98	OTU_98 Sphingopyxis	STW3y	STW	Winter-Autumn	37.236	-3.01654	0.572553	-5.26857	< 0.0001
OTU_66	OTU_66 Veillonella	HHa3z	HHa	Winter-Autumn	13.0254	-3.41101	0.643232	-5.30292	< 0.0001
OTU_4148	OTU_4148 Parvimonas	WKS3w	WKS	Winter-Autumn	17.0126	-3.89749	0.726075	-5.36789	< 0.0001
OTU_96	OTU_96 Blastomonas	TK3z	TK	Winter-Spring	41.297	3.01649	0.555598	5.42926	< 0.0001
OTU_64	OTU_64 Streptococcus	MOS3x	MOS	Spring-Autumn	161.7	-4.2046	0.790331	-5.32005	< 0.0001
OTU_127	OTU_127 Streptococcus	ADMa3z	ADMa	Winter-Spring	28.3219	3.21162	0.585809	5.48236	< 0.0001
OTU_488	OTU_488 Corynebacterium	TK3y	TK	Winter-Summer	35.3855	-3.03189	0.570534	-5.31412	< 0.0001
OTU_107	OTU_107 Chryseobacterium	SW3y	SW	Winter-Spring	24.7593	-3.61004	0.673941	-5.35661	< 0.0001
OTU_112	OTU_112 Agrobacterium	WKS3x	WKS	Winter-Spring	23.4123	3.03884	0.565744	5.3714	< 0.0001
OTU_247	OTU_247 Acinetobacter	ADMa3z	ADMa	Spring-Autumn	19.19	3.83556	0.6967	5.50533	< 0.0001
OTU_98	OTU_98 Sphingopyxis	WKS3v	WKS	Spring-Summer	48.9161	-3.06504	0.570033	-5.37696	< 0.0001
OTU_106	OTU_106 Aerococcus	STW3x	STW	Spring-Summer	31.4285	-4.68099	0.847075	-5.52606	< 0.0001
OTU_2153	OTU_2153 Devosia	STW3x	STW	Spring-Autumn	31.35	-3.61764	0.677424	-5.34028	< 0.0001
OTU_98	OTU_98 Sphingopyxis	WKS3y	WKS	Winter-Summer	30.5517	-3.18199	0.587881	-5.41265	< 0.0001
OTU_25	OTU_25 Sphingomonas	TMB3x	TMb	Spring-Autumn	1297.46	3.77043	0.714374	5.27795	< 0.0001
OTU_28	OTU_28 Neisseria	TMb3w	TMb	Summer-Autumn	1887.71	4.6404	0.87114	5.32682	< 0.0001
OTU_27	OTU_27 Acinetobacter	WKS3v	WKS	Summer-Autumn	1286.98	4.57744	0.834241	5.48696	< 0.0001
OTU_50	OTU_50 Corynebacterium	STW3y	STW	Spring-Autumn	51.6872	-3.08328	0.578089	-5.33358	< 0.0001
OTU_30	OTU_30 Haemophilus	MOS3w	MOS	Winter-Autumn	72.4647	3.09196	0.589036	5.24919	< 0.0001
OTU_10	OTU_10 Chryseobacterium	TK3y	TK	Winter-Spring	1457.51	3.02314	0.559201	5.40617	< 0.0001
OTU_205	OTU_205 Flavobacterium	WKS3x	WKS	Spring-Summer	43.7493	4.09435	0.769018	5.32413	< 0.0001
OTU_10	OTU_10 Chryseobacterium	QB3z	QB	Winter-Summer	1084.86	3.34213	0.633392	5.27655	< 0.0001
OTU_157	OTU_157 Vogesella	TK3z	TK	Winter-Autumn	133.337	3.62028	0.674902	5.36416	< 0.0001
OTU_10	OTU_10 Chryseobacterium	MOS3x	MOS	Summer-Autumn	257.369	-3.31966	0.620945	-5.34615	< 0.0001
OTU_157	OTU_157 Vogesella	TK3z	TK	Winter-Spring	133.337	3.73484	0.680567	5.48783	< 0.0001
OTU_22	OTU_22 Acinetobacter	MOS3y	MOS	Winter-Autumn	27.6074	4.27912	0.809697	5.28484	< 0.0001
OTU_217	OTU_217 Jeotgalicoccus	QB3z	QB	Spring-Autumn	19.1766	-3.95597	0.743194	-5.32293	< 0.0001
OTU_227	OTU_227 Collinsella	WKS3v	WKS	Spring-Autumn	11.5215	3.49536	0.64137	5.44983	< 0.0001
OTU_1	OTU_1 Propionibacterium	WKS3x	WKS	Winter-Summer	1136.53	3.45923	0.647182	5.34506	< 0.0001
OTU_124	OTU_124 Sphingomonas	STW3y	STW	Winter-Spring	15.2667	4.00493	0.739175	5.41811	< 0.0001
OTU_264	OTU_264 Peptoniphilus	WKS3y	WKS	Winter-Summer	17.6245	-3.29042	0.600512	-5.47936	< 0.0001
OTU_43	OTU_43 Alloiococcus	MOS3w	MOS	Spring-Summer	19.4174	-3.4316	0.632407	-5.42626	< 0.0001
OTU_82	OTU_82 Pseudomonas	QB3z	QB	Winter-Autumn	81.8189	-3.19164	0.594576	-5.36794	< 0.0001
OTU_55	OTU_55 Pseudomonas	TK3y	TK	Winter-Summer	88.617	-3.13155	0.582106	-5.37969	< 0.0001
OTU_332	OTU_332 Leptotrichia	WKS3y	WKS	Winter-Spring	17.964	3.28145	0.609382	5.38487	< 0.0001
OTU_150	OTU_150 Enhydrobacter	ADMa3z	ADMa	Winter-Summer	13.7802	-3.5567	0.624135	-5.69861	< 0.0001
OTU_89	OTU_89 Lysobacter	STW3y	STW	Spring-Summer	279.028	3.5692	0.653258	5.46369	< 0.0001
OTU_853	OTU_853 Coprococcus	TK3x	TK	Winter-Summer	76.7679	3.62975	0.677184	5.36006	< 0.0001
OTU_9	OTU_9 Gordonia	MOS3x	MOS	Spring-Autumn	612.742	-4.76695	0.881795	-5.40596	< 0.0001
OTU_158	OTU_158 Peptostreptococcus	MOS3y	MOS	Winter-Spring	21.2924	3.37824	0.627137	5.38677	< 0.0001
OTU_39	OTU_39 Corynebacterium	MOS3w	MOS	Summer-Autumn	96.2808	-3.77321	0.704083	-5.35903	< 0.0001
OTU_125	OTU_125 Anoxybacillus	TK3x	TK	Winter-Autumn	10.1747	3.40195	0.626947	5.42621	< 0.0001
OTU_32	OTU_32 Streptococcus	WKS3u	WKS	Summer-Autumn	158.96	3.80553	0.688418	5.52793	< 0.0001
OTU_44	OTU_44 Methylobacterium	TMB3x	TMb	Spring-Autumn	51.9608	-3.57652	0.666922	-5.36273	< 0.0001
OTU_136	OTU_136 Saccharopolyspora	MOS3w	MOS	Winter-Summer	26.8231	3.63146	0.677187	5.36257	< 0.0001
OTU_39	OTU_39 Corynebacterium	WKS3v	WKS	Winter-Spring	30.8257	4.20521	0.756004	5.56243	< 0.0001
OTU_488	OTU_488 Corynebacterium	TK3y	TK	Spring-Summer	35.3855	-3.1565	0.569594	-5.54166	< 0.0001
OTU_135	OTU_135 Actinomycetospora	TK3x	TK	Summer-Autumn	196.12	-4.37002	0.806443	-5.41888	< 0.0001
OTU_28	OTU_28 Neisseria	WKS3w	WKS	Winter-Spring	57.4814	-4.27863	0.782063	-5.47095	< 0.0001
OTU_153	OTU_153 Rhodobacter	MOS3x	MOS	Spring-Summer	21.7546	3.1791	0.586902	5.41675	< 0.0001
OTU_56	OTU_56 Chryseobacterium	MOS3w	MOS	Spring-Autumn	417.502	3.23909	0.604588	5.35751	< 0.0001
OTU_125	OTU_125 Anoxybacillus	SW3y	SW	Summer-Autumn	21.0605	3.88958	0.707034	5.50126	< 0.0001
OTU_72	OTU_72 Skermanella	STW3y	STW	Winter-Autumn	28.6038	4.37466	0.809489	5.40423	< 0.0001
OTU_125	OTU_125 Anoxybacillus	STW3y	STW	Winter-Autumn	18.8256	3.4484	0.637862	5.40618	< 0.0001
OTU_853	OTU_853 Coprococcus	STW3x	STW	Spring-Autumn	13.7306	-3.21537	0.587865	-5.46957	< 0.0001
OTU_3156	OTU_3156 Ruminococcus	TMb3w	TMb	Spring-Summer	26.6358	-4.01618	0.737172	-5.44808	< 0.0001
OTU_125	OTU_125 Anoxybacillus	SW3y	SW	Spring-Autumn	21.0605	3.85026	0.703562	5.47253	< 0.0001
OTU_67	OTU_67 Chryseobacterium	STW3x	STW	Winter-Autumn	63.9238	4.01975	0.741403	5.42181	< 0.0001
OTU_223	OTU_223 Sphingobacterium	TMb3w	TMb	Winter-Spring	1778.74	4.12953	0.748546	5.51673	< 0.0001
OTU_267	OTU_267 Cloacibacterium	WKS3y	WKS	Spring-Summer	17.3547	3.2887	0.604787	5.43778	< 0.0001
OTU_103	OTU_103 Deinococcus	ADMa3z	ADMa	Winter-Summer	59.8912	-3.27954	0.565756	-5.79674	< 0.0001
OTU_44	OTU_44 Methylobacterium	QB3z	QB	Winter-Summer	206.872	-3.05846	0.568468	-5.38018	< 0.0001
OTU_39	OTU_39 Corynebacterium	WKS3w	WKS	Spring-Summer	81.3605	-3.55462	0.65102	-5.46008	< 0.0001
OTU_95	OTU_95 Erythrobacter	MOS3w	MOS	Winter-Autumn	18.0615	3.34197	0.623042	5.36395	< 0.0001
OTU_39	OTU_39 Corynebacterium	QB3y	QB	Spring-Autumn	24.5683	3.39138	0.617203	5.49476	< 0.0001
OTU_20	OTU_20 Roseomonas	WKS3v	WKS	Spring-Summer	174.543	3.8402	0.696138	5.51643	< 0.0001
OTU_60	OTU_60 Lactobacillus	TK3z	TK	Spring-Summer	168.731	4.38855	0.779777	5.62796	< 0.0001
OTU_7421	OTU_7421 Leadbetterella	SW3y	SW	Winter-Summer	9.40813	-3.42612	0.621091	-5.51628	< 0.0001
OTU_264	OTU_264 Peptoniphilus	WKS3u	WKS	Spring-Summer	14.5258	-3.52962	0.64142	-5.50282	< 0.0001
OTU_1	OTU_1 Propionibacterium	STW3y	STW	Winter-Spring	2146.47	3.14239	0.569392	5.51884	< 0.0001
OTU_367	OTU_367 Kingella	QB3z	QB	Spring-Autumn	36.9624	3.07048	0.56375	5.44652	< 0.0001
OTU_75	OTU_75 Lactobacillus	MOS3x	MOS	Summer-Autumn	53.8497	-3.87538	0.706446	-5.48574	< 0.0001
OTU_32	OTU_32 Streptococcus	TMB3x	TMb	Spring-Autumn	51.0116	-3.10835	0.570167	-5.45165	< 0.0001
OTU_98	OTU_98 Sphingopyxis	WKS3w	WKS	Spring-Summer	35.8964	-3.18426	0.578783	-5.50164	< 0.0001
OTU_346	OTU_346 Peptoniphilus	SW3y	SW	Winter-Summer	17.104	-3.89766	0.702363	-5.54935	< 0.0001
OTU_2153	OTU_2153 Devosia	SW3z	SW	Winter-Autumn	16.7119	-3.34087	0.617428	-5.41095	< 0.0001
OTU_367	OTU_367 Kingella	WKS3w	WKS	Winter-Autumn	25.2894	3.49067	0.627815	5.56003	< 0.0001
OTU_223	OTU_223 Sphingobacterium	SW3y	SW	Winter-Spring	180.654	4.24611	0.765553	5.54646	< 0.0001
OTU_107	OTU_107 Chryseobacterium	QB3z	QB	Winter-Autumn	26.3773	-3.15834	0.57553	-5.48771	< 0.0001
OTU_256	OTU_256 Pseudomonas	QB3z	QB	Winter-Summer	11.7567	-3.52074	0.647873	-5.43431	< 0.0001
OTU_486	OTU_486 Ruminococcus	TK3y	TK	Winter-Spring	94.4809	4.03168	0.720276	5.59741	< 0.0001
OTU_77	OTU_77 Rothia	TK3y	TK	Winter-Spring	68.6254	-3.40631	0.609341	-5.59014	< 0.0001
OTU_28	OTU_28 Neisseria	TK3y	TK	Winter-Spring	34.2436	-3.60656	0.642031	-5.61743	< 0.0001
OTU_516	OTU_516 Luteococcus	TK3y	TK	Winter-Spring	14.6553	-3.70682	0.66246	-5.59553	< 0.0001
OTU_74	OTU_74 Actinomyces	MOS3y	MOS	Winter-Spring	35.9707	3.15064	0.572357	5.50468	< 0.0001
OTU_48	OTU_48 Acinetobacter	TMB3x	TMb	Spring-Autumn	43.6582	-3.51248	0.6405	-5.48396	< 0.0001
OTU_223	OTU_223 Sphingobacterium	ADMa3z	ADMa	Winter-Spring	93.145	3.55622	0.623828	5.70065	< 0.0001
OTU_28	OTU_28 Neisseria	WKS3v	WKS	Winter-Autumn	132.577	-3.82748	0.687778	-5.56498	< 0.0001
OTU_77	OTU_77 Rothia	MOS3y	MOS	Spring-Autumn	106.214	3.72628	0.677297	5.5017	< 0.0001
OTU_30	OTU_30 Haemophilus	MOS3w	MOS	Winter-Summer	72.4647	3.19378	0.581005	5.49699	< 0.0001
OTU_95	OTU_95 Erythrobacter	TMb3y	TMb	Winter-Spring	63.668	3.00329	0.537194	5.5907	< 0.0001
OTU_125	OTU_125 Anoxybacillus	SW3z	SW	Winter-Autumn	22.9793	4.60503	0.843253	5.46103	< 0.0001
OTU_149	OTU_149 Mycobacterium	WKS3u	WKS	Spring-Autumn	13.259	4.29389	0.764539	5.61631	< 0.0001
OTU_98	OTU_98 Sphingopyxis	HHa3z	HHa	Winter-Spring	16.6744	-3.59508	0.621662	-5.78301	< 0.0001
OTU_25	OTU_25 Sphingomonas	MOS3y	MOS	Spring-Summer	29.1549	-3.48073	0.623101	-5.58613	< 0.0001
OTU_64	OTU_64 Streptococcus	SW3y	SW	Winter-Autumn	604.199	-3.83172	0.690468	-5.54945	< 0.0001
OTU_4148	OTU_4148 Parvimonas	WKS3w	WKS	Spring-Summer	17.0126	4.0524	0.728155	5.56529	< 0.0001
OTU_5743	OTU_5743 Rubellimicrobium	QB3y	QB	Spring-Summer	38.8083	4.06955	0.729252	5.58045	< 0.0001
OTU_260	OTU_260 Zoogloea	STW3x	STW	Winter-Spring	9.83892	-3.1872	0.541733	-5.88335	< 0.0001
OTU_149	OTU_149 Mycobacterium	STW3y	STW	Spring-Summer	74.8541	3.60479	0.639038	5.64097	< 0.0001
OTU_1	OTU_1 Propionibacterium	STW3y	STW	Winter-Summer	2146.47	3.15828	0.569015	5.55043	< 0.0001
OTU_85	OTU_85 Corynebacterium	WKS3w	WKS	Winter-Autumn	25.7704	3.00584	0.533596	5.63319	< 0.0001
OTU_4148	OTU_4148 Parvimonas	TMb3y	TMb	Spring-Autumn	46.2205	-5.34154	0.956823	-5.58258	< 0.0001
OTU_25	OTU_25 Sphingomonas	STW3y	STW	Spring-Autumn	189.492	3.17942	0.572565	5.55294	< 0.0001
OTU_181	OTU_181 Elizabethkingia	TK3y	TK	Winter-Summer	15.1713	3.86216	0.693098	5.57232	< 0.0001
OTU_57	OTU_57 [Prevotella]	STW3y	STW	Winter-Summer	40.2518	4.06311	0.729051	5.57315	< 0.0001
OTU_98	OTU_98 Sphingopyxis	STW3y	STW	Winter-Summer	37.236	-3.16008	0.567571	-5.56773	< 0.0001
OTU_25	OTU_25 Sphingomonas	TMB3x	TMb	Spring-Summer	1297.46	-3.95881	0.704731	-5.61747	< 0.0001
OTU_40	OTU_40 Finegoldia	TMB3x	TMb	Spring-Summer	86.4262	-4.16077	0.741384	-5.61216	< 0.0001
OTU_133	OTU_133 Veillonella	QB3y	QB	Winter-Spring	31.6893	-3.04867	0.534763	-5.70098	< 0.0001
OTU_121	OTU_121 Lactobacillus	MOS3x	MOS	Spring-Autumn	34.9553	-3.33908	0.59723	-5.59094	< 0.0001
OTU_89	OTU_89 Lysobacter	QB3y	QB	Spring-Autumn	333.381	4.10927	0.731459	5.61791	< 0.0001
OTU_112	OTU_112 Agrobacterium	TMb3y	TMb	Winter-Summer	142.561	3.02901	0.550979	5.4975	< 0.0001
OTU_153	OTU_153 Rhodobacter	MOS3w	MOS	Spring-Summer	21.7783	3.69007	0.654144	5.64107	< 0.0001
OTU_98	OTU_98 Sphingopyxis	HHa3z	HHa	Winter-Summer	16.6744	-3.32689	0.599689	-5.5477	< 0.0001
OTU_22	OTU_22 Acinetobacter	WKS3w	WKS	Spring-Autumn	103.857	-4.20186	0.744503	-5.64384	< 0.0001
OTU_32	OTU_32 Streptococcus	TMB3x	TMb	Summer-Autumn	51.0116	-3.22607	0.57265	-5.63358	< 0.0001
OTU_131	OTU_131 Granulicatella	MOS3x	MOS	Winter-Spring	77.0681	3.60047	0.628714	5.72672	< 0.0001
OTU_98	OTU_98 Sphingopyxis	TK3x	TK	Spring-Autumn	20.0546	-3.08628	0.556268	-5.54819	< 0.0001
OTU_180	OTU_180 Blautia	TK3z	TK	Summer-Autumn	9.95175	-3.64453	0.635126	-5.73828	< 0.0001
OTU_63	OTU_63 Porphyromonas	WKS3y	WKS	Winter-Summer	90.7382	3.12134	0.547601	5.70002	< 0.0001
OTU_6036	OTU_6036 Lactobacillus	WKS3v	WKS	Winter-Summer	12.3188	-4.56255	0.814842	-5.59931	< 0.0001
OTU_390	OTU_390 Leptotrichia	SW3z	SW	Winter-Summer	8.32447	3.51836	0.637618	5.51797	< 0.0001
OTU_106	OTU_106 Aerococcus	QB3z	QB	Winter-Summer	15.7621	-3.29105	0.594236	-5.53829	< 0.0001
OTU_978	OTU_978 Asticcacaulis	MOS3y	MOS	Spring-Autumn	8.10064	-3.15961	0.564744	-5.59476	< 0.0001
OTU_959	OTU_959 [Ruminococcus]	WKS3x	WKS	Spring-Autumn	12.903	-3.76015	0.664072	-5.66226	< 0.0001
OTU_43	OTU_43 Alloiococcus	WKS3w	WKS	Spring-Summer	13.8465	-3.20603	0.567681	-5.64759	< 0.0001
OTU_83	OTU_83 Sphingomonas	TMb3w	TMb	Spring-Autumn	19.188	-3.43149	0.600574	-5.71369	< 0.0001
OTU_346	OTU_346 Peptoniphilus	MOS3y	MOS	Winter-Spring	44.7293	3.42255	0.60881	5.62171	< 0.0001
OTU_25	OTU_25 Sphingomonas	WKS3y	WKS	Spring-Autumn	21.3771	-3.52656	0.622591	-5.66433	< 0.0001
OTU_103	OTU_103 Deinococcus	TMB3x	TMb	Winter-Autumn	16.7986	3.02453	0.544868	5.55094	< 0.0001
OTU_98	OTU_98 Sphingopyxis	FH3z	FH	Spring-Summer	36.2443	-3.02197	0.545325	-5.5416	< 0.0001
OTU_98	OTU_98 Sphingopyxis	WKS3v	WKS	Winter-Spring	48.9161	-4.12251	0.712208	-5.78835	< 0.0001
OTU_901	OTU_901 Acinetobacter	MOS3w	MOS	Spring-Autumn	10.5891	-3.552	0.638617	-5.56201	< 0.0001
OTU_76	OTU_76 Mycobacterium	WKS3x	WKS	Winter-Autumn	15.4396	3.55155	0.628132	5.65414	< 0.0001
OTU_58	OTU_58 Gordonia	WKS3w	WKS	Winter-Spring	347.913	3.95486	0.694806	5.69204	< 0.0001
OTU_25	OTU_25 Sphingomonas	WKS3w	WKS	Spring-Autumn	44.0785	-4.24687	0.74588	-5.69377	< 0.0001
OTU_125	OTU_125 Anoxybacillus	WKS3u	WKS	Winter-Autumn	32.0496	3.68763	0.642917	5.73578	< 0.0001
OTU_535	OTU_535 Bilophila	ADMa3z	ADMa	Spring-Autumn	39.5516	-3.48485	0.595445	-5.85251	< 0.0001
OTU_77	OTU_77 Rothia	TMB3x	TMb	Spring-Autumn	55.387	3.33752	0.594463	5.61434	< 0.0001
OTU_9	OTU_9 Gordonia	TK3z	TK	Winter-Spring	123.09	-3.45894	0.596561	-5.79813	< 0.0001
OTU_67	OTU_67 Chryseobacterium	STW3x	STW	Spring-Autumn	63.9238	4.2412	0.745577	5.68847	< 0.0001
OTU_140	OTU_140 Bifidobacterium	QB3y	QB	Summer-Autumn	20.2103	3.51652	0.598948	5.87115	< 0.0001
OTU_112	OTU_112 Agrobacterium	TMb3w	TMb	Winter-Autumn	44.9024	3.1078	0.550783	5.64252	< 0.0001
OTU_9	OTU_9 Gordonia	MOS3x	MOS	Winter-Autumn	612.742	-4.9139	0.880079	-5.58347	< 0.0001
OTU_56	OTU_56 Chryseobacterium	TK3x	TK	Spring-Summer	11.9396	3.22668	0.565546	5.70543	< 0.0001
OTU_28	OTU_28 Neisseria	MOS3x	MOS	Summer-Autumn	50.4136	-3.87789	0.683732	-5.67165	< 0.0001
OTU_20	OTU_20 Roseomonas	TMb3w	TMb	Winter-Autumn	66.5009	-4.02148	0.710222	-5.66228	< 0.0001
OTU_3156	OTU_3156 Ruminococcus	QB3z	QB	Winter-Summer	12.0038	3.18272	0.567693	5.60642	< 0.0001
OTU_65	OTU_65 Brevibacterium	WKS3w	WKS	Spring-Summer	63.8942	-3.52486	0.61757	-5.70763	< 0.0001
OTU_74	OTU_74 Actinomyces	STW3y	STW	Summer-Autumn	130.37	-3.81534	0.669098	-5.70221	< 0.0001
OTU_112	OTU_112 Agrobacterium	FH3z	FH	Summer-Autumn	8.48457	-3.50032	0.623266	-5.61609	< 0.0001
OTU_103	OTU_103 Deinococcus	TMB3x	TMb	Winter-Summer	16.7986	3.75552	0.667535	5.62595	< 0.0001
OTU_40	OTU_40 Finegoldia	TMB3x	TMb	Spring-Autumn	86.4262	-4.19414	0.73926	-5.67343	< 0.0001
OTU_165	OTU_165 Lysobacter	WKS3u	WKS	Summer-Autumn	47.056	4.58973	0.790632	5.80514	< 0.0001
OTU_262	OTU_262 Streptococcus	ADMa3z	ADMa	Winter-Summer	28.2803	3.79567	0.62017	6.12037	< 0.0001
OTU_112	OTU_112 Agrobacterium	WKS3x	WKS	Winter-Summer	23.4123	4.02172	0.709587	5.6677	< 0.0001
OTU_66	OTU_66 Veillonella	HHa3z	HHa	Winter-Summer	13.0254	-3.55621	0.628064	-5.66217	< 0.0001
OTU_7421	OTU_7421 Leadbetterella	SW3y	SW	Spring-Summer	9.40813	-3.43651	0.585699	-5.86737	< 0.0001
OTU_142	OTU_142 Peptoniphilus	STW3y	STW	Winter-Summer	28.8991	-3.22135	0.564775	-5.70378	< 0.0001
OTU_367	OTU_367 Kingella	MOS3y	MOS	Winter-Spring	42.7	3.37582	0.590807	5.71392	< 0.0001
OTU_95	OTU_95 Erythrobacter	MOS3y	MOS	Winter-Spring	30.5233	3.04267	0.533311	5.70525	< 0.0001
OTU_153	OTU_153 Rhodobacter	MOS3x	MOS	Winter-Autumn	21.7546	3.4937	0.620353	5.63179	< 0.0001
OTU_66	OTU_66 Veillonella	MOS3x	MOS	Winter-Autumn	37.455	-3.32073	0.587982	-5.64768	< 0.0001
OTU_25	OTU_25 Sphingomonas	MOS3w	MOS	Winter-Summer	172.387	-4.2551	0.748786	-5.68266	< 0.0001
OTU_305	OTU_305 Sporocytophaga	FH3z	FH	Winter-Spring	9.04876	-4.0385	0.706302	-5.71781	< 0.0001
OTU_184	OTU_184 Capnocytophaga	QB3z	QB	Spring-Summer	14.3622	-3.84929	0.67157	-5.73178	< 0.0001
OTU_247	OTU_247 Acinetobacter	ADMa3z	ADMa	Winter-Spring	19.19	-4.05241	0.686171	-5.90583	< 0.0001
OTU_187	OTU_187 Deinococcus	SW3y	SW	Winter-Spring	156.983	3.88986	0.671333	5.79423	< 0.0001
OTU_32	OTU_32 Streptococcus	STW3y	STW	Spring-Summer	27.1942	3.69404	0.634227	5.82447	< 0.0001
OTU_28	OTU_28 Neisseria	WKS3y	WKS	Winter-Autumn	417.068	-3.51429	0.596436	-5.89216	< 0.0001
OTU_60	OTU_60 Lactobacillus	SW3y	SW	Spring-Autumn	33.4596	-4.83447	0.836563	-5.77896	< 0.0001
OTU_139	OTU_139 Bacteroides	STW3y	STW	Spring-Autumn	17.9976	4.12097	0.717899	5.74031	< 0.0001
OTU_187	OTU_187 Deinococcus	STW3y	STW	Spring-Autumn	23.3529	-4.04909	0.704551	-5.74705	< 0.0001
OTU_40	OTU_40 Finegoldia	TMb3w	TMb	Spring-Summer	85.3167	-4.67186	0.814179	-5.73812	< 0.0001
OTU_4148	OTU_4148 Parvimonas	TMb3y	TMb	Winter-Autumn	46.2205	-5.30462	0.942487	-5.62832	< 0.0001
OTU_149	OTU_149 Mycobacterium	STW3x	STW	Winter-Spring	10.043	-4.09563	0.671312	-6.10094	< 0.0001
OTU_78	OTU_78 Propionibacterium	QB3y	QB	Winter-Autumn	35.7972	3.07477	0.535891	5.73768	< 0.0001
OTU_282	OTU_282 Parabacteroides	SW3y	SW	Winter-Summer	7.76753	-3.51176	0.602791	-5.82583	< 0.0001
OTU_10	OTU_10 Chryseobacterium	TK3x	TK	Winter-Summer	146.272	3.19409	0.559063	5.7133	< 0.0001
OTU_2153	OTU_2153 Devosia	SW3y	SW	Winter-Autumn	20.6883	-3.55678	0.617681	-5.75828	< 0.0001
OTU_82	OTU_82 Pseudomonas	MOS3w	MOS	Winter-Autumn	20.9803	3.13819	0.553602	5.66868	< 0.0001
OTU_172	OTU_172 Veillonella	WKS3x	WKS	Summer-Autumn	23.1392	4.05564	0.702077	5.77664	< 0.0001
OTU_282	OTU_282 Parabacteroides	WKS3x	WKS	Summer-Autumn	13.4155	3.04492	0.52617	5.78694	< 0.0001
OTU_63	OTU_63 Porphyromonas	WKS3x	WKS	Summer-Autumn	64.6202	-3.72124	0.644406	-5.77468	< 0.0001
OTU_746	OTU_746 Caldithrix	TMb3w	TMb	Spring-Autumn	15.6223	-3.62226	0.61922	-5.84971	< 0.0001
OTU_32	OTU_32 Streptococcus	QB3y	QB	Winter-Autumn	238.547	-3.80878	0.661968	-5.75373	< 0.0001
OTU_332	OTU_332 Leptotrichia	STW3y	STW	Spring-Autumn	29.9094	3.38657	0.586754	5.7717	< 0.0001
OTU_75	OTU_75 Lactobacillus	WKS3x	WKS	Summer-Autumn	14.0425	3.4317	0.58927	5.82365	< 0.0001
OTU_106	OTU_106 Aerococcus	QB3y	QB	Winter-Spring	62.2129	-4.41891	0.748422	-5.9043	< 0.0001
OTU_32	OTU_32 Streptococcus	WKS3v	WKS	Winter-Autumn	341.018	-4.42849	0.761086	-5.81864	< 0.0001
OTU_60	OTU_60 Lactobacillus	TK3y	TK	Winter-Autumn	40.411	3.63271	0.630519	5.76146	< 0.0001
OTU_136	OTU_136 Saccharopolyspora	TK3z	TK	Spring-Autumn	16.2636	-3.20819	0.542513	-5.91356	< 0.0001
OTU_50	OTU_50 Corynebacterium	SW3y	SW	Winter-Autumn	10.5995	-3.23229	0.558466	-5.78781	< 0.0001
OTU_121	OTU_121 Lactobacillus	MOS3y	MOS	Winter-Autumn	43.3698	-3.23315	0.566684	-5.70538	< 0.0001
OTU_67	OTU_67 Chryseobacterium	HFC3z	HFC	Winter-Summer	14.198	3.66989	0.633082	5.79686	< 0.0001
OTU_10	OTU_10 Chryseobacterium	TK3y	TK	Winter-Autumn	1457.51	3.23061	0.559225	5.77694	< 0.0001
OTU_103	OTU_103 Deinococcus	WKS3u	WKS	Spring-Summer	54.7151	-3.5553	0.611366	-5.81533	< 0.0001
OTU_67	OTU_67 Chryseobacterium	MOS3x	MOS	Winter-Summer	13.2819	3.9409	0.686618	5.73958	< 0.0001
OTU_128	OTU_128 Actinobaculum	ADMa3z	ADMa	Winter-Spring	33.1085	-3.48121	0.579055	-6.01188	< 0.0001
OTU_140	OTU_140 Bifidobacterium	QB3y	QB	Spring-Summer	20.2103	-3.51616	0.602152	-5.83932	< 0.0001
OTU_76	OTU_76 Mycobacterium	TMb3w	TMb	Winter-Autumn	14.0432	3.20193	0.55045	5.81692	< 0.0001
OTU_223	OTU_223 Sphingobacterium	HHa3z	HHa	Spring-Summer	76.14	-5.39654	0.907504	-5.94658	< 0.0001
OTU_934	OTU_934 Wautersiella	TK3y	TK	Winter-Autumn	49.4654	3.00395	0.518434	5.79427	< 0.0001
OTU_24	OTU_24 Deinococcus	WKS3w	WKS	Winter-Summer	985.799	3.65687	0.622423	5.87521	< 0.0001
OTU_332	OTU_332 Leptotrichia	MOS3w	MOS	Winter-Spring	20.2677	3.79571	0.648744	5.85086	< 0.0001
OTU_98	OTU_98 Sphingopyxis	TMb3y	TMb	Spring-Summer	10.7843	-3.1061	0.539548	-5.75686	< 0.0001
OTU_72	OTU_72 Skermanella	MOS3w	MOS	Winter-Spring	45.6148	4.20141	0.715416	5.87268	< 0.0001
OTU_187	OTU_187 Deinococcus	SW3z	SW	Spring-Autumn	626.857	-4.74813	0.809173	-5.86787	< 0.0001
OTU_125	OTU_125 Anoxybacillus	STW3y	STW	Winter-Summer	18.8256	3.35558	0.576741	5.81818	< 0.0001
OTU_27	OTU_27 Acinetobacter	MOS3x	MOS	Spring-Summer	501.453	-3.36371	0.580677	-5.79273	< 0.0001
OTU_350	OTU_350 Chroococcidiopsis	WKS3x	WKS	Summer-Autumn	11.752	3.05948	0.519201	5.89267	< 0.0001
OTU_75	OTU_75 Lactobacillus	TMb3w	TMb	Winter-Summer	14.0285	3.60484	0.620265	5.81178	< 0.0001
OTU_20	OTU_20 Roseomonas	TMb3w	TMb	Spring-Summer	66.5009	-4.2412	0.72459	-5.85325	< 0.0001
OTU_260	OTU_260 Zoogloea	STW3y	STW	Winter-Summer	41.321	-3.59364	0.614928	-5.844	< 0.0001
OTU_28	OTU_28 Neisseria	TK3y	TK	Spring-Summer	34.2436	3.7732	0.634898	5.943	< 0.0001
OTU_83	OTU_83 Sphingomonas	WKS3u	WKS	Winter-Summer	59.4858	-3.9557	0.677886	-5.83535	< 0.0001
OTU_10	OTU_10 Chryseobacterium	HFC3z	HFC	Spring-Autumn	118.274	-3.34178	0.560312	-5.96414	< 0.0001
OTU_89	OTU_89 Lysobacter	MOS3y	MOS	Summer-Autumn	189.074	3.08194	0.52246	5.89891	< 0.0001
OTU_454	OTU_454 Bulleidia	WKS3v	WKS	Winter-Summer	64.2326	4.68796	0.804163	5.82962	< 0.0001
OTU_76	OTU_76 Mycobacterium	STW3x	STW	Winter-Summer	41.1517	3.00672	0.503891	5.96701	< 0.0001
OTU_43	OTU_43 Alloiococcus	MOS3x	MOS	Winter-Spring	33.7845	4.75926	0.793694	5.99634	< 0.0001
OTU_39	OTU_39 Corynebacterium	TMB3x	TMb	Winter-Summer	42.4864	-3.80097	0.65707	-5.78472	< 0.0001
OTU_98	OTU_98 Sphingopyxis	QB3z	QB	Spring-Summer	23.4457	-3.11497	0.531867	-5.85667	< 0.0001
OTU_30	OTU_30 Haemophilus	HHa3z	HHa	Winter-Summer	82.1366	4.20605	0.723211	5.81579	< 0.0001
OTU_223	OTU_223 Sphingobacterium	HHa3z	HHa	Winter-Summer	76.14	-4.95742	0.85114	-5.82445	< 0.0001
OTU_74	OTU_74 Actinomyces	MOS3w	MOS	Winter-Autumn	30.9591	3.45987	0.59939	5.77233	< 0.0001
OTU_50	OTU_50 Corynebacterium	MOS3y	MOS	Spring-Autumn	101.278	3.66348	0.628839	5.82579	< 0.0001
OTU_17	OTU_17 Acinetobacter	TK3z	TK	Summer-Autumn	567.376	-3.7661	0.628368	-5.99347	< 0.0001
OTU_65	OTU_65 Brevibacterium	WKS3y	WKS	Winter-Summer	55.6246	-3.18448	0.534438	-5.95856	< 0.0001
OTU_226	OTU_226 Porphyromonas	SW3z	SW	Winter-Spring	19.1996	-3.91192	0.675392	-5.79208	< 0.0001
OTU_63	OTU_63 Porphyromonas	WKS3w	WKS	Winter-Summer	33.803	3.13838	0.526531	5.96049	< 0.0001
OTU_67	OTU_67 Chryseobacterium	WKS3x	WKS	Winter-Spring	21.9738	3.20515	0.537411	5.96407	< 0.0001
OTU_6036	OTU_6036 Lactobacillus	TMB3x	TMb	Winter-Spring	9.95147	-4.03234	0.679221	-5.93671	< 0.0001
OTU_2153	OTU_2153 Devosia	SW3z	SW	Winter-Summer	16.7119	-3.43071	0.59253	-5.78994	< 0.0001
OTU_89	OTU_89 Lysobacter	TMb3w	TMb	Summer-Autumn	97.804	-3.38121	0.571901	-5.91223	< 0.0001
OTU_978	OTU_978 Asticcacaulis	MOS3w	MOS	Summer-Autumn	11.2735	-4.02836	0.690583	-5.83327	< 0.0001
OTU_746	OTU_746 Caldithrix	WKS3w	WKS	Winter-Autumn	89.4613	-3.17958	0.533702	-5.95759	< 0.0001
OTU_153	OTU_153 Rhodobacter	MOS3x	MOS	Winter-Summer	21.7546	3.3957	0.579752	5.85717	< 0.0001
OTU_65	OTU_65 Brevibacterium	STW3y	STW	Winter-Spring	79.022	-3.02166	0.506857	-5.96156	< 0.0001
OTU_44	OTU_44 Methylobacterium	WKS3x	WKS	Spring-Autumn	24.2641	3.17506	0.535201	5.93247	< 0.0001
OTU_182	OTU_182 Pseudonocardia	STW3x	STW	Winter-Autumn	29.9	3.5495	0.604939	5.86754	< 0.0001
OTU_65	OTU_65 Brevibacterium	TMb3w	TMb	Spring-Summer	12.7895	-3.35418	0.564719	-5.93956	< 0.0001
OTU_4148	OTU_4148 Parvimonas	MOS3w	MOS	Spring-Autumn	19.0763	-4.00499	0.685764	-5.8402	< 0.0001
OTU_332	OTU_332 Leptotrichia	MOS3w	MOS	Winter-Summer	20.2677	3.88185	0.659377	5.88716	< 0.0001
OTU_23	OTU_23 Kocuria	MOS3y	MOS	Summer-Autumn	67.5103	3.75898	0.628654	5.9794	< 0.0001
OTU_181	OTU_181 Elizabethkingia	TK3y	TK	Winter-Spring	15.1713	4.51895	0.751156	6.01599	< 0.0001
OTU_20	OTU_20 Roseomonas	WKS3x	WKS	Winter-Autumn	131.449	-3.45532	0.583055	-5.92623	< 0.0001
OTU_9	OTU_9 Gordonia	TK3y	TK	Spring-Autumn	293.164	3.17896	0.526982	6.03238	< 0.0001
OTU_180	OTU_180 Blautia	STW3y	STW	Summer-Autumn	14.2259	-3.94558	0.663967	-5.94243	< 0.0001
OTU_125	OTU_125 Anoxybacillus	MOS3w	MOS	Winter-Autumn	15.0191	3.63735	0.622722	5.84105	< 0.0001
OTU_262	OTU_262 Streptococcus	ADMa3z	ADMa	Winter-Autumn	28.2803	3.69782	0.600967	6.15312	< 0.0001
OTU_226	OTU_226 Porphyromonas	SW3y	SW	Spring-Autumn	19.771	3.47498	0.582367	5.96699	< 0.0001
OTU_11	OTU_11 Bacillus	HHa3z	HHa	Spring-Summer	59.0144	3.11994	0.507061	6.15299	< 0.0001
OTU_95	OTU_95 Erythrobacter	SW3y	SW	Summer-Autumn	33.9909	3.47924	0.578434	6.01493	< 0.0001
OTU_93	OTU_93 Corynebacterium	TK3y	TK	Summer-Autumn	76.9411	4.1666	0.672759	6.19331	< 0.0001
OTU_125	OTU_125 Anoxybacillus	STW3x	STW	Spring-Autumn	61.3992	3.47932	0.584057	5.95717	< 0.0001
OTU_151	OTU_151 Corynebacterium	ADMa3z	ADMa	Spring-Summer	49.6203	3.95575	0.652089	6.06628	< 0.0001
OTU_32	OTU_32 Streptococcus	TK3z	TK	Winter-Summer	55.7926	5.35145	0.892349	5.99704	< 0.0001
OTU_124	OTU_124 Sphingomonas	TMb3y	TMb	Summer-Autumn	23.23	4.44529	0.754738	5.88984	< 0.0001
OTU_256	OTU_256 Pseudomonas	TMB3x	TMb	Spring-Autumn	15.0699	-3.66821	0.617965	-5.93596	< 0.0001
OTU_23	OTU_23 Kocuria	WKS3y	WKS	Spring-Autumn	111.89	3.6045	0.602833	5.97926	< 0.0001
OTU_149	OTU_149 Mycobacterium	STW3y	STW	Winter-Spring	74.8541	-3.78821	0.628906	-6.0235	< 0.0001
OTU_30	OTU_30 Haemophilus	HFC3z	HFC	Winter-Spring	62.0616	3.4236	0.577314	5.93023	< 0.0001
OTU_336	OTU_336 Anaerococcus	WKS3y	WKS	Spring-Summer	11.5954	4.2175	0.710105	5.93926	< 0.0001
OTU_32	OTU_32 Streptococcus	WKS3v	WKS	Summer-Autumn	341.018	-4.82535	0.781369	-6.17551	< 0.0001
OTU_77	OTU_77 Rothia	MOS3w	MOS	Winter-Autumn	46.4846	5.17284	0.879253	5.88321	< 0.0001
OTU_165	OTU_165 Lysobacter	WKS3u	WKS	Spring-Summer	47.056	-4.86614	0.812165	-5.99157	< 0.0001
OTU_17	OTU_17 Acinetobacter	TK3y	TK	Winter-Autumn	3285.59	3.80671	0.636396	5.98166	< 0.0001
OTU_355	OTU_355 Brevibacterium	QB3z	QB	Spring-Autumn	18.3161	-4.1264	0.693612	-5.94915	< 0.0001
OTU_32	OTU_32 Streptococcus	WKS3u	WKS	Spring-Summer	158.96	-4.17085	0.693571	-6.01359	< 0.0001
OTU_125	OTU_125 Anoxybacillus	TK3x	TK	Winter-Summer	10.1747	3.52105	0.592197	5.94575	< 0.0001
OTU_96	OTU_96 Blastomonas	TMB3x	TMb	Spring-Autumn	19.8361	-3.26597	0.546098	-5.98056	< 0.0001
OTU_207	OTU_207 WAL_1855D	FH3z	FH	Winter-Spring	46.0024	-3.77185	0.630044	-5.98665	< 0.0001
OTU_934	OTU_934 Wautersiella	TMb3w	TMb	Winter-Autumn	57.4317	3.04271	0.50618	6.01113	< 0.0001
OTU_22	OTU_22 Acinetobacter	HFC3z	HFC	Winter-Autumn	22.8843	-3.63281	0.609349	-5.96178	< 0.0001
OTU_67	OTU_67 Chryseobacterium	TK3z	TK	Winter-Autumn	7.75186	3.61207	0.602215	5.99797	< 0.0001
OTU_65	OTU_65 Brevibacterium	TMb3y	TMb	Spring-Autumn	14.5241	-3.91464	0.650736	-6.01572	< 0.0001
OTU_7421	OTU_7421 Leadbetterella	MOS3x	MOS	Summer-Autumn	57.712	-5.21007	0.87056	-5.98474	< 0.0001
OTU_78	OTU_78 Propionibacterium	FH3z	FH	Winter-Summer	15.4007	-3.12392	0.533794	-5.85229	< 0.0001
OTU_332	OTU_332 Leptotrichia	TMb3y	TMb	Winter-Summer	27.8112	3.07663	0.519003	5.92796	< 0.0001
OTU_180	OTU_180 Blautia	HFC3z	HFC	Spring-Autumn	35.165	-4.48923	0.731472	-6.13725	< 0.0001
OTU_223	OTU_223 Sphingobacterium	STW3y	STW	Spring-Autumn	20.7102	-4.67167	0.776572	-6.01576	< 0.0001
OTU_171	OTU_171 Photobacterium	STW3y	STW	Winter-Autumn	17.8148	-3.1038	0.519244	-5.97753	< 0.0001
OTU_535	OTU_535 Bilophila	SW3y	SW	Spring-Autumn	8.50945	-3.90629	0.643947	-6.06617	< 0.0001
OTU_9	OTU_9 Gordonia	TMb3y	TMb	Winter-Autumn	483.03	-3.25345	0.551108	-5.90347	< 0.0001
OTU_5534	OTU_5534 Deinococcus	TK3y	TK	Winter-Autumn	10.9697	4.08173	0.675812	6.03974	< 0.0001
OTU_853	OTU_853 Coprococcus	STW3x	STW	Summer-Autumn	13.7306	-3.32347	0.537452	-6.18375	< 0.0001
OTU_4148	OTU_4148 Parvimonas	WKS3u	WKS	Spring-Autumn	8.08005	3.64237	0.598585	6.08497	< 0.0001
OTU_20	OTU_20 Roseomonas	MOS3w	MOS	Summer-Autumn	249.947	-4.45673	0.7456	-5.97738	< 0.0001
OTU_136	OTU_136 Saccharopolyspora	HFC3z	HFC	Winter-Autumn	101.18	-3.57544	0.594444	-6.01476	< 0.0001
OTU_57	OTU_57 [Prevotella]	TMb3w	TMb	Winter-Autumn	33.7245	4.46193	0.734834	6.07202	< 0.0001
OTU_106	OTU_106 Aerococcus	WKS3u	WKS	Spring-Summer	33.0421	-3.89543	0.64091	-6.07798	< 0.0001
OTU_11	OTU_11 Bacillus	TK3z	TK	Winter-Spring	440.577	3.34599	0.540375	6.19198	< 0.0001
OTU_27	OTU_27 Acinetobacter	WKS3v	WKS	Spring-Autumn	1286.98	-5.35059	0.878917	-6.08771	< 0.0001
OTU_11	OTU_11 Bacillus	TMb3y	TMb	Winter-Spring	250.044	-3.29825	0.538694	-6.12268	< 0.0001
OTU_139	OTU_139 Bacteroides	STW3y	STW	Spring-Summer	17.9976	4.01072	0.655122	6.1221	< 0.0001
OTU_107	OTU_107 Chryseobacterium	SW3z	SW	Winter-Autumn	17.4615	-3.51663	0.589613	-5.96429	< 0.0001
OTU_215	OTU_215 T78	QB3y	QB	Winter-Autumn	37.5934	-4.01855	0.663925	-6.05271	< 0.0001
OTU_58	OTU_58 Gordonia	WKS3v	WKS	Winter-Summer	124.151	3.94309	0.652937	6.039	< 0.0001
OTU_140	OTU_140 Bifidobacterium	WKS3v	WKS	Winter-Autumn	39.5733	3.81322	0.625242	6.09878	< 0.0001
OTU_336	OTU_336 Anaerococcus	WKS3w	WKS	Spring-Summer	15.3658	3.38368	0.557521	6.06916	< 0.0001
OTU_57	OTU_57 [Prevotella]	STW3y	STW	Winter-Spring	40.2518	4.71771	0.768441	6.13932	< 0.0001
OTU_75	OTU_75 Lactobacillus	MOS3w	MOS	Winter-Summer	18.6296	3.2213	0.532231	6.05245	< 0.0001
OTU_65	OTU_65 Brevibacterium	WKS3u	WKS	Winter-Summer	57.4191	-3.95004	0.650882	-6.06875	< 0.0001
OTU_98	OTU_98 Sphingopyxis	WKS3x	WKS	Winter-Autumn	63.6988	-3.17967	0.522754	-6.08253	< 0.0001
OTU_95	OTU_95 Erythrobacter	HFC3z	HFC	Spring-Autumn	23.937	3.73991	0.598212	6.25181	< 0.0001
OTU_55	OTU_55 Pseudomonas	STW3y	STW	Spring-Autumn	58.5275	4.22808	0.693047	6.10071	< 0.0001
OTU_24	OTU_24 Deinococcus	TK3x	TK	Winter-Spring	112.747	3.02381	0.489037	6.1832	< 0.0001
OTU_28	OTU_28 Neisseria	TMB3x	TMb	Spring-Summer	1226.12	-3.74009	0.60961	-6.13521	< 0.0001
OTU_17	OTU_17 Acinetobacter	TK3z	TK	Spring-Summer	567.376	3.9124	0.628468	6.22529	< 0.0001
OTU_29	OTU_29 Paracoccus	MOS3w	MOS	Winter-Summer	135.863	3.56734	0.587783	6.06915	< 0.0001
OTU_303	OTU_303 Varibaculum	TK3x	TK	Spring-Summer	10.9697	-3.60092	0.588845	-6.11522	< 0.0001
OTU_85	OTU_85 Corynebacterium	HFC3z	HFC	Spring-Summer	39.7176	3.87533	0.6177	6.2738	< 0.0001
OTU_107	OTU_107 Chryseobacterium	MOS3w	MOS	Winter-Autumn	14.9046	-3.29766	0.54853	-6.01181	< 0.0001
OTU_7421	OTU_7421 Leadbetterella	WKS3v	WKS	Winter-Autumn	20.4245	-4.84492	0.787735	-6.15045	< 0.0001
OTU_150	OTU_150 Enhydrobacter	QB3z	QB	Winter-Spring	19.3862	3.56405	0.582595	6.11754	< 0.0001
OTU_82	OTU_82 Pseudomonas	MOS3x	MOS	Winter-Summer	68.4675	4.24148	0.698999	6.06793	< 0.0001
OTU_55	OTU_55 Pseudomonas	MOS3w	MOS	Spring-Autumn	71.3442	-3.46406	0.574526	-6.02942	< 0.0001
OTU_150	OTU_150 Enhydrobacter	QB3y	QB	Winter-Spring	52.0082	-4.2909	0.676831	-6.33969	< 0.0001
OTU_28	OTU_28 Neisseria	TMb3w	TMb	Spring-Summer	1887.71	-5.35792	0.871844	-6.1455	< 0.0001
OTU_115	OTU_115 Corynebacterium	WKS3u	WKS	Winter-Spring	184.741	4.92922	0.78536	6.27638	< 0.0001
OTU_25	OTU_25 Sphingomonas	TMB3x	TMb	Winter-Spring	1297.46	-4.40712	0.715261	-6.16155	< 0.0001
OTU_750	OTU_750 Sphingomonas	MOS3w	MOS	Spring-Autumn	28.1384	4.12624	0.682748	6.04357	< 0.0001
OTU_22	OTU_22 Acinetobacter	WKS3y	WKS	Winter-Spring	53.9167	-3.18581	0.521723	-6.10633	< 0.0001
OTU_28	OTU_28 Neisseria	SW3y	SW	Summer-Autumn	1139.73	-5.08726	0.82092	-6.19703	< 0.0001
OTU_350	OTU_350 Chroococcidiopsis	FH3z	FH	Spring-Summer	17.8344	-3.23849	0.537738	-6.02243	< 0.0001
OTU_21	OTU_21 Knoellia	WKS3v	WKS	Winter-Summer	235.548	3.69252	0.603833	6.11514	< 0.0001
OTU_217	OTU_217 Jeotgalicoccus	QB3z	QB	Winter-Autumn	19.1766	-4.53373	0.744686	-6.08811	< 0.0001
OTU_44	OTU_44 Methylobacterium	TK3y	TK	Winter-Autumn	535.221	3.29732	0.535907	6.15278	< 0.0001
OTU_2153	OTU_2153 Devosia	MOS3y	MOS	Spring-Autumn	24.0498	-3.59202	0.589785	-6.0904	< 0.0001
OTU_107	OTU_107 Chryseobacterium	SW3z	SW	Winter-Summer	17.4615	-3.42256	0.566722	-6.03922	< 0.0001
OTU_226	OTU_226 Porphyromonas	SW3z	SW	Spring-Summer	19.1996	4.1857	0.660011	6.34186	< 0.0001
OTU_103	OTU_103 Deinococcus	MOS3y	MOS	Winter-Spring	42.7542	3.85789	0.623737	6.18511	< 0.0001
OTU_85	OTU_85 Corynebacterium	HFC3z	HFC	Winter-Spring	39.7176	-3.67221	0.60038	-6.11646	< 0.0001
OTU_125	OTU_125 Anoxybacillus	STW3x	STW	Winter-Autumn	61.3992	3.52239	0.577052	6.10411	< 0.0001
OTU_24	OTU_24 Deinococcus	WKS3v	WKS	Summer-Autumn	308.6	-4.35273	0.682092	-6.38145	< 0.0001
OTU_10	OTU_10 Chryseobacterium	QB3z	QB	Winter-Spring	1084.86	3.91308	0.634284	6.16928	< 0.0001
OTU_223	OTU_223 Sphingobacterium	MOS3y	MOS	Spring-Summer	19.8338	-3.69045	0.596097	-6.19102	< 0.0001
OTU_127	OTU_127 Streptococcus	STW3y	STW	Winter-Summer	97.7002	4.26542	0.693552	6.15011	< 0.0001
OTU_56	OTU_56 Chryseobacterium	STW3x	STW	Spring-Autumn	34.3812	-3.15233	0.510742	-6.17206	< 0.0001
OTU_25	OTU_25 Sphingomonas	MOS3y	MOS	Summer-Autumn	29.1549	4.37435	0.704348	6.21049	< 0.0001
OTU_298	OTU_298 Prevotella	WKS3u	WKS	Winter-Autumn	16.6271	3.42428	0.544087	6.29362	< 0.0001
OTU_96	OTU_96 Blastomonas	FH3z	FH	Summer-Autumn	57.688	3.0254	0.494962	6.11238	< 0.0001
OTU_96	OTU_96 Blastomonas	TK3x	TK	Summer-Autumn	18.8056	3.03547	0.492223	6.16685	< 0.0001
OTU_78	OTU_78 Propionibacterium	QB3y	QB	Winter-Summer	35.7972	3.2776	0.533437	6.1443	< 0.0001
OTU_26	OTU_26 Dermacoccus	QB3z	QB	Winter-Summer	142.321	-3.2039	0.524345	-6.1103	< 0.0001
OTU_7421	OTU_7421 Leadbetterella	MOS3y	MOS	Spring-Autumn	21.443	-3.50253	0.568818	-6.15756	< 0.0001
OTU_1135	OTU_1135 Hyphomicrobium	TK3x	TK	Winter-Spring	14.8036	-3.08722	0.489776	-6.30334	< 0.0001
OTU_7421	OTU_7421 Leadbetterella	QB3y	QB	Winter-Autumn	12.4872	-3.41009	0.550386	-6.19582	< 0.0001
OTU_38	OTU_38 Deinococcus	QB3z	QB	Winter-Autumn	119.942	-3.66308	0.594978	-6.15666	< 0.0001
OTU_10	OTU_10 Chryseobacterium	QB3y	QB	Spring-Autumn	1131.36	-4.04326	0.652287	-6.19858	< 0.0001
OTU_3654	OTU_3654 Fusobacterium	TK3x	TK	Spring-Summer	14.7033	4.10414	0.658568	6.2319	< 0.0001
OTU_35	OTU_35 Actinomyces	STW3y	STW	Winter-Summer	47.3797	3.32006	0.534775	6.20832	< 0.0001
OTU_64	OTU_64 Streptococcus	TMB3x	TMb	Winter-Spring	96.4965	-3.7688	0.60202	-6.26027	< 0.0001
OTU_187	OTU_187 Deinococcus	SW3z	SW	Winter-Autumn	626.857	4.44814	0.727991	6.11016	< 0.0001
OTU_10	OTU_10 Chryseobacterium	WKS3v	WKS	Summer-Autumn	104.657	-3.28389	0.505003	-6.50271	< 0.0001
OTU_38	OTU_38 Deinococcus	HFC3z	HFC	Winter-Spring	85.367	3.97967	0.64254	6.19366	< 0.0001
OTU_187	OTU_187 Deinococcus	SW3y	SW	Summer-Autumn	156.983	-4.15762	0.660031	-6.29914	< 0.0001
OTU_35	OTU_35 Actinomyces	QB3y	QB	Winter-Autumn	31.0596	3.78839	0.606522	6.24609	< 0.0001
OTU_38	OTU_38 Deinococcus	QB3y	QB	Winter-Autumn	348.603	-3.89668	0.623236	-6.25233	< 0.0001
OTU_22	OTU_22 Acinetobacter	WKS3u	WKS	Spring-Autumn	15.8653	-3.95302	0.629424	-6.28038	< 0.0001
OTU_2009	OTU_2009 Prevotella	WKS3y	WKS	Winter-Autumn	8.59341	-3.71955	0.585729	-6.35029	< 0.0001
OTU_44	OTU_44 Methylobacterium	WKS3x	WKS	Winter-Spring	24.2641	-3.24322	0.51478	-6.3002	< 0.0001
OTU_21	OTU_21 Knoellia	MOS3x	MOS	Spring-Autumn	27.1498	-3.71302	0.596655	-6.22306	< 0.0001
OTU_350	OTU_350 Chroococcidiopsis	WKS3x	WKS	Spring-Summer	11.752	-3.67832	0.596302	-6.16856	< 0.0001
OTU_187	OTU_187 Deinococcus	STW3y	STW	Summer-Autumn	23.3529	-4.28726	0.685375	-6.25536	< 0.0001
OTU_98	OTU_98 Sphingopyxis	FH3z	FH	Winter-Autumn	36.2443	-3.57201	0.574348	-6.21925	< 0.0001
OTU_23	OTU_23 Kocuria	WKS3w	WKS	Winter-Autumn	127.321	-3.24283	0.515159	-6.29483	< 0.0001
OTU_82	OTU_82 Pseudomonas	HFC3z	HFC	Winter-Autumn	22.3014	4.55334	0.73233	6.2176	< 0.0001
OTU_72	OTU_72 Skermanella	TMB3x	TMb	Winter-Summer	30.4502	3.13529	0.507305	6.18029	< 0.0001
OTU_38	OTU_38 Deinococcus	QB3z	QB	Winter-Summer	119.942	-3.67193	0.595034	-6.17096	< 0.0001
OTU_65	OTU_65 Brevibacterium	QB3y	QB	Spring-Autumn	26.8618	-3.52517	0.562661	-6.26517	< 0.0001
OTU_353	OTU_353 Gemmata	WKS3v	WKS	Spring-Autumn	16.0556	3.16268	0.502494	6.29396	< 0.0001
OTU_223	OTU_223 Sphingobacterium	MOS3y	MOS	Summer-Autumn	19.8338	4.63192	0.731744	6.32998	< 0.0001
OTU_20	OTU_20 Roseomonas	WKS3w	WKS	Summer-Autumn	115.593	-3.17967	0.493354	-6.44499	< 0.0001
OTU_38	OTU_38 Deinococcus	SW3z	SW	Winter-Summer	178.398	3.49831	0.566609	6.17412	< 0.0001
OTU_38	OTU_38 Deinococcus	WKS3y	WKS	Spring-Summer	358.741	3.2919	0.525882	6.25977	< 0.0001
OTU_67	OTU_67 Chryseobacterium	HFC3z	HFC	Winter-Autumn	14.198	4.12686	0.660317	6.24982	< 0.0001
OTU_136	OTU_136 Saccharopolyspora	MOS3w	MOS	Winter-Autumn	26.8231	4.91501	0.793707	6.19248	< 0.0001
OTU_29	OTU_29 Paracoccus	STW3y	STW	Winter-Summer	247.451	3.86058	0.614509	6.28239	< 0.0001
OTU_2153	OTU_2153 Devosia	WKS3v	WKS	Spring-Autumn	51.9328	-4.29344	0.678067	-6.33189	< 0.0001
OTU_67	OTU_67 Chryseobacterium	TMB3x	TMb	Spring-Autumn	14.6108	3.55673	0.567934	6.26257	< 0.0001
OTU_350	OTU_350 Chroococcidiopsis	MOS3x	MOS	Winter-Autumn	11.7438	-4.17353	0.670368	-6.22573	< 0.0001
OTU_205	OTU_205 Flavobacterium	WKS3x	WKS	Spring-Autumn	43.7493	4.4602	0.706309	6.3148	< 0.0001
OTU_112	OTU_112 Agrobacterium	TMb3w	TMb	Spring-Summer	44.9024	3.44723	0.541803	6.36252	< 0.0001
OTU_21	OTU_21 Knoellia	TK3z	TK	Summer-Autumn	892.149	3.02012	0.472503	6.39174	< 0.0001
OTU_252	OTU_252 Leptotrichia	MOS3y	MOS	Winter-Spring	15.2045	3.30794	0.522262	6.33387	< 0.0001
OTU_21	OTU_21 Knoellia	HHa3z	HHa	Winter-Summer	88.39	-4.68953	0.744556	-6.29843	< 0.0001
OTU_24	OTU_24 Deinococcus	TK3x	TK	Winter-Autumn	112.747	3.10165	0.490686	6.32104	< 0.0001
OTU_38	OTU_38 Deinococcus	STW3x	STW	Winter-Autumn	28.7749	3.22304	0.514534	6.264	< 0.0001
OTU_23	OTU_23 Kocuria	MOS3x	MOS	Spring-Summer	50.1703	-3.55158	0.565455	-6.28093	< 0.0001
OTU_72	OTU_72 Skermanella	SW3y	SW	Winter-Summer	66.9231	-3.61013	0.568237	-6.35322	< 0.0001
OTU_65	OTU_65 Brevibacterium	WKS3w	WKS	Winter-Autumn	63.8942	-4.10888	0.645085	-6.36951	< 0.0001
OTU_355	OTU_355 Brevibacterium	QB3z	QB	Winter-Autumn	18.3161	-3.7102	0.591549	-6.272	< 0.0001
OTU_934	OTU_934 Wautersiella	QB3z	QB	Spring-Autumn	13.0914	3.52177	0.560153	6.28715	< 0.0001
OTU_89	OTU_89 Lysobacter	STW3y	STW	Spring-Autumn	279.028	4.19816	0.662159	6.34011	< 0.0001
OTU_184	OTU_184 Capnocytophaga	TMB3x	TMb	Winter-Autumn	11.5813	-4.00242	0.640503	-6.24887	< 0.0001
OTU_107	OTU_107 Chryseobacterium	SW3y	SW	Winter-Autumn	24.7593	-4.33623	0.683624	-6.343	< 0.0001
OTU_17	OTU_17 Acinetobacter	WKS3x	WKS	Spring-Summer	110.839	4.63201	0.738437	6.27272	< 0.0001
OTU_63	OTU_63 Porphyromonas	WKS3x	WKS	Winter-Summer	64.6202	4.04089	0.642779	6.2866	< 0.0001
OTU_23	OTU_23 Kocuria	STW3x	STW	Winter-Autumn	64.0647	-3.85834	0.612083	-6.30362	< 0.0001
OTU_23	OTU_23 Kocuria	WKS3y	WKS	Summer-Autumn	111.89	3.94368	0.599587	6.57733	< 0.0001
OTU_319	OTU_319 Rhodobacter	STW3x	STW	Winter-Summer	15.3432	-5.14043	0.798834	-6.43491	< 0.0001
OTU_140	OTU_140 Bifidobacterium	TK3z	TK	Summer-Autumn	15.3534	3.64912	0.562248	6.49023	< 0.0001
OTU_20	OTU_20 Roseomonas	TK3z	TK	Summer-Autumn	321.453	-6.28477	0.969042	-6.48555	< 0.0001
OTU_1135	OTU_1135 Hyphomicrobium	TK3y	TK	Spring-Summer	12.9898	3.5622	0.554793	6.42077	< 0.0001
OTU_746	OTU_746 Caldithrix	WKS3y	WKS	Spring-Summer	52.2002	-4.36037	0.687697	-6.34054	< 0.0001
OTU_60	OTU_60 Lactobacillus	TK3y	TK	Winter-Summer	40.411	4.05564	0.639265	6.34423	< 0.0001
OTU_853	OTU_853 Coprococcus	TK3x	TK	Spring-Summer	76.7679	4.32356	0.67738	6.38277	< 0.0001
OTU_60	OTU_60 Lactobacillus	TMb3w	TMb	Winter-Autumn	395.637	4.45905	0.697658	6.39145	< 0.0001
OTU_95	OTU_95 Erythrobacter	MOS3y	MOS	Winter-Autumn	30.5233	3.80834	0.6081	6.26269	< 0.0001
OTU_98	OTU_98 Sphingopyxis	TK3z	TK	Winter-Autumn	16.8638	-3.42822	0.539677	-6.35237	< 0.0001
OTU_68	OTU_68 Microbacterium	QB3y	QB	Winter-Summer	31.1234	-4.59852	0.727531	-6.32072	< 0.0001
OTU_262	OTU_262 Streptococcus	TK3x	TK	Summer-Autumn	26.6812	3.9275	0.617876	6.35645	< 0.0001
OTU_55	OTU_55 Pseudomonas	STW3y	STW	Summer-Autumn	58.5275	4.41139	0.690783	6.38608	< 0.0001
OTU_140	OTU_140 Bifidobacterium	FH3z	FH	Spring-Summer	13.4376	3.35479	0.535363	6.26637	< 0.0001
OTU_65	OTU_65 Brevibacterium	TMb3y	TMb	Winter-Autumn	14.5241	-3.58742	0.57067	-6.28633	< 0.0001
OTU_25	OTU_25 Sphingomonas	TMb3y	TMb	Spring-Summer	244.128	-3.86186	0.612505	-6.30503	< 0.0001
OTU_20	OTU_20 Roseomonas	WKS3w	WKS	Winter-Autumn	115.593	-3.02407	0.468867	-6.44974	< 0.0001
OTU_123	OTU_123 Rothia	TK3z	TK	Winter-Spring	141.497	3.2702	0.500069	6.5395	< 0.0001
OTU_121	OTU_121 Lactobacillus	MOS3y	MOS	Spring-Autumn	43.3698	-3.77305	0.595011	-6.34114	< 0.0001
OTU_101	OTU_101 Rhodococcus	STW3y	STW	Winter-Autumn	113.895	-4.17877	0.657724	-6.35337	< 0.0001
OTU_746	OTU_746 Caldithrix	TMb3y	TMb	Spring-Autumn	20.6556	-4.11004	0.641975	-6.40217	< 0.0001
OTU_65	OTU_65 Brevibacterium	WKS3x	WKS	Spring-Autumn	160.387	-3.32581	0.517546	-6.42613	< 0.0001
OTU_29	OTU_29 Paracoccus	MOS3y	MOS	Winter-Spring	126.404	4.34446	0.673409	6.45144	< 0.0001
OTU_9	OTU_9 Gordonia	TMb3y	TMb	Summer-Autumn	483.03	-3.54367	0.556534	-6.36739	< 0.0001
OTU_7421	OTU_7421 Leadbetterella	TK3x	TK	Spring-Autumn	17.243	-4.56247	0.72008	-6.33606	< 0.0001
OTU_96	OTU_96 Blastomonas	QB3z	QB	Winter-Summer	16.7249	-3.62523	0.572827	-6.32866	< 0.0001
OTU_158	OTU_158 Peptostreptococcus	MOS3w	MOS	Winter-Summer	16.9878	3.94138	0.617359	6.38426	< 0.0001
OTU_124	OTU_124 Sphingomonas	HFC3z	HFC	Summer-Autumn	19.4801	4.40216	0.678918	6.48408	< 0.0001
OTU_72	OTU_72 Skermanella	SW3y	SW	Spring-Summer	66.9231	-3.70395	0.56703	-6.53219	< 0.0001
OTU_26	OTU_26 Dermacoccus	FH3z	FH	Spring-Summer	52.7261	-3.3179	0.525683	-6.3116	< 0.0001
OTU_35	OTU_35 Actinomyces	STW3y	STW	Spring-Autumn	47.3797	-3.88322	0.602301	-6.44731	< 0.0001
OTU_184	OTU_184 Capnocytophaga	QB3z	QB	Winter-Summer	14.3622	-4.1463	0.652621	-6.35331	< 0.0001
OTU_4148	OTU_4148 Parvimonas	TMB3x	TMb	Spring-Summer	16.8565	-3.86616	0.597406	-6.47158	< 0.0001
OTU_223	OTU_223 Sphingobacterium	STW3y	STW	Winter-Autumn	20.7102	-4.42132	0.691838	-6.39069	< 0.0001
OTU_60	OTU_60 Lactobacillus	FH3z	FH	Winter-Spring	23.563	-3.12344	0.487094	-6.41241	< 0.0001
OTU_223	OTU_223 Sphingobacterium	ADMa3z	ADMa	Summer-Autumn	93.145	3.98937	0.595786	6.69598	< 0.0001
OTU_98	OTU_98 Sphingopyxis	QB3y	QB	Winter-Autumn	27.7771	-3.43865	0.532552	-6.45692	< 0.0001
OTU_25	OTU_25 Sphingomonas	TMb3y	TMb	Summer-Autumn	244.128	3.97781	0.620765	6.40792	< 0.0001
OTU_1135	OTU_1135 Hyphomicrobium	TK3y	TK	Spring-Autumn	12.9898	3.6989	0.564135	6.55677	< 0.0001
OTU_340	OTU_340 Prevotella	MOS3y	MOS	Summer-Autumn	14.3478	-3.56194	0.54692	-6.51272	< 0.0001
OTU_7421	OTU_7421 Leadbetterella	MOS3y	MOS	Summer-Autumn	21.443	-3.91841	0.601333	-6.5162	< 0.0001
OTU_223	OTU_223 Sphingobacterium	HFC3z	HFC	Spring-Summer	45.9978	-4.17539	0.63027	-6.62477	< 0.0001
OTU_40	OTU_40 Finegoldia	WKS3y	WKS	Winter-Summer	103.283	-3.55672	0.546391	-6.50947	< 0.0001
OTU_85	OTU_85 Corynebacterium	TMb3y	TMb	Winter-Autumn	29.7173	3.42867	0.538377	6.36853	< 0.0001
OTU_21	OTU_21 Knoellia	TMb3w	TMb	Spring-Summer	114.104	3.60951	0.552195	6.53666	< 0.0001
OTU_27	OTU_27 Acinetobacter	TMb3y	TMb	Spring-Summer	14.9113	-3.2257	0.504801	-6.39004	< 0.0001
OTU_332	OTU_332 Leptotrichia	MOS3y	MOS	Winter-Summer	14.047	3.71286	0.581675	6.38305	< 0.0001
OTU_23	OTU_23 Kocuria	WKS3w	WKS	Spring-Summer	127.321	-3.44161	0.533099	-6.45586	< 0.0001
OTU_180	OTU_180 Blautia	SW3y	SW	Winter-Spring	10.8681	3.92146	0.600632	6.52889	< 0.0001
OTU_103	OTU_103 Deinococcus	WKS3u	WKS	Winter-Summer	54.7151	-3.85424	0.598201	-6.44304	< 0.0001
OTU_38	OTU_38 Deinococcus	WKS3u	WKS	Winter-Summer	247.394	-4.10938	0.636963	-6.45152	< 0.0001
OTU_23	OTU_23 Kocuria	MOS3y	MOS	Spring-Summer	67.5103	-3.97507	0.611213	-6.50359	< 0.0001
OTU_22	OTU_22 Acinetobacter	SW3y	SW	Winter-Spring	13.9189	-4.69196	0.716834	-6.5454	< 0.0001
OTU_135	OTU_135 Actinomycetospora	TK3z	TK	Summer-Autumn	40.8272	-4.05086	0.608721	-6.6547	< 0.0001
OTU_20	OTU_20 Roseomonas	WKS3v	WKS	Winter-Spring	174.543	-4.4324	0.667507	-6.64024	< 0.0001
OTU_227	OTU_227 Collinsella	WKS3v	WKS	Winter-Spring	11.5215	-4.3874	0.65919	-6.65574	< 0.0001
OTU_67	OTU_67 Chryseobacterium	STW3y	STW	Winter-Autumn	45.8792	5.16814	0.799755	6.46215	< 0.0001
OTU_355	OTU_355 Brevibacterium	QB3z	QB	Spring-Summer	18.3161	-4.48705	0.691804	-6.48601	< 0.0001
OTU_106	OTU_106 Aerococcus	WKS3x	WKS	Winter-Autumn	14.4653	-3.48275	0.53739	-6.48085	< 0.0001
OTU_65	OTU_65 Brevibacterium	TK3x	TK	Winter-Summer	37.6275	-3.12479	0.483411	-6.46405	< 0.0001
OTU_77	OTU_77 Rothia	WKS3w	WKS	Winter-Summer	55.6337	5.1621	0.789408	6.53921	< 0.0001
OTU_25	OTU_25 Sphingomonas	HFC3z	HFC	Spring-Summer	64.3384	-3.46884	0.51656	-6.71527	< 0.0001
OTU_10	OTU_10 Chryseobacterium	HFC3z	HFC	Winter-Spring	118.274	3.62906	0.559409	6.4873	< 0.0001
OTU_65	OTU_65 Brevibacterium	STW3y	STW	Winter-Autumn	79.022	-3.28218	0.506014	-6.48634	< 0.0001
OTU_82	OTU_82 Pseudomonas	FH3z	FH	Winter-Summer	43.6838	3.0666	0.48333	6.34474	< 0.0001
OTU_22	OTU_22 Acinetobacter	WKS3w	WKS	Spring-Summer	103.857	-4.83731	0.742649	-6.51358	< 0.0001
OTU_39	OTU_39 Corynebacterium	QB3z	QB	Winter-Summer	28.8379	3.03923	0.470227	6.46333	< 0.0001
OTU_11	OTU_11 Bacillus	QB3z	QB	Winter-Summer	506.422	3.28392	0.507284	6.47354	< 0.0001
OTU_158	OTU_158 Peptostreptococcus	MOS3y	MOS	Winter-Summer	21.2924	4.6164	0.717371	6.43516	< 0.0001
OTU_746	OTU_746 Caldithrix	TMb3w	TMb	Winter-Autumn	15.6223	-3.0264	0.461557	-6.55693	< 0.0001
OTU_2153	OTU_2153 Devosia	WKS3v	WKS	Winter-Autumn	51.9328	-3.74945	0.572381	-6.55063	< 0.0001
OTU_125	OTU_125 Anoxybacillus	WKS3v	WKS	Winter-Autumn	23.0803	4.17608	0.637213	6.55366	< 0.0001
OTU_180	OTU_180 Blautia	HFC3z	HFC	Summer-Autumn	35.165	-3.64567	0.551281	-6.61308	< 0.0001
OTU_20	OTU_20 Roseomonas	WKS3u	WKS	Summer-Autumn	338.814	4.13021	0.624242	6.61636	< 0.0001
OTU_75	OTU_75 Lactobacillus	TK3x	TK	Winter-Summer	25.1651	3.19205	0.489989	6.51454	< 0.0001
OTU_20	OTU_20 Roseomonas	WKS3u	WKS	Spring-Autumn	338.814	4.11259	0.623386	6.59717	< 0.0001
OTU_40	OTU_40 Finegoldia	TMb3w	TMb	Winter-Spring	85.3167	5.36643	0.810807	6.61862	< 0.0001
OTU_40	OTU_40 Finegoldia	FH3z	FH	Winter-Autumn	166.153	-3.3628	0.514139	-6.54065	< 0.0001
OTU_264	OTU_264 Peptoniphilus	WKS3u	WKS	Spring-Autumn	14.5258	-4.05389	0.612112	-6.62279	< 0.0001
OTU_26	OTU_26 Dermacoccus	FH3z	FH	Winter-Summer	52.7261	-3.31587	0.51784	-6.40327	< 0.0001
OTU_127	OTU_127 Streptococcus	STW3y	STW	Winter-Spring	97.7002	4.73083	0.711334	6.65064	< 0.0001
OTU_65	OTU_65 Brevibacterium	WKS3v	WKS	Winter-Autumn	164.697	-3.32103	0.499982	-6.6423	< 0.0001
OTU_219	OTU_219 Arenibacter	MOS3x	MOS	Winter-Autumn	69.115	3.98451	0.61163	6.51457	< 0.0001
OTU_25	OTU_25 Sphingomonas	MOS3x	MOS	Spring-Summer	43.4887	-4.29842	0.655837	-6.55409	< 0.0001
OTU_64	OTU_64 Streptococcus	TK3x	TK	Summer-Autumn	87.5922	-3.27352	0.498889	-6.56161	< 0.0001
OTU_25	OTU_25 Sphingomonas	MOS3y	MOS	Winter-Summer	29.1549	-4.1144	0.632534	-6.50464	< 0.0001
OTU_172	OTU_172 Veillonella	WKS3x	WKS	Spring-Summer	23.1392	-5.22348	0.802389	-6.50991	< 0.0001
OTU_50	OTU_50 Corynebacterium	TK3y	TK	Winter-Autumn	394.314	3.15422	0.47959	6.57692	< 0.0001
OTU_223	OTU_223 Sphingobacterium	MOS3y	MOS	Winter-Summer	19.8338	-3.86166	0.592865	-6.51355	< 0.0001
OTU_64	OTU_64 Streptococcus	SW3y	SW	Summer-Autumn	604.199	-4.60986	0.693574	-6.64653	< 0.0001
OTU_77	OTU_77 Rothia	FH3z	FH	Winter-Summer	80.5535	-4.03594	0.627212	-6.43473	< 0.0001
OTU_20	OTU_20 Roseomonas	ADMa3z	ADMa	Winter-Autumn	174.039	-5.86913	0.857087	-6.84776	< 0.0001
OTU_20	OTU_20 Roseomonas	ADMa3z	ADMa	Spring-Autumn	174.039	-5.72063	0.850366	-6.72725	< 0.0001
OTU_96	OTU_96 Blastomonas	QB3z	QB	Spring-Autumn	16.7249	3.88134	0.591721	6.55941	< 0.0001
OTU_74	OTU_74 Actinomyces	MOS3w	MOS	Winter-Spring	30.9591	3.85136	0.582574	6.61094	< 0.0001
OTU_219	OTU_219 Arenibacter	MOS3x	MOS	Winter-Spring	69.115	3.92667	0.58381	6.72593	< 0.0001
OTU_106	OTU_106 Aerococcus	WKS3u	WKS	Winter-Summer	33.0421	-3.51528	0.534379	-6.57825	< 0.0001
OTU_56	OTU_56 Chryseobacterium	SW3z	SW	Winter-Spring	32.0739	3.59479	0.551103	6.5229	< 0.0001
OTU_4148	OTU_4148 Parvimonas	MOS3w	MOS	Winter-Summer	19.0763	-3.40795	0.516948	-6.59244	< 0.0001
OTU_753	OTU_753 Bacteroides	STW3y	STW	Winter-Summer	68.7954	-3.57371	0.539963	-6.61845	< 0.0001
OTU_7421	OTU_7421 Leadbetterella	MOS3x	MOS	Spring-Autumn	57.712	-5.99374	0.908421	-6.59797	< 0.0001
OTU_64	OTU_64 Streptococcus	MOS3w	MOS	Spring-Autumn	202.357	-3.18702	0.487816	-6.53325	< 0.0001
OTU_103	OTU_103 Deinococcus	TMb3y	TMb	Spring-Summer	102.893	-3.76844	0.573753	-6.56806	< 0.0001
OTU_282	OTU_282 Parabacteroides	WKS3x	WKS	Spring-Summer	13.4155	-4.16514	0.634578	-6.56364	< 0.0001
OTU_131	OTU_131 Granulicatella	MOS3x	MOS	Winter-Summer	77.0681	4.1828	0.635162	6.58541	< 0.0001
OTU_124	OTU_124 Sphingomonas	TMb3y	TMb	Winter-Summer	23.23	-4.22424	0.644879	-6.55044	< 0.0001
OTU_112	OTU_112 Agrobacterium	WKS3u	WKS	Winter-Spring	65.1935	3.47779	0.509096	6.8313	< 0.0001
OTU_150	OTU_150 Enhydrobacter	MOS3y	MOS	Winter-Autumn	18.0886	-5.16791	0.791444	-6.52972	< 0.0001
OTU_158	OTU_158 Peptostreptococcus	MOS3w	MOS	Winter-Spring	16.9878	4.16217	0.624517	6.66463	< 0.0001
OTU_746	OTU_746 Caldithrix	MOS3w	MOS	Winter-Summer	43.8769	-3.03718	0.457053	-6.64514	< 0.0001
OTU_64	OTU_64 Streptococcus	STW3y	STW	Winter-Autumn	145.741	-3.73666	0.563592	-6.63008	< 0.0001
OTU_64	OTU_64 Streptococcus	TK3x	TK	Winter-Autumn	87.5922	-3.29991	0.495556	-6.65901	< 0.0001
OTU_83	OTU_83 Sphingomonas	MOS3w	MOS	Spring-Autumn	42.073	-3.42465	0.519847	-6.5878	< 0.0001
OTU_57	OTU_57 [Prevotella]	STW3y	STW	Winter-Autumn	40.2518	5.50713	0.828455	6.64748	< 0.0001
OTU_2153	OTU_2153 Devosia	SW3z	SW	Winter-Spring	16.7119	-3.93736	0.597906	-6.58525	< 0.0001
OTU_853	OTU_853 Coprococcus	ADMa3z	ADMa	Spring-Summer	73.2045	5.48805	0.809439	6.78006	< 0.0001
OTU_89	OTU_89 Lysobacter	MOS3x	MOS	Summer-Autumn	228.819	3.5306	0.530806	6.6514	< 0.0001
OTU_25	OTU_25 Sphingomonas	TMb3w	TMb	Summer-Autumn	469.703	5.7094	0.855737	6.6719	< 0.0001
OTU_27	OTU_27 Acinetobacter	FH3z	FH	Spring-Summer	132.464	-4.40769	0.66975	-6.58109	< 0.0001
OTU_2153	OTU_2153 Devosia	MOS3y	MOS	Winter-Autumn	24.0498	-3.89573	0.592229	-6.57808	< 0.0001
OTU_4148	OTU_4148 Parvimonas	MOS3w	MOS	Spring-Summer	19.0763	-4.52187	0.674975	-6.69932	< 0.0001
OTU_7421	OTU_7421 Leadbetterella	TK3x	TK	Summer-Autumn	17.243	-4.62987	0.69313	-6.67965	< 0.0001
OTU_151	OTU_151 Corynebacterium	ADMa3z	ADMa	Winter-Spring	49.6203	-4.47923	0.645117	-6.94328	< 0.0001
OTU_746	OTU_746 Caldithrix	MOS3w	MOS	Spring-Autumn	43.8769	-3.8952	0.587157	-6.634	< 0.0001
OTU_112	OTU_112 Agrobacterium	WKS3x	WKS	Winter-Autumn	23.4123	3.85156	0.576044	6.68623	< 0.0001
OTU_64	OTU_64 Streptococcus	WKS3v	WKS	Winter-Spring	77.1904	-3.04384	0.438646	-6.93917	< 0.0001
OTU_22	OTU_22 Acinetobacter	FH3z	FH	Winter-Summer	71.6029	-4.04773	0.618272	-6.54684	< 0.0001
OTU_126	OTU_126 Methylobacterium	SW3y	SW	Spring-Autumn	433.692	-4.88976	0.72471	-6.74719	< 0.0001
OTU_853	OTU_853 Coprococcus	SW3y	SW	Summer-Autumn	17.4415	-4.10588	0.606034	-6.775	< 0.0001
OTU_7421	OTU_7421 Leadbetterella	TK3x	TK	Winter-Autumn	17.243	-4.41362	0.655968	-6.72841	< 0.0001
OTU_150	OTU_150 Enhydrobacter	QB3z	QB	Winter-Autumn	19.3862	3.8586	0.578571	6.66919	< 0.0001
OTU_336	OTU_336 Anaerococcus	WKS3w	WKS	Spring-Autumn	15.3658	4.0536	0.60356	6.71615	< 0.0001
OTU_17	OTU_17 Acinetobacter	WKS3y	WKS	Summer-Autumn	172.965	4.02098	0.577054	6.96811	< 0.0001
OTU_25	OTU_25 Sphingomonas	WKS3w	WKS	Winter-Autumn	44.0785	-5.01533	0.738732	-6.7891	< 0.0001
OTU_96	OTU_96 Blastomonas	MOS3x	MOS	Summer-Autumn	14.6352	4.14197	0.614916	6.73583	< 0.0001
OTU_98	OTU_98 Sphingopyxis	HFC3z	HFC	Winter-Summer	24.7971	-3.5684	0.53018	-6.73055	< 0.0001
OTU_2153	OTU_2153 Devosia	HFC3z	HFC	Winter-Summer	20.7879	-3.58456	0.531445	-6.74493	< 0.0001
OTU_1135	OTU_1135 Hyphomicrobium	QB3y	QB	Winter-Summer	49.4483	5.98217	0.8908	6.71551	< 0.0001
OTU_20	OTU_20 Roseomonas	TMb3w	TMb	Winter-Summer	66.5009	-4.76613	0.710453	-6.70857	< 0.0001
OTU_150	OTU_150 Enhydrobacter	QB3y	QB	Spring-Autumn	52.0082	4.84635	0.716938	6.75979	< 0.0001
OTU_6036	OTU_6036 Lactobacillus	HFC3z	HFC	Spring-Summer	33.3402	4.29748	0.612712	7.01387	< 0.0001
OTU_95	OTU_95 Erythrobacter	TMb3y	TMb	Winter-Summer	63.668	3.90283	0.583858	6.68455	< 0.0001
OTU_28	OTU_28 Neisseria	MOS3x	MOS	Winter-Autumn	50.4136	-4.55462	0.678553	-6.71225	< 0.0001
OTU_276	OTU_276 Chryseobacterium	MOS3w	MOS	Summer-Autumn	61.6329	-4.74828	0.709319	-6.69413	< 0.0001
OTU_64	OTU_64 Streptococcus	WKS3x	WKS	Winter-Summer	65.5192	-3.56105	0.531219	-6.70355	< 0.0001
OTU_9	OTU_9 Gordonia	TK3x	TK	Spring-Autumn	263.172	-3.33976	0.498572	-6.69867	< 0.0001
OTU_98	OTU_98 Sphingopyxis	QB3y	QB	Spring-Summer	27.7771	-3.28572	0.484382	-6.78332	< 0.0001
OTU_21	OTU_21 Knoellia	FH3z	FH	Winter-Summer	59.4747	-3.30538	0.499312	-6.61987	< 0.0001
OTU_98	OTU_98 Sphingopyxis	WKS3y	WKS	Winter-Autumn	30.5517	-3.99677	0.580172	-6.88894	< 0.0001
OTU_350	OTU_350 Chroococcidiopsis	TK3x	TK	Spring-Autumn	44.5486	-3.84384	0.572792	-6.71071	< 0.0001
OTU_40	OTU_40 Finegoldia	WKS3y	WKS	Spring-Autumn	103.283	-4.58414	0.677596	-6.7653	< 0.0001
OTU_95	OTU_95 Erythrobacter	TMb3y	TMb	Winter-Autumn	63.668	3.86735	0.577879	6.69232	< 0.0001
OTU_96	OTU_96 Blastomonas	TK3z	TK	Winter-Autumn	41.297	3.8147	0.562454	6.78225	< 0.0001
OTU_25	OTU_25 Sphingomonas	TMb3w	TMb	Winter-Spring	469.703	-5.90527	0.85757	-6.88605	< 0.0001
OTU_336	OTU_336 Anaerococcus	WKS3y	WKS	Winter-Spring	11.5954	-3.70793	0.54706	-6.77792	< 0.0001
OTU_44	OTU_44 Methylobacterium	TMB3x	TMb	Winter-Autumn	51.9608	-4.33616	0.645178	-6.72087	< 0.0001
OTU_83	OTU_83 Sphingomonas	TMb3w	TMb	Spring-Summer	19.188	-4.15559	0.601693	-6.9065	< 0.0001
OTU_134	OTU_134 Lautropia	HFC3z	HFC	Summer-Autumn	20.7755	4.61281	0.665181	6.93467	< 0.0001
OTU_72	OTU_72 Skermanella	FH3z	FH	Winter-Autumn	81.5187	4.40092	0.647218	6.79974	< 0.0001
OTU_1135	OTU_1135 Hyphomicrobium	TK3x	TK	Spring-Autumn	14.8036	4.36947	0.645539	6.76871	< 0.0001
OTU_746	OTU_746 Caldithrix	TMb3w	TMb	Spring-Summer	15.6223	-4.30861	0.620922	-6.93904	< 0.0001
OTU_2153	OTU_2153 Devosia	STW3x	STW	Winter-Summer	31.35	-4.2404	0.615692	-6.88721	< 0.0001
OTU_96	OTU_96 Blastomonas	QB3z	QB	Winter-Spring	16.7249	-3.91715	0.573066	-6.83542	< 0.0001
OTU_107	OTU_107 Chryseobacterium	QB3y	QB	Winter-Autumn	34.5481	-4.68687	0.684458	-6.84756	< 0.0001
OTU_746	OTU_746 Caldithrix	TMb3y	TMb	Winter-Summer	20.6556	-3.28968	0.486878	-6.75668	< 0.0001
OTU_85	OTU_85 Corynebacterium	MOS3w	MOS	Winter-Spring	46.6703	4.00402	0.581982	6.87998	< 0.0001
OTU_125	OTU_125 Anoxybacillus	MOS3w	MOS	Winter-Spring	15.0191	4.27561	0.619114	6.90601	< 0.0001
OTU_20	OTU_20 Roseomonas	HFC3z	HFC	Spring-Autumn	140.19	-4.22998	0.605857	-6.98182	< 0.0001
OTU_83	OTU_83 Sphingomonas	WKS3u	WKS	Spring-Autumn	59.4858	-5.36433	0.774721	-6.92421	< 0.0001
OTU_124	OTU_124 Sphingomonas	TMb3y	TMb	Spring-Summer	23.23	-4.56522	0.672671	-6.7867	< 0.0001
OTU_17	OTU_17 Acinetobacter	TMB3x	TMb	Winter-Autumn	90.9332	-3.29763	0.4873	-6.76714	< 0.0001
OTU_9	OTU_9 Gordonia	TK3z	TK	Spring-Summer	123.09	4.26466	0.609687	6.99483	< 0.0001
OTU_83	OTU_83 Sphingomonas	STW3x	STW	Spring-Summer	115.48	-4.54157	0.647536	-7.01363	< 0.0001
OTU_276	OTU_276 Chryseobacterium	MOS3w	MOS	Spring-Autumn	61.6329	-4.81548	0.708128	-6.80029	< 0.0001
OTU_24	OTU_24 Deinococcus	SW3y	SW	Spring-Summer	24.2763	-4.86571	0.698583	-6.96512	< 0.0001
OTU_134	OTU_134 Lautropia	HFC3z	HFC	Winter-Summer	20.7755	-4.24073	0.614012	-6.90659	< 0.0001
OTU_72	OTU_72 Skermanella	MOS3w	MOS	Winter-Autumn	45.6148	5.57094	0.821703	6.77974	< 0.0001
OTU_303	OTU_303 Varibaculum	TK3x	TK	Winter-Summer	10.9697	-3.51628	0.514776	-6.83071	< 0.0001
OTU_139	OTU_139 Bacteroides	STW3y	STW	Winter-Spring	17.9976	-4.57925	0.659729	-6.94111	< 0.0001
OTU_5743	OTU_5743 Rubellimicrobium	QB3y	QB	Spring-Autumn	38.8083	5.5	0.799945	6.87547	< 0.0001
OTU_60	OTU_60 Lactobacillus	FH3z	FH	Spring-Summer	23.563	3.41453	0.504076	6.77384	< 0.0001
OTU_107	OTU_107 Chryseobacterium	MOS3y	MOS	Winter-Autumn	34.4962	-4.25377	0.627966	-6.77389	< 0.0001
OTU_75	OTU_75 Lactobacillus	TK3y	TK	Winter-Autumn	28.8825	3.40303	0.495564	6.86698	< 0.0001
OTU_66	OTU_66 Veillonella	TK3x	TK	Spring-Summer	140.732	-3.52176	0.508689	-6.9232	< 0.0001
OTU_98	OTU_98 Sphingopyxis	WKS3w	WKS	Winter-Autumn	35.8964	-4.7005	0.675619	-6.95733	< 0.0001
OTU_148	OTU_148 Rothia	FH3z	FH	Spring-Summer	25.9566	-4.02063	0.591123	-6.80169	< 0.0001
OTU_486	OTU_486 Ruminococcus	TK3y	TK	Winter-Summer	94.4809	5.0158	0.729519	6.87548	< 0.0001
OTU_136	OTU_136 Saccharopolyspora	TK3z	TK	Summer-Autumn	16.2636	-4.46075	0.62716	-7.11261	< 0.0001
OTU_77	OTU_77 Rothia	WKS3w	WKS	Winter-Autumn	55.6337	5.67889	0.813252	6.98294	< 0.0001
OTU_215	OTU_215 T78	QB3y	QB	Winter-Summer	37.5934	-4.54355	0.660852	-6.87529	< 0.0001
OTU_190	OTU_190 Methylobacterium	STW3x	STW	Winter-Autumn	11.8179	-3.27936	0.479213	-6.84322	< 0.0001
OTU_367	OTU_367 Kingella	MOS3w	MOS	Summer-Autumn	45.3999	-5.29768	0.77534	-6.83271	< 0.0001
OTU_267	OTU_267 Cloacibacterium	WKS3y	WKS	Winter-Autumn	17.3547	-3.65666	0.519882	-7.03363	< 0.0001
OTU_4	OTU_4 Enhydrobacter	TMb3w	TMb	Spring-Autumn	1359.11	3.9902	0.569959	7.00085	< 0.0001
OTU_103	OTU_103 Deinococcus	ADMa3z	ADMa	Spring-Autumn	59.8912	4.34002	0.616069	7.0447	< 0.0001
OTU_75	OTU_75 Lactobacillus	SW3z	SW	Winter-Autumn	38.5422	-4.15169	0.610052	-6.80548	< 0.0001
OTU_76	OTU_76 Mycobacterium	STW3y	STW	Winter-Autumn	47.3926	5.37036	0.7761	6.91968	< 0.0001
OTU_746	OTU_746 Caldithrix	SW3y	SW	Winter-Spring	83.0419	-3.15324	0.451032	-6.99117	< 0.0001
OTU_753	OTU_753 Bacteroides	SW3z	SW	Winter-Autumn	89.1411	5.24562	0.768848	6.8227	< 0.0001
OTU_26	OTU_26 Dermacoccus	STW3y	STW	Spring-Summer	653.397	-3.64207	0.523505	-6.95709	< 0.0001
OTU_135	OTU_135 Actinomycetospora	TK3x	TK	Spring-Autumn	196.12	-6.19768	0.900675	-6.88115	< 0.0001
OTU_10	OTU_10 Chryseobacterium	TK3y	TK	Winter-Summer	1457.51	3.87819	0.559532	6.93113	< 0.0001
OTU_121	OTU_121 Lactobacillus	MOS3w	MOS	Spring-Summer	18.323	-3.98357	0.573181	-6.94993	< 0.0001
OTU_171	OTU_171 Photobacterium	STW3y	STW	Spring-Autumn	17.8148	-4.55353	0.653011	-6.97313	< 0.0001
OTU_142	OTU_142 Peptoniphilus	STW3x	STW	Winter-Autumn	28.0191	-3.78718	0.550033	-6.88537	< 0.0001
OTU_22	OTU_22 Acinetobacter	WKS3y	WKS	Spring-Autumn	53.9167	3.7197	0.536691	6.93081	< 0.0001
OTU_23	OTU_23 Kocuria	MOS3w	MOS	Summer-Autumn	37.4347	3.42252	0.496989	6.88651	< 0.0001
OTU_25	OTU_25 Sphingomonas	MOS3w	MOS	Spring-Summer	172.387	-5.32912	0.764653	-6.96933	< 0.0001
OTU_24	OTU_24 Deinococcus	WKS3x	WKS	Summer-Autumn	296.66	-4.05189	0.579903	-6.98719	< 0.0001
OTU_9	OTU_9 Gordonia	MOS3w	MOS	Spring-Autumn	2340.6	-5.0511	0.730325	-6.91624	< 0.0001
OTU_934	OTU_934 Wautersiella	FH3z	FH	Winter-Summer	40.0293	3.39835	0.49865	6.81509	< 0.0001
OTU_76	OTU_76 Mycobacterium	STW3x	STW	Winter-Autumn	41.1517	3.58595	0.519149	6.90736	< 0.0001
OTU_355	OTU_355 Brevibacterium	QB3z	QB	Winter-Summer	18.3161	-4.07084	0.589377	-6.90703	< 0.0001
OTU_75	OTU_75 Lactobacillus	TMB3x	TMb	Spring-Autumn	54.7366	-4.18292	0.603388	-6.93239	< 0.0001
OTU_94	OTU_94 Corynebacterium	MOS3w	MOS	Winter-Spring	28.3398	3.85484	0.54753	7.04043	< 0.0001
OTU_39	OTU_39 Corynebacterium	TMb3y	TMb	Winter-Autumn	26.4903	-3.5738	0.519145	-6.88402	< 0.0001
OTU_39	OTU_39 Corynebacterium	MOS3w	MOS	Spring-Autumn	96.2808	-5.00297	0.720779	-6.94105	< 0.0001
OTU_83	OTU_83 Sphingomonas	HFC3z	HFC	Winter-Summer	64.6478	-3.53146	0.500491	-7.05598	< 0.0001
OTU_29	OTU_29 Paracoccus	TMb3y	TMb	Winter-Spring	252.496	3.18669	0.446601	7.13542	< 0.0001
OTU_24	OTU_24 Deinococcus	TMb3w	TMb	Spring-Autumn	65.0136	-3.86718	0.545589	-7.08808	< 0.0001
OTU_98	OTU_98 Sphingopyxis	TMB3x	TMb	Winter-Summer	14.8394	-3.98159	0.577887	-6.88991	< 0.0001
OTU_746	OTU_746 Caldithrix	TMB3x	TMb	Spring-Summer	34.5644	-4.40723	0.627925	-7.01872	< 0.0001
OTU_267	OTU_267 Cloacibacterium	WKS3y	WKS	Winter-Spring	17.3547	-3.77778	0.542348	-6.96561	< 0.0001
OTU_60	OTU_60 Lactobacillus	SW3z	SW	Summer-Autumn	60.8546	-3.19482	0.451876	-7.07011	< 0.0001
OTU_32	OTU_32 Streptococcus	WKS3w	WKS	Winter-Spring	118.17	-4.74036	0.675067	-7.02206	< 0.0001
OTU_10	OTU_10 Chryseobacterium	HFC3z	HFC	Summer-Autumn	118.274	-3.5814	0.501138	-7.14653	< 0.0001
OTU_256	OTU_256 Pseudomonas	TMB3x	TMb	Winter-Autumn	15.0699	-3.30034	0.475976	-6.93384	< 0.0001
OTU_23	OTU_23 Kocuria	MOS3w	MOS	Winter-Summer	37.4347	-3.07541	0.438863	-7.00768	< 0.0001
OTU_56	OTU_56 Chryseobacterium	SW3z	SW	Winter-Autumn	32.0739	4.25342	0.613816	6.92947	< 0.0001
OTU_121	OTU_121 Lactobacillus	SW3z	SW	Winter-Summer	28.3592	-4.52954	0.654275	-6.92299	< 0.0001
OTU_27	OTU_27 Acinetobacter	WKS3w	WKS	Winter-Summer	602.426	-5.8638	0.828309	-7.07925	< 0.0001
OTU_346	OTU_346 Peptoniphilus	MOS3y	MOS	Winter-Autumn	44.7293	4.74187	0.684752	6.92495	< 0.0001
OTU_207	OTU_207 WAL_1855D	FH3z	FH	Winter-Summer	46.0024	-4.32437	0.627242	-6.89426	< 0.0001
OTU_64	OTU_64 Streptococcus	WKS3u	WKS	Winter-Spring	107.24	-3.37071	0.459282	-7.33908	< 0.0001
OTU_20	OTU_20 Roseomonas	WKS3u	WKS	Winter-Spring	338.814	-4.54596	0.623569	-7.29024	< 0.0001
OTU_66	OTU_66 Veillonella	TK3x	TK	Summer-Autumn	140.732	3.58691	0.510336	7.02853	< 0.0001
OTU_20	OTU_20 Roseomonas	FH3z	FH	Spring-Autumn	38.9118	-3.1653	0.44961	-7.04009	< 0.0001
OTU_144	OTU_144 Pseudomonas	FH3z	FH	Spring-Autumn	41.9064	3.44643	0.488422	7.05626	< 0.0001
OTU_66	OTU_66 Veillonella	TMB3x	TMb	Spring-Autumn	24.6872	-4.94047	0.703569	-7.02202	< 0.0001
OTU_103	OTU_103 Deinococcus	TMb3y	TMb	Summer-Autumn	102.893	4.20302	0.599522	7.01062	< 0.0001
OTU_282	OTU_282 Parabacteroides	WKS3v	WKS	Winter-Summer	12.7982	-3.86039	0.551389	-7.00121	< 0.0001
OTU_98	OTU_98 Sphingopyxis	HFC3z	HFC	Winter-Autumn	24.7971	-3.70954	0.529109	-7.01092	< 0.0001
OTU_121	OTU_121 Lactobacillus	MOS3w	MOS	Winter-Autumn	18.323	-4.02123	0.576775	-6.97192	< 0.0001
OTU_20	OTU_20 Roseomonas	TK3z	TK	Winter-Autumn	321.453	-6.848	0.969023	-7.06691	< 0.0001
OTU_38	OTU_38 Deinococcus	QB3y	QB	Spring-Autumn	348.603	-4.51846	0.639547	-7.06509	< 0.0001
OTU_25	OTU_25 Sphingomonas	STW3x	STW	Spring-Autumn	121.801	4.67788	0.66308	7.05477	< 0.0001
OTU_262	OTU_262 Streptococcus	TK3x	TK	Winter-Summer	26.6812	-4.13278	0.586582	-7.04553	< 0.0001
OTU_121	OTU_121 Lactobacillus	MOS3x	MOS	Winter-Autumn	34.9553	-3.69016	0.526768	-7.00528	< 0.0001
OTU_853	OTU_853 Coprococcus	STW3y	STW	Winter-Spring	51.2543	5.11732	0.71361	7.17103	< 0.0001
OTU_332	OTU_332 Leptotrichia	STW3y	STW	Winter-Autumn	29.9094	4.08648	0.577388	7.07754	< 0.0001
OTU_17	OTU_17 Acinetobacter	WKS3u	WKS	Summer-Autumn	13.8657	3.76134	0.526622	7.14239	< 0.0001
OTU_205	OTU_205 Flavobacterium	HFC3z	HFC	Winter-Autumn	14.1984	3.55602	0.504402	7.04998	< 0.0001
OTU_22	OTU_22 Acinetobacter	QB3z	QB	Winter-Summer	14.3623	-4.09678	0.582476	-7.03338	< 0.0001
OTU_1843	OTU_1843 Bdellovibrio	TK3x	TK	Summer-Autumn	42.1811	4.58358	0.646452	7.09036	< 0.0001
OTU_103	OTU_103 Deinococcus	MOS3y	MOS	Winter-Autumn	42.7542	4.9231	0.704469	6.98838	< 0.0001
OTU_4148	OTU_4148 Parvimonas	WKS3w	WKS	Winter-Spring	17.0126	-5.0867	0.714738	-7.11688	< 0.0001
OTU_65	OTU_65 Brevibacterium	TMb3w	TMb	Winter-Autumn	12.7895	-4.08416	0.572385	-7.13533	< 0.0001
OTU_29	OTU_29 Paracoccus	WKS3y	WKS	Winter-Summer	294.33	3.25572	0.452773	7.19063	< 0.0001
OTU_106	OTU_106 Aerococcus	QB3y	QB	Spring-Autumn	62.2129	5.83576	0.818698	7.1281	< 0.0001
OTU_140	OTU_140 Bifidobacterium	FH3z	FH	Spring-Autumn	13.4376	4.412	0.617855	7.14083	< 0.0001
OTU_149	OTU_149 Mycobacterium	FH3z	FH	Spring-Autumn	31.6197	3.52438	0.494544	7.12653	< 0.0001
OTU_32	OTU_32 Streptococcus	QB3y	QB	Spring-Autumn	238.547	-4.81349	0.67284	-7.15399	< 0.0001
OTU_24	OTU_24 Deinococcus	QB3z	QB	Spring-Autumn	23.3049	-4.45055	0.629051	-7.07502	< 0.0001
OTU_85	OTU_85 Corynebacterium	TMB3x	TMb	Spring-Autumn	21.488	3.03626	0.427616	7.10044	< 0.0001
OTU_5743	OTU_5743 Rubellimicrobium	QB3y	QB	Winter-Spring	38.8083	-5.44363	0.740345	-7.35282	< 0.0001
OTU_26	OTU_26 Dermacoccus	TMb3y	TMb	Spring-Summer	98.8036	3.27327	0.463296	7.06517	< 0.0001
OTU_853	OTU_853 Coprococcus	FH3z	FH	Winter-Summer	32.3553	3.58862	0.513267	6.99173	< 0.0001
OTU_103	OTU_103 Deinococcus	ADMa3z	ADMa	Summer-Autumn	59.8912	4.62246	0.618021	7.47946	< 0.0001
OTU_753	OTU_753 Bacteroides	SW3y	SW	Spring-Autumn	64.0368	3.88085	0.541326	7.16915	< 0.0001
OTU_75	OTU_75 Lactobacillus	STW3y	STW	Summer-Autumn	1119.14	-4.68611	0.657858	-7.12329	< 0.0001
OTU_39	OTU_39 Corynebacterium	MOS3w	MOS	Winter-Autumn	96.2808	-4.96221	0.702806	-7.06057	< 0.0001
OTU_112	OTU_112 Agrobacterium	TMb3y	TMb	Spring-Summer	142.561	3.90514	0.550813	7.08978	< 0.0001
OTU_24	OTU_24 Deinococcus	TK3y	TK	Winter-Autumn	92.8717	4.45394	0.624939	7.127	< 0.0001
OTU_77	OTU_77 Rothia	TMB3x	TMb	Winter-Autumn	55.387	4.13848	0.585561	7.06755	< 0.0001
OTU_27	OTU_27 Acinetobacter	SW3y	SW	Winter-Autumn	20.5342	-4.05096	0.567143	-7.14274	< 0.0001
OTU_75	OTU_75 Lactobacillus	TK3y	TK	Winter-Summer	28.8825	3.57583	0.499166	7.16362	< 0.0001
OTU_21	OTU_21 Knoellia	TMb3y	TMb	Summer-Autumn	138.701	-4.15491	0.582799	-7.12923	< 0.0001
OTU_106	OTU_106 Aerococcus	STW3y	STW	Summer-Autumn	52.544	4.71286	0.658057	7.16179	< 0.0001
OTU_753	OTU_753 Bacteroides	QB3z	QB	Winter-Autumn	27.4373	4.3358	0.610442	7.10273	< 0.0001
OTU_20	OTU_20 Roseomonas	TMB3x	TMb	Winter-Summer	45.1938	-4.3357	0.611812	-7.08666	< 0.0001
OTU_39	OTU_39 Corynebacterium	TMb3y	TMb	Spring-Autumn	26.4903	-3.88971	0.542463	-7.17046	< 0.0001
OTU_35	OTU_35 Actinomyces	STW3y	STW	Winter-Spring	47.3797	4.34949	0.596848	7.28743	< 0.0001
OTU_64	OTU_64 Streptococcus	WKS3v	WKS	Winter-Summer	77.1904	-3.19784	0.448187	-7.13506	< 0.0001
OTU_140	OTU_140 Bifidobacterium	TK3z	TK	Winter-Summer	15.3534	-4.27523	0.593089	-7.20841	< 0.0001
OTU_959	OTU_959 [Ruminococcus]	WKS3y	WKS	Winter-Summer	70.635	-3.07321	0.420179	-7.31406	< 0.0001
OTU_65	OTU_65 Brevibacterium	TK3x	TK	Spring-Summer	37.6275	-4.57904	0.634202	-7.22016	< 0.0001
OTU_64	OTU_64 Streptococcus	MOS3x	MOS	Winter-Autumn	161.7	-5.65962	0.793566	-7.13188	< 0.0001
OTU_262	OTU_262 Streptococcus	ADMa3z	ADMa	Winter-Spring	28.2803	4.42654	0.594502	7.4458	< 0.0001
OTU_11	OTU_11 Bacillus	TK3x	TK	Winter-Summer	138.57	3.22656	0.44842	7.19541	< 0.0001
OTU_221	OTU_221 Actinomyces	WKS3y	WKS	Winter-Autumn	17.5005	4.28765	0.584801	7.3318	< 0.0001
OTU_67	OTU_67 Chryseobacterium	TMB3x	TMb	Winter-Autumn	14.6108	3.88669	0.544596	7.13684	< 0.0001
OTU_75	OTU_75 Lactobacillus	STW3x	STW	Summer-Autumn	287.89	-4.55456	0.624614	-7.29181	< 0.0001
OTU_328	OTU_328 Planctomyces	MOS3x	MOS	Winter-Summer	55.2297	-4.19867	0.586343	-7.16076	< 0.0001
OTU_30	OTU_30 Haemophilus	MOS3y	MOS	Winter-Summer	128.847	3.34919	0.469531	7.13306	< 0.0001
OTU_38	OTU_38 Deinococcus	QB3z	QB	Spring-Summer	119.942	-4.46194	0.618703	-7.21176	< 0.0001
OTU_83	OTU_83 Sphingomonas	TMb3w	TMb	Winter-Autumn	19.188	-3.94546	0.542658	-7.27062	< 0.0001
OTU_38	OTU_38 Deinococcus	QB3z	QB	Spring-Autumn	119.942	-4.45308	0.61865	-7.19807	< 0.0001
OTU_107	OTU_107 Chryseobacterium	QB3y	QB	Winter-Summer	34.5481	-4.89616	0.680854	-7.19121	< 0.0001
OTU_65	OTU_65 Brevibacterium	WKS3y	WKS	Spring-Summer	55.6246	-4.96012	0.688885	-7.20022	< 0.0001
OTU_934	OTU_934 Wautersiella	TMb3y	TMb	Summer-Autumn	234.093	3.64261	0.503993	7.22751	< 0.0001
OTU_124	OTU_124 Sphingomonas	SW3z	SW	Winter-Spring	17.6936	-3.80605	0.532488	-7.14766	< 0.0001
OTU_367	OTU_367 Kingella	MOS3y	MOS	Winter-Summer	42.7	4.52062	0.631356	7.16017	< 0.0001
OTU_121	OTU_121 Lactobacillus	MOS3y	MOS	Winter-Summer	43.3698	-4.00612	0.559138	-7.1648	< 0.0001
OTU_56	OTU_56 Chryseobacterium	FH3z	FH	Spring-Autumn	24.1341	-3.72734	0.510738	-7.29795	< 0.0001
OTU_746	OTU_746 Caldithrix	FH3z	FH	Spring-Autumn	84.3604	-4.11882	0.564766	-7.29297	< 0.0001
OTU_148	OTU_148 Rothia	FH3z	FH	Winter-Summer	25.9566	-4.08286	0.573436	-7.12	< 0.0001
OTU_95	OTU_95 Erythrobacter	FH3z	FH	Winter-Autumn	52.0597	3.33648	0.460033	7.2527	< 0.0001
OTU_150	OTU_150 Enhydrobacter	QB3y	QB	Spring-Summer	52.0082	5.2402	0.720646	7.27152	< 0.0001
OTU_83	OTU_83 Sphingomonas	QB3y	QB	Spring-Autumn	47.9726	-3.66153	0.500241	-7.31952	< 0.0001
OTU_56	OTU_56 Chryseobacterium	MOS3w	MOS	Spring-Summer	417.502	-3.92324	0.538604	-7.28408	< 0.0001
OTU_72	OTU_72 Skermanella	FH3z	FH	Winter-Summer	81.5187	4.67654	0.655526	7.13402	< 0.0001
OTU_107	OTU_107 Chryseobacterium	SW3z	SW	Winter-Spring	17.4615	-4.10178	0.570799	-7.18603	< 0.0001
OTU_67	OTU_67 Chryseobacterium	MOS3y	MOS	Winter-Autumn	41.6968	4.60499	0.642638	7.16576	< 0.0001
OTU_535	OTU_535 Bilophila	ADMa3z	ADMa	Spring-Summer	39.5516	-4.37377	0.593187	-7.37334	< 0.0001
OTU_96	OTU_96 Blastomonas	TK3x	TK	Winter-Summer	18.8056	-3.37006	0.463322	-7.27369	< 0.0001
OTU_150	OTU_150 Enhydrobacter	QB3z	QB	Winter-Summer	19.3862	4.44334	0.614494	7.23088	< 0.0001
OTU_32	OTU_32 Streptococcus	QB3z	QB	Winter-Summer	163.661	4.13437	0.572054	7.22724	< 0.0001
OTU_77	OTU_77 Rothia	FH3z	FH	Spring-Summer	80.5535	-4.61498	0.642863	-7.1788	< 0.0001
OTU_32	OTU_32 Streptococcus	WKS3x	WKS	Spring-Summer	535.958	5.55273	0.769401	7.21695	< 0.0001
OTU_226	OTU_226 Porphyromonas	SW3y	SW	Winter-Spring	19.771	-3.96707	0.539834	-7.34869	< 0.0001
OTU_83	OTU_83 Sphingomonas	SW3y	SW	Winter-Spring	79.2075	-4.08695	0.55449	-7.37064	< 0.0001
OTU_350	OTU_350 Chroococcidiopsis	MOS3y	MOS	Spring-Autumn	17.9903	-3.5932	0.497219	-7.2266	< 0.0001
OTU_67	OTU_67 Chryseobacterium	STW3y	STW	Winter-Summer	45.8792	5.66382	0.77633	7.29563	< 0.0001
OTU_98	OTU_98 Sphingopyxis	WKS3v	WKS	Winter-Autumn	48.9161	-5.17543	0.702582	-7.36631	< 0.0001
OTU_853	OTU_853 Coprococcus	SW3y	SW	Winter-Autumn	17.4415	-4.21749	0.577526	-7.30269	< 0.0001
OTU_9	OTU_9 Gordonia	STW3y	STW	Summer-Autumn	152.312	-4.0066	0.546636	-7.32956	< 0.0001
OTU_184	OTU_184 Capnocytophaga	QB3y	QB	Winter-Summer	21.1244	-4.87616	0.669275	-7.28574	< 0.0001
OTU_23	OTU_23 Kocuria	WKS3w	WKS	Spring-Autumn	127.321	-3.88808	0.532355	-7.30354	< 0.0001
OTU_30	OTU_30 Haemophilus	MOS3w	MOS	Winter-Spring	72.4647	4.50649	0.603122	7.47194	< 0.0001
OTU_220	OTU_220 Bacteroides	SW3z	SW	Winter-Spring	54.2405	5.62473	0.775116	7.25663	< 0.0001
OTU_56	OTU_56 Chryseobacterium	STW3x	STW	Winter-Autumn	34.3812	-3.26734	0.448819	-7.27987	< 0.0001
OTU_64	OTU_64 Streptococcus	STW3y	STW	Winter-Summer	145.741	-4.13228	0.56204	-7.35229	< 0.0001
OTU_35	OTU_35 Actinomyces	TMb3y	TMb	Winter-Autumn	70.3779	4.27362	0.587308	7.27663	< 0.0001
OTU_38	OTU_38 Deinococcus	TMb3y	TMb	Spring-Summer	20.2948	-3.15613	0.433039	-7.28834	< 0.0001
OTU_328	OTU_328 Planctomyces	MOS3x	MOS	Spring-Summer	55.2297	-4.50645	0.616296	-7.31217	< 0.0001
OTU_77	OTU_77 Rothia	MOS3x	MOS	Summer-Autumn	33.4534	4.44244	0.606147	7.32898	< 0.0001
OTU_65	OTU_65 Brevibacterium	QB3y	QB	Spring-Summer	26.8618	-4.10522	0.557404	-7.36489	< 0.0001
OTU_5	OTU_5 Micrococcus	HFC3z	HFC	Spring-Autumn	447.151	-3.13175	0.416636	-7.51675	< 0.0001
OTU_136	OTU_136 Saccharopolyspora	HFC3z	HFC	Spring-Autumn	101.18	-5.68374	0.758698	-7.49144	< 0.0001
OTU_20	OTU_20 Roseomonas	WKS3u	WKS	Winter-Summer	338.814	-4.56359	0.624424	-7.30847	< 0.0001
OTU_7421	OTU_7421 Leadbetterella	MOS3w	MOS	Spring-Autumn	89.6327	-5.46437	0.746997	-7.31512	< 0.0001
OTU_24	OTU_24 Deinococcus	WKS3v	WKS	Winter-Summer	308.6	4.987	0.681811	7.31435	< 0.0001
OTU_2153	OTU_2153 Devosia	SW3y	SW	Winter-Summer	20.6883	-4.43764	0.601414	-7.37867	< 0.0001
OTU_65	OTU_65 Brevibacterium	STW3y	STW	Winter-Summer	79.022	-3.71158	0.501861	-7.39563	< 0.0001
OTU_96	OTU_96 Blastomonas	MOS3x	MOS	Winter-Summer	14.6352	-3.21036	0.438515	-7.32099	< 0.0001
OTU_98	OTU_98 Sphingopyxis	QB3z	QB	Winter-Summer	23.4457	-4.03112	0.548337	-7.35153	< 0.0001
OTU_27	OTU_27 Acinetobacter	SW3y	SW	Spring-Autumn	20.5342	-4.09445	0.551705	-7.42145	< 0.0001
OTU_5	OTU_5 Micrococcus	MOS3w	MOS	Spring-Autumn	555.086	-3.31206	0.450454	-7.35273	< 0.0001
OTU_142	OTU_142 Peptoniphilus	QB3z	QB	Winter-Summer	30.2493	-5.05949	0.686703	-7.3678	< 0.0001
OTU_96	OTU_96 Blastomonas	FH3z	FH	Winter-Spring	57.688	-3.97929	0.542891	-7.32981	< 0.0001
OTU_83	OTU_83 Sphingomonas	QB3z	QB	Spring-Autumn	44.9217	-3.8994	0.529891	-7.35888	< 0.0001
OTU_350	OTU_350 Chroococcidiopsis	STW3y	STW	Winter-Spring	27.8236	-5.20309	0.692166	-7.51711	< 0.0001
OTU_11	OTU_11 Bacillus	ADMa3z	ADMa	Spring-Summer	472.287	5.0249	0.66785	7.524	< 0.0001
OTU_750	OTU_750 Sphingomonas	QB3z	QB	Spring-Summer	20.8313	3.34859	0.452711	7.39675	< 0.0001
OTU_746	OTU_746 Caldithrix	WKS3w	WKS	Spring-Autumn	89.4613	-4.49588	0.608076	-7.39362	< 0.0001
OTU_39	OTU_39 Corynebacterium	MOS3y	MOS	Spring-Autumn	24.0043	-4.563	0.621199	-7.34548	< 0.0001
OTU_107	OTU_107 Chryseobacterium	QB3z	QB	Winter-Summer	26.3773	-4.19039	0.565978	-7.40382	< 0.0001
OTU_28	OTU_28 Neisseria	MOS3w	MOS	Summer-Autumn	377.257	4.85277	0.660427	7.34792	< 0.0001
OTU_98	OTU_98 Sphingopyxis	FH3z	FH	Winter-Summer	36.2443	-4.17769	0.572817	-7.29324	< 0.0001
OTU_29	OTU_29 Paracoccus	MOS3y	MOS	Winter-Autumn	126.404	5.16087	0.704181	7.3289	< 0.0001
OTU_350	OTU_350 Chroococcidiopsis	MOS3y	MOS	Winter-Autumn	17.9903	-3.5045	0.477607	-7.33762	< 0.0001
OTU_746	OTU_746 Caldithrix	HFC3z	HFC	Winter-Spring	60.223	-3.0665	0.414969	-7.38972	< 0.0001
OTU_38	OTU_38 Deinococcus	WKS3w	WKS	Spring-Autumn	57.5128	4.80105	0.645467	7.4381	< 0.0001
OTU_83	OTU_83 Sphingomonas	WKS3u	WKS	Spring-Summer	59.4858	-5.79999	0.778229	-7.4528	< 0.0001
OTU_83	OTU_83 Sphingomonas	STW3x	STW	Spring-Autumn	115.48	-4.81522	0.647339	-7.43848	< 0.0001
OTU_29	OTU_29 Paracoccus	FH3z	FH	Winter-Spring	69.6808	3.44786	0.465876	7.40081	< 0.0001
OTU_326	OTU_326 Prevotella	ADMa3z	ADMa	Spring-Autumn	110.045	-5.27043	0.690242	-7.63562	< 0.0001
OTU_66	OTU_66 Veillonella	MOS3y	MOS	Winter-Summer	59.1107	-3.37693	0.457014	-7.38911	< 0.0001
OTU_72	OTU_72 Skermanella	MOS3y	MOS	Winter-Autumn	35.4006	4.4412	0.602805	7.36755	< 0.0001
OTU_17	OTU_17 Acinetobacter	TMb3y	TMb	Spring-Summer	29.4212	4.02007	0.541861	7.41899	< 0.0001
OTU_4288	OTU_4288 Prevotella	TMB3x	TMb	Summer-Autumn	24.1397	-4.04017	0.54262	-7.44567	< 0.0001
OTU_30	OTU_30 Haemophilus	FH3z	FH	Winter-Spring	49.5323	3.74839	0.504295	7.43293	< 0.0001
OTU_144	OTU_144 Pseudomonas	TK3y	TK	Spring-Summer	127.959	4.2475	0.565659	7.50894	< 0.0001
OTU_326	OTU_326 Prevotella	ADMa3z	ADMa	Spring-Summer	110.045	-5.26714	0.690716	-7.62562	< 0.0001
OTU_38	OTU_38 Deinococcus	WKS3v	WKS	Spring-Summer	116.744	4.56314	0.613857	7.43356	< 0.0001
OTU_332	OTU_332 Leptotrichia	TMb3w	TMb	Summer-Autumn	22.2963	-4.04445	0.537689	-7.52191	< 0.0001
OTU_21	OTU_21 Knoellia	TMb3w	TMb	Summer-Autumn	114.104	-4.14233	0.551193	-7.51521	< 0.0001
OTU_43	OTU_43 Alloiococcus	SW3y	SW	Winter-Spring	143.158	3.74256	0.494055	7.57519	< 0.0001
OTU_223	OTU_223 Sphingobacterium	SW3y	SW	Summer-Autumn	180.654	-5.77576	0.764433	-7.55561	< 0.0001
OTU_746	OTU_746 Caldithrix	MOS3x	MOS	Spring-Autumn	79.1134	-4.00127	0.53666	-7.45587	< 0.0001
OTU_9	OTU_9 Gordonia	WKS3w	WKS	Spring-Autumn	993.123	3.78886	0.504101	7.51607	< 0.0001
OTU_9	OTU_9 Gordonia	WKS3v	WKS	Spring-Summer	632.981	4.8902	0.654927	7.46679	< 0.0001
OTU_4	OTU_4 Enhydrobacter	TMb3w	TMb	Winter-Spring	1359.11	-4.3336	0.569403	-7.61078	< 0.0001
OTU_350	OTU_350 Chroococcidiopsis	TK3z	TK	Winter-Summer	14.4281	-4.41949	0.586349	-7.53731	< 0.0001
OTU_750	OTU_750 Sphingomonas	TMB3x	TMb	Summer-Autumn	33.9938	-3.57388	0.47592	-7.50941	< 0.0001
OTU_17	OTU_17 Acinetobacter	HFC3z	HFC	Spring-Autumn	67.2317	-4.30137	0.551905	-7.79369	< 0.0001
OTU_853	OTU_853 Coprococcus	SW3y	SW	Spring-Autumn	17.4415	-4.22235	0.556148	-7.59213	< 0.0001
OTU_98	OTU_98 Sphingopyxis	SW3y	SW	Winter-Summer	56.0995	-4.84165	0.641191	-7.55102	< 0.0001
OTU_98	OTU_98 Sphingopyxis	HHa3z	HHa	Winter-Autumn	16.6744	-4.55815	0.596377	-7.64308	< 0.0001
OTU_139	OTU_139 Bacteroides	SW3y	SW	Winter-Autumn	100.813	5.10957	0.677332	7.54367	< 0.0001
OTU_205	OTU_205 Flavobacterium	QB3z	QB	Winter-Summer	61.3293	5.48552	0.72779	7.53723	< 0.0001
OTU_24	OTU_24 Deinococcus	WKS3w	WKS	Winter-Spring	985.799	4.7115	0.624009	7.55037	< 0.0001
OTU_22	OTU_22 Acinetobacter	FH3z	FH	Summer-Autumn	71.6029	4.68735	0.629941	7.44094	< 0.0001
OTU_65	OTU_65 Brevibacterium	WKS3v	WKS	Summer-Autumn	164.697	3.57638	0.458095	7.80708	< 0.0001
OTU_56	OTU_56 Chryseobacterium	MOS3w	MOS	Winter-Summer	417.502	-4.03455	0.536059	-7.52633	< 0.0001
OTU_106	OTU_106 Aerococcus	STW3y	STW	Spring-Summer	52.544	-5.03167	0.660532	-7.6176	< 0.0001
OTU_746	OTU_746 Caldithrix	QB3z	QB	Spring-Autumn	49.2038	-3.84815	0.510936	-7.53156	< 0.0001
OTU_44	OTU_44 Methylobacterium	TK3y	TK	Winter-Summer	535.221	4.05853	0.537137	7.55585	< 0.0001
OTU_75	OTU_75 Lactobacillus	SW3z	SW	Spring-Autumn	38.5422	-4.99834	0.662555	-7.54404	< 0.0001
OTU_149	OTU_149 Mycobacterium	STW3x	STW	Winter-Autumn	10.043	-4.8127	0.640123	-7.5184	< 0.0001
OTU_43	OTU_43 Alloiococcus	TMb3y	TMb	Summer-Autumn	43.5402	4.12074	0.543751	7.57835	< 0.0001
OTU_24	OTU_24 Deinococcus	TMb3y	TMb	Summer-Autumn	55.7823	-4.48162	0.590925	-7.58408	< 0.0001
OTU_746	OTU_746 Caldithrix	WKS3u	WKS	Winter-Summer	44.2038	-3.72647	0.493877	-7.54534	< 0.0001
OTU_40	OTU_40 Finegoldia	TK3y	TK	Winter-Summer	93.2445	-3.40981	0.448988	-7.59443	< 0.0001
OTU_24	OTU_24 Deinococcus	TMb3y	TMb	Winter-Autumn	55.7823	-3.69769	0.490368	-7.54064	< 0.0001
OTU_171	OTU_171 Photobacterium	STW3y	STW	Summer-Autumn	17.8148	-4.69911	0.617306	-7.61228	< 0.0001
OTU_934	OTU_934 Wautersiella	TMB3x	TMb	Spring-Autumn	31.5318	-3.5243	0.465257	-7.57495	< 0.0001
OTU_746	OTU_746 Caldithrix	TMB3x	TMb	Spring-Autumn	34.5644	-4.70552	0.620834	-7.57935	< 0.0001
OTU_27	OTU_27 Acinetobacter	TMb3y	TMb	Winter-Summer	14.9113	-3.78449	0.50311	-7.5222	< 0.0001
OTU_959	OTU_959 [Ruminococcus]	TK3y	TK	Winter-Spring	60.6305	4.84413	0.631562	7.67008	< 0.0001
OTU_4288	OTU_4288 Prevotella	TMB3x	TMb	Spring-Autumn	24.1397	-4.29974	0.564932	-7.61108	< 0.0001
OTU_746	OTU_746 Caldithrix	QB3y	QB	Spring-Autumn	44.6337	-4.61655	0.600025	-7.69393	< 0.0001
OTU_83	OTU_83 Sphingomonas	TMB3x	TMb	Spring-Autumn	41.9827	-4.43369	0.58114	-7.6293	< 0.0001
OTU_75	OTU_75 Lactobacillus	STW3x	STW	Spring-Autumn	287.89	-4.85441	0.637434	-7.61555	< 0.0001
OTU_32	OTU_32 Streptococcus	WKS3u	WKS	Winter-Summer	158.96	-5.27166	0.693904	-7.59709	< 0.0001
OTU_184	OTU_184 Capnocytophaga	FH3z	FH	Winter-Autumn	26.4159	-3.72377	0.489193	-7.61207	< 0.0001
OTU_17	OTU_17 Acinetobacter	FH3z	FH	Summer-Autumn	648.41	-3.41497	0.453387	-7.53212	< 0.0001
OTU_746	OTU_746 Caldithrix	TK3y	TK	Spring-Summer	40.6112	-4.49138	0.585044	-7.67699	< 0.0001
OTU_17	OTU_17 Acinetobacter	STW3x	STW	Summer-Autumn	152.272	-3.09797	0.400805	-7.72938	< 0.0001
OTU_98	OTU_98 Sphingopyxis	MOS3x	MOS	Spring-Summer	23.0806	-3.61963	0.475544	-7.61155	< 0.0001
OTU_107	OTU_107 Chryseobacterium	TK3x	TK	Winter-Summer	21.2818	-5.01751	0.656429	-7.64364	< 0.0001
OTU_149	OTU_149 Mycobacterium	FH3z	FH	Spring-Summer	31.6197	4.2006	0.555986	7.55523	< 0.0001
OTU_746	OTU_746 Caldithrix	WKS3u	WKS	Winter-Autumn	44.2038	-3.73246	0.483463	-7.72026	< 0.0001
OTU_260	OTU_260 Zoogloea	STW3y	STW	Spring-Autumn	41.321	5.7207	0.744305	7.68596	< 0.0001
OTU_10	OTU_10 Chryseobacterium	HFC3z	HFC	Winter-Summer	118.274	3.86868	0.500114	7.73559	< 0.0001
OTU_205	OTU_205 Flavobacterium	QB3z	QB	Winter-Autumn	61.3293	5.57122	0.729669	7.63526	< 0.0001
OTU_65	OTU_65 Brevibacterium	QB3z	QB	Winter-Autumn	32.4072	-4.90886	0.643609	-7.62709	< 0.0001
OTU_184	OTU_184 Capnocytophaga	FH3z	FH	Summer-Autumn	26.4159	-3.78698	0.498442	-7.59763	< 0.0001
OTU_98	OTU_98 Sphingopyxis	TMB3x	TMb	Winter-Autumn	14.8394	-4.25886	0.559861	-7.60699	< 0.0001
OTU_64	OTU_64 Streptococcus	WKS3w	WKS	Winter-Spring	77.6279	-4.45156	0.577171	-7.71273	< 0.0001
OTU_2153	OTU_2153 Devosia	HFC3z	HFC	Winter-Autumn	20.7879	-4.05082	0.527231	-7.6832	< 0.0001
OTU_746	OTU_746 Caldithrix	MOS3y	MOS	Winter-Autumn	85.3352	-3.38098	0.442923	-7.63334	< 0.0001
OTU_83	OTU_83 Sphingomonas	HFC3z	HFC	Winter-Autumn	64.6478	-3.84884	0.499592	-7.70395	< 0.0001
OTU_223	OTU_223 Sphingobacterium	HFC3z	HFC	Winter-Summer	45.9978	-3.63172	0.465149	-7.80765	< 0.0001
OTU_39	OTU_39 Corynebacterium	WKS3y	WKS	Summer-Autumn	1069.2	4.77355	0.601063	7.94185	< 0.0001
OTU_121	OTU_121 Lactobacillus	MOS3y	MOS	Spring-Summer	43.3698	-4.54602	0.587868	-7.73306	< 0.0001
OTU_20	OTU_20 Roseomonas	HFC3z	HFC	Winter-Autumn	140.19	-4.25589	0.550049	-7.7373	< 0.0001
OTU_30	OTU_30 Haemophilus	MOS3y	MOS	Winter-Spring	128.847	3.6794	0.469366	7.83909	< 0.0001
OTU_85	OTU_85 Corynebacterium	MOS3w	MOS	Winter-Autumn	46.6703	5.35179	0.697976	7.66758	< 0.0001
OTU_64	OTU_64 Streptococcus	MOS3y	MOS	Spring-Autumn	72.113	-3.0366	0.394968	-7.68822	< 0.0001
OTU_746	OTU_746 Caldithrix	WKS3u	WKS	Spring-Summer	44.2038	-4.38099	0.564543	-7.76025	< 0.0001
OTU_43	OTU_43 Alloiococcus	FH3z	FH	Winter-Summer	40.2241	3.25616	0.42675	7.63014	< 0.0001
OTU_64	OTU_64 Streptococcus	FH3z	FH	Winter-Autumn	61.5606	-3.17808	0.410512	-7.74173	< 0.0001
OTU_106	OTU_106 Aerococcus	MOS3x	MOS	Winter-Spring	77.5671	4.89391	0.624746	7.83344	< 0.0001
OTU_24	OTU_24 Deinococcus	TMb3w	TMb	Summer-Autumn	65.0136	-4.70711	0.6004	-7.83996	< 0.0001
OTU_40	OTU_40 Finegoldia	MOS3x	MOS	Winter-Spring	177.093	3.98957	0.506759	7.87273	< 0.0001
OTU_340	OTU_340 Prevotella	MOS3y	MOS	Spring-Autumn	14.3478	-4.69537	0.60928	-7.70642	< 0.0001
OTU_135	OTU_135 Actinomycetospora	TK3x	TK	Winter-Summer	196.12	6.25335	0.804702	7.77101	< 0.0001
OTU_746	OTU_746 Caldithrix	QB3z	QB	Winter-Autumn	49.2038	-3.5264	0.455808	-7.7366	< 0.0001
OTU_4148	OTU_4148 Parvimonas	TMb3w	TMb	Spring-Summer	35.3031	-5.14466	0.647189	-7.94924	< 0.0001
OTU_746	OTU_746 Caldithrix	SW3z	SW	Winter-Summer	52.2095	-3.0437	0.396462	-7.67716	< 0.0001
OTU_746	OTU_746 Caldithrix	MOS3x	MOS	Winter-Autumn	79.1134	-3.20481	0.41537	-7.71557	< 0.0001
OTU_40	OTU_40 Finegoldia	WKS3y	WKS	Spring-Summer	103.283	-5.25365	0.677759	-7.7515	< 0.0001
OTU_67	OTU_67 Chryseobacterium	WKS3x	WKS	Winter-Autumn	21.9738	4.46775	0.575754	7.75982	< 0.0001
OTU_65	OTU_65 Brevibacterium	QB3z	QB	Spring-Summer	32.4072	-3.67835	0.473216	-7.77309	< 0.0001
OTU_350	OTU_350 Chroococcidiopsis	TK3x	TK	Spring-Summer	44.5486	-4.44198	0.568834	-7.80892	< 0.0001
OTU_27	OTU_27 Acinetobacter	STW3y	STW	Summer-Autumn	87.8968	-3.76235	0.48112	-7.81999	< 0.0001
OTU_746	OTU_746 Caldithrix	QB3y	QB	Winter-Autumn	44.6337	-3.39785	0.435813	-7.79656	< 0.0001
OTU_5	OTU_5 Micrococcus	FH3z	FH	Spring-Summer	210.234	-3.469	0.449122	-7.72397	< 0.0001
OTU_65	OTU_65 Brevibacterium	TMb3y	TMb	Spring-Summer	14.5241	-4.93813	0.635862	-7.76604	< 0.0001
OTU_142	OTU_142 Peptoniphilus	FH3z	FH	Winter-Autumn	90.5575	-3.4283	0.437856	-7.82974	< 0.0001
OTU_305	OTU_305 Sporocytophaga	SW3y	SW	Winter-Spring	22.9254	-4.2841	0.541541	-7.91093	< 0.0001
OTU_83	OTU_83 Sphingomonas	TMB3x	TMb	Spring-Summer	41.9827	-4.6153	0.585414	-7.88383	< 0.0001
OTU_7421	OTU_7421 Leadbetterella	MOS3w	MOS	Summer-Autumn	89.6327	-5.94754	0.766966	-7.75462	< 0.0001
OTU_746	OTU_746 Caldithrix	WKS3v	WKS	Winter-Autumn	126.833	-3.73584	0.473205	-7.89478	< 0.0001
OTU_142	OTU_142 Peptoniphilus	TK3y	TK	Winter-Spring	158.45	4.37539	0.553367	7.90686	< 0.0001
OTU_2153	OTU_2153 Devosia	STW3x	STW	Winter-Autumn	31.35	-4.77686	0.613591	-7.78508	< 0.0001
OTU_151	OTU_151 Corynebacterium	ADMa3z	ADMa	Spring-Autumn	49.6203	5.70106	0.708232	8.04971	< 0.0001
OTU_40	OTU_40 Finegoldia	WKS3w	WKS	Winter-Autumn	195.908	-4.36917	0.553851	-7.88872	< 0.0001
OTU_13	OTU_13 Corynebacterium	QB3z	QB	Spring-Summer	112.156	-3.31888	0.423364	-7.8393	< 0.0001
OTU_39	OTU_39 Corynebacterium	QB3z	QB	Winter-Autumn	28.8379	3.97258	0.508144	7.81783	< 0.0001
OTU_9	OTU_9 Gordonia	STW3y	STW	Winter-Autumn	152.312	-4.27621	0.545151	-7.84408	< 0.0001
OTU_746	OTU_746 Caldithrix	WKS3u	WKS	Spring-Autumn	44.2038	-4.38698	0.555596	-7.89598	< 0.0001
OTU_125	OTU_125 Anoxybacillus	MOS3y	MOS	Winter-Autumn	52.4224	4.55254	0.585362	7.77731	< 0.0001
OTU_27	OTU_27 Acinetobacter	MOS3y	MOS	Summer-Autumn	251.168	-4.24484	0.535679	-7.92422	< 0.0001
OTU_140	OTU_140 Bifidobacterium	TK3x	TK	Spring-Summer	47.8837	-4.58344	0.580714	-7.89277	< 0.0001
OTU_29	OTU_29 Paracoccus	TMb3y	TMb	Winter-Summer	252.496	3.5656	0.45839	7.77851	< 0.0001
OTU_959	OTU_959 [Ruminococcus]	WKS3x	WKS	Winter-Autumn	12.903	-5.09325	0.648827	-7.84993	< 0.0001
OTU_350	OTU_350 Chroococcidiopsis	FH3z	FH	Winter-Summer	17.8344	-4.64181	0.59864	-7.75392	< 0.0001
OTU_44	OTU_44 Methylobacterium	QB3z	QB	Winter-Spring	206.872	-4.47215	0.567502	-7.88041	< 0.0001
OTU_65	OTU_65 Brevibacterium	SW3z	SW	Winter-Autumn	39.728	-4.03039	0.517137	-7.79366	< 0.0001
OTU_121	OTU_121 Lactobacillus	SW3z	SW	Winter-Autumn	28.3592	-5.16142	0.662572	-7.78997	< 0.0001
OTU_5	OTU_5 Micrococcus	MOS3w	MOS	Summer-Autumn	555.086	-3.52588	0.451204	-7.81439	< 0.0001
OTU_125	OTU_125 Anoxybacillus	HHa3z	HHa	Winter-Summer	25.3202	5.35565	0.667951	8.01803	< 0.0001
OTU_72	OTU_72 Skermanella	TMB3x	TMb	Winter-Autumn	30.4502	3.63825	0.466645	7.79661	< 0.0001
OTU_25	OTU_25 Sphingomonas	MOS3x	MOS	Winter-Summer	43.4887	-5.04348	0.64472	-7.82274	< 0.0001
OTU_89	OTU_89 Lysobacter	TMb3y	TMb	Winter-Autumn	41.0831	-3.79563	0.483155	-7.85592	< 0.0001
OTU_103	OTU_103 Deinococcus	MOS3y	MOS	Winter-Summer	42.7542	5.41337	0.691467	7.82882	< 0.0001
OTU_144	OTU_144 Pseudomonas	FH3z	FH	Winter-Summer	41.9064	-5.30515	0.681175	-7.78824	< 0.0001
OTU_746	OTU_746 Caldithrix	TK3y	TK	Winter-Autumn	40.6112	-3.66135	0.463351	-7.90189	< 0.0001
OTU_65	OTU_65 Brevibacterium	HFC3z	HFC	Winter-Spring	59.8178	-4.57963	0.581314	-7.87806	< 0.0001
OTU_107	OTU_107 Chryseobacterium	MOS3w	MOS	Winter-Summer	14.9046	-4.15007	0.524312	-7.91525	< 0.0001
OTU_144	OTU_144 Pseudomonas	STW3y	STW	Summer-Autumn	134.093	4.47334	0.561812	7.96236	< 0.0001
OTU_853	OTU_853 Coprococcus	STW3y	STW	Winter-Summer	51.2543	5.61558	0.706346	7.95018	< 0.0001
OTU_127	OTU_127 Streptococcus	STW3y	STW	Winter-Autumn	97.7002	6.06149	0.76335	7.94064	< 0.0001
OTU_98	OTU_98 Sphingopyxis	STW3x	STW	Winter-Summer	45.9688	-3.55575	0.445928	-7.97383	< 0.0001
OTU_38	OTU_38 Deinococcus	QB3y	QB	Winter-Summer	348.603	-4.92119	0.62266	-7.9035	< 0.0001
OTU_20	OTU_20 Roseomonas	MOS3w	MOS	Winter-Autumn	249.947	-5.87066	0.746145	-7.86799	< 0.0001
OTU_17	OTU_17 Acinetobacter	TMb3y	TMb	Spring-Autumn	29.4212	5.01976	0.630216	7.96515	< 0.0001
OTU_55	OTU_55 Pseudomonas	MOS3w	MOS	Summer-Autumn	71.3442	-4.81472	0.6089	-7.90725	< 0.0001
OTU_44	OTU_44 Methylobacterium	TMb3y	TMb	Summer-Autumn	52.2941	3.19744	0.399952	7.99456	< 0.0001
OTU_128	OTU_128 Actinobaculum	SW3z	SW	Spring-Autumn	24.817	-4.61675	0.578277	-7.98364	< 0.0001
OTU_5	OTU_5 Micrococcus	MOS3w	MOS	Winter-Autumn	555.086	-3.55306	0.448912	-7.91482	< 0.0001
OTU_20	OTU_20 Roseomonas	FH3z	FH	Winter-Autumn	38.9118	-3.61406	0.450303	-8.02584	< 0.0001
OTU_65	OTU_65 Brevibacterium	SW3z	SW	Winter-Summer	39.728	-3.97223	0.503152	-7.89469	< 0.0001
OTU_28	OTU_28 Neisseria	TMB3x	TMb	Winter-Spring	1226.12	-4.99873	0.626472	-7.97918	< 0.0001
OTU_40	OTU_40 Finegoldia	SW3y	SW	Winter-Autumn	160.87	-3.37813	0.423152	-7.98326	< 0.0001
OTU_746	OTU_746 Caldithrix	SW3y	SW	Winter-Summer	83.0419	-3.62776	0.451671	-8.03187	< 0.0001
OTU_25	OTU_25 Sphingomonas	FH3z	FH	Spring-Summer	45.6326	-3.25482	0.41151	-7.90945	< 0.0001
OTU_28	OTU_28 Neisseria	WKS3v	WKS	Winter-Spring	132.577	-5.64697	0.686514	-8.22557	< 0.0001
OTU_32	OTU_32 Streptococcus	WKS3x	WKS	Winter-Spring	535.958	-6.02755	0.752121	-8.01407	< 0.0001
OTU_746	OTU_746 Caldithrix	TK3z	TK	Spring-Summer	47.4768	-4.79203	0.590882	-8.10996	< 0.0001
OTU_32	OTU_32 Streptococcus	QB3z	QB	Spring-Autumn	163.661	-4.28196	0.533901	-8.02015	< 0.0001
OTU_488	OTU_488 Corynebacterium	TK3y	TK	Summer-Autumn	35.3855	5.16849	0.634679	8.14347	< 0.0001
OTU_350	OTU_350 Chroococcidiopsis	MOS3w	MOS	Spring-Autumn	53.9917	-5.13791	0.644001	-7.97811	< 0.0001
OTU_21	OTU_21 Knoellia	TMb3y	TMb	Winter-Autumn	138.701	-4.14276	0.517434	-8.00637	< 0.0001
OTU_82	OTU_82 Pseudomonas	STW3x	STW	Spring-Autumn	107.616	4.06424	0.505099	8.04642	< 0.0001
OTU_184	OTU_184 Capnocytophaga	FH3z	FH	Spring-Autumn	26.4159	-4.5189	0.559043	-8.08327	< 0.0001
OTU_22	OTU_22 Acinetobacter	TK3z	TK	Winter-Spring	719.365	3.93606	0.485146	8.11314	< 0.0001
OTU_346	OTU_346 Peptoniphilus	MOS3y	MOS	Winter-Summer	44.7293	5.48621	0.687227	7.98311	< 0.0001
OTU_32	OTU_32 Streptococcus	TMb3w	TMb	Summer-Autumn	110.972	-4.84723	0.594776	-8.14967	< 0.0001
OTU_23	OTU_23 Kocuria	FH3z	FH	Spring-Summer	99.194	-3.97206	0.498111	-7.97424	< 0.0001
OTU_107	OTU_107 Chryseobacterium	QB3z	QB	Winter-Spring	26.3773	-4.57217	0.565535	-8.08469	< 0.0001
OTU_75	OTU_75 Lactobacillus	TMB3x	TMb	Summer-Autumn	54.7366	-5.40149	0.669829	-8.06398	< 0.0001
OTU_94	OTU_94 Corynebacterium	MOS3w	MOS	Winter-Summer	28.3398	5.54741	0.687692	8.06672	< 0.0001
OTU_28	OTU_28 Neisseria	MOS3w	MOS	Winter-Summer	377.257	-5.24658	0.651232	-8.05639	< 0.0001
OTU_115	OTU_115 Corynebacterium	WKS3u	WKS	Winter-Summer	184.741	7.10526	0.883895	8.03857	< 0.0001
OTU_7421	OTU_7421 Leadbetterella	MOS3y	MOS	Winter-Autumn	21.443	-5.05485	0.632374	-7.99345	< 0.0001
OTU_112	OTU_112 Agrobacterium	TMb3w	TMb	Spring-Autumn	44.9024	4.48429	0.550379	8.14765	< 0.0001
OTU_223	OTU_223 Sphingobacterium	QB3z	QB	Winter-Autumn	133.222	-5.15766	0.640622	-8.05102	< 0.0001
OTU_746	OTU_746 Caldithrix	TMb3w	TMb	Winter-Summer	15.6223	-3.71275	0.463917	-8.00304	< 0.0001
OTU_43	OTU_43 Alloiococcus	TMb3y	TMb	Spring-Summer	43.5402	-3.81933	0.474385	-8.05113	< 0.0001
OTU_22	OTU_22 Acinetobacter	TK3z	TK	Winter-Autumn	719.365	3.91558	0.483831	8.09287	< 0.0001
OTU_98	OTU_98 Sphingopyxis	MOS3y	MOS	Winter-Summer	33.3307	-4.12401	0.512602	-8.04524	< 0.0001
OTU_10	OTU_10 Chryseobacterium	SW3z	SW	Winter-Spring	74.5482	3.66852	0.457627	8.01639	< 0.0001
OTU_24	OTU_24 Deinococcus	TK3z	TK	Winter-Autumn	61.9639	4.42715	0.545609	8.11414	< 0.0001
OTU_67	OTU_67 Chryseobacterium	MOS3y	MOS	Winter-Spring	41.6968	5.01741	0.610372	8.22024	< 0.0001
OTU_2153	OTU_2153 Devosia	MOS3y	MOS	Spring-Summer	24.0498	-4.66203	0.574057	-8.12121	< 0.0001
OTU_144	OTU_144 Pseudomonas	TK3y	TK	Winter-Summer	127.959	4.58907	0.56549	8.11521	< 0.0001
OTU_746	OTU_746 Caldithrix	STW3y	STW	Winter-Autumn	79.0201	-4.27371	0.526104	-8.12332	< 0.0001
OTU_144	OTU_144 Pseudomonas	WKS3y	WKS	Spring-Summer	27.6395	4.30797	0.530264	8.12419	< 0.0001
OTU_746	OTU_746 Caldithrix	TMB3x	TMb	Winter-Summer	34.5644	-3.50356	0.435658	-8.042	< 0.0001
OTU_24	OTU_24 Deinococcus	WKS3u	WKS	Summer-Autumn	253.771	-3.57337	0.436419	-8.18792	< 0.0001
OTU_959	OTU_959 [Ruminococcus]	TK3y	TK	Winter-Autumn	60.6305	5.16572	0.635711	8.1259	< 0.0001
OTU_29	OTU_29 Paracoccus	MOS3y	MOS	Winter-Summer	126.404	5.64658	0.697382	8.09683	< 0.0001
OTU_64	OTU_64 Streptococcus	MOS3w	MOS	Summer-Autumn	202.357	-3.9899	0.493708	-8.0815	< 0.0001
OTU_144	OTU_144 Pseudomonas	STW3y	STW	Winter-Spring	134.093	-4.94098	0.597552	-8.26871	< 0.0001
OTU_38	OTU_38 Deinococcus	MOS3x	MOS	Winter-Autumn	69.6561	-3.88116	0.480528	-8.07686	< 0.0001
OTU_67	OTU_67 Chryseobacterium	MOS3y	MOS	Winter-Summer	41.6968	5.14659	0.63357	8.12317	< 0.0001
OTU_13	OTU_13 Corynebacterium	TMb3w	TMb	Winter-Summer	203.317	4.51998	0.560412	8.06545	< 0.0001
OTU_27	OTU_27 Acinetobacter	TMb3w	TMb	Summer-Autumn	20.6872	4.06967	0.489871	8.30763	< 0.0001
OTU_40	OTU_40 Finegoldia	TMb3y	TMb	Winter-Summer	45.2668	-3.55424	0.439219	-8.09219	< 0.0001
OTU_7421	OTU_7421 Leadbetterella	MOS3x	MOS	Winter-Autumn	57.712	-7.65705	0.943691	-8.11394	< 0.0001
OTU_20	OTU_20 Roseomonas	STW3x	STW	Spring-Autumn	218.717	-3.89762	0.475795	-8.19181	< 0.0001
OTU_65	OTU_65 Brevibacterium	TK3x	TK	Winter-Autumn	37.6275	-3.92469	0.482357	-8.13648	< 0.0001
OTU_934	OTU_934 Wautersiella	TK3x	TK	Summer-Autumn	29.6346	4.12875	0.505625	8.16563	< 0.0001
OTU_63	OTU_63 Porphyromonas	WKS3y	WKS	Winter-Spring	90.7382	5.60038	0.689032	8.1279	< 0.0001
OTU_9	OTU_9 Gordonia	HFC3z	HFC	Winter-Spring	259.846	3.84415	0.470223	8.17517	< 0.0001
OTU_9	OTU_9 Gordonia	WKS3u	WKS	Spring-Autumn	623.873	4.73016	0.573515	8.24766	< 0.0001
OTU_75	OTU_75 Lactobacillus	SW3z	SW	Summer-Autumn	38.5422	-5.07548	0.615923	-8.24044	< 0.0001
OTU_66	OTU_66 Veillonella	QB3z	QB	Spring-Summer	99.7233	3.59355	0.439299	8.1802	< 0.0001
OTU_139	OTU_139 Bacteroides	SW3y	SW	Spring-Summer	100.813	-4.16112	0.500143	-8.31987	< 0.0001
OTU_148	OTU_148 Rothia	FH3z	FH	Summer-Autumn	25.9566	5.0906	0.627611	8.11107	< 0.0001
OTU_934	OTU_934 Wautersiella	FH3z	FH	Summer-Autumn	40.0293	-4.00343	0.494298	-8.09922	< 0.0001
OTU_9	OTU_9 Gordonia	TK3y	TK	Spring-Summer	293.164	4.36717	0.530699	8.2291	< 0.0001
OTU_26	OTU_26 Dermacoccus	TMb3w	TMb	Winter-Summer	211.929	3.49157	0.429833	8.12308	< 0.0001
OTU_40	OTU_40 Finegoldia	SW3y	SW	Winter-Spring	160.87	-3.4772	0.419056	-8.2977	< 0.0001
OTU_350	OTU_350 Chroococcidiopsis	MOS3w	MOS	Summer-Autumn	53.9917	-5.40865	0.662371	-8.16559	< 0.0001
OTU_142	OTU_142 Peptoniphilus	FH3z	FH	Summer-Autumn	90.5575	-3.63093	0.445767	-8.14536	< 0.0001
OTU_22	OTU_22 Acinetobacter	WKS3w	WKS	Winter-Spring	103.857	6.09351	0.739761	8.23713	< 0.0001
OTU_24	OTU_24 Deinococcus	TK3x	TK	Winter-Summer	112.747	4.06331	0.494922	8.21	< 0.0001
OTU_20	OTU_20 Roseomonas	WKS3y	WKS	Spring-Summer	972.88	4.2803	0.520269	8.22709	< 0.0001
OTU_746	OTU_746 Caldithrix	STW3x	STW	Spring-Summer	95.6815	-4.64018	0.557319	-8.3259	< 0.0001
OTU_65	OTU_65 Brevibacterium	TMb3w	TMb	Winter-Summer	12.7895	-4.69934	0.575613	-8.16405	< 0.0001
OTU_144	OTU_144 Pseudomonas	WKS3y	WKS	Spring-Autumn	27.6395	3.93686	0.4797	8.20691	< 0.0001
OTU_83	OTU_83 Sphingomonas	HFC3z	HFC	Winter-Spring	64.6478	-4.21785	0.511606	-8.24434	< 0.0001
OTU_38	OTU_38 Deinococcus	MOS3x	MOS	Summer-Autumn	69.6561	-4.13618	0.503662	-8.21222	< 0.0001
OTU_65	OTU_65 Brevibacterium	WKS3x	WKS	Summer-Autumn	160.387	3.47889	0.415948	8.36377	< 0.0001
OTU_101	OTU_101 Rhodococcus	STW3y	STW	Summer-Autumn	113.895	-5.65121	0.681597	-8.29113	< 0.0001
OTU_25	OTU_25 Sphingomonas	TMb3w	TMb	Winter-Summer	469.703	-7.01881	0.857458	-8.1856	< 0.0001
OTU_135	OTU_135 Actinomycetospora	TK3z	TK	Spring-Autumn	40.8272	-6.16065	0.742058	-8.3021	< 0.0001
OTU_32	OTU_32 Streptococcus	WKS3v	WKS	Spring-Autumn	341.018	-6.38413	0.77539	-8.23344	< 0.0001
OTU_30	OTU_30 Haemophilus	WKS3u	WKS	Winter-Summer	84.5065	3.86277	0.468626	8.24276	< 0.0001
OTU_9	OTU_9 Gordonia	WKS3u	WKS	Spring-Summer	623.873	4.85587	0.584895	8.30212	< 0.0001
OTU_89	OTU_89 Lysobacter	QB3z	QB	Winter-Autumn	240.584	3.71099	0.448012	8.28323	< 0.0001
OTU_746	OTU_746 Caldithrix	TK3z	TK	Winter-Summer	47.4768	-4.17891	0.503784	-8.29505	< 0.0001
OTU_72	OTU_72 Skermanella	SW3y	SW	Summer-Autumn	66.9231	5.69072	0.680492	8.36266	< 0.0001
OTU_934	OTU_934 Wautersiella	TK3z	TK	Winter-Summer	46.977	-4.55867	0.547536	-8.3258	< 0.0001
OTU_17	OTU_17 Acinetobacter	FH3z	FH	Spring-Summer	648.41	3.74289	0.453419	8.25482	< 0.0001
OTU_25	OTU_25 Sphingomonas	STW3y	STW	Spring-Summer	189.492	4.84719	0.578423	8.38001	< 0.0001
OTU_9	OTU_9 Gordonia	MOS3y	MOS	Summer-Autumn	429.948	-3.93049	0.4665	-8.42549	< 0.0001
OTU_340	OTU_340 Prevotella	MOS3y	MOS	Winter-Autumn	14.3478	-5.42314	0.65762	-8.24663	< 0.0001
OTU_24	OTU_24 Deinococcus	WKS3x	WKS	Spring-Summer	296.66	4.78184	0.579806	8.24732	< 0.0001
OTU_336	OTU_336 Anaerococcus	WKS3w	WKS	Winter-Spring	15.3658	-4.79665	0.571549	-8.39236	< 0.0001
OTU_29	OTU_29 Paracoccus	MOS3w	MOS	Winter-Spring	135.863	5.13817	0.606453	8.4725	< 0.0001
OTU_125	OTU_125 Anoxybacillus	MOS3y	MOS	Winter-Summer	52.4224	4.65355	0.558731	8.32879	< 0.0001
OTU_83	OTU_83 Sphingomonas	SW3y	SW	Winter-Autumn	79.2075	-4.65283	0.557781	-8.34168	< 0.0001
OTU_75	OTU_75 Lactobacillus	SW3y	SW	Winter-Autumn	117.971	-5.37302	0.644103	-8.34187	< 0.0001
OTU_4288	OTU_4288 Prevotella	TMB3x	TMb	Winter-Autumn	24.1397	-3.48856	0.421832	-8.27002	< 0.0001
OTU_2153	OTU_2153 Devosia	HFC3z	HFC	Winter-Spring	20.7879	-4.65798	0.554044	-8.40724	< 0.0001
OTU_40	OTU_40 Finegoldia	TMb3y	TMb	Spring-Autumn	45.2668	-4.76799	0.567872	-8.39625	< 0.0001
OTU_223	OTU_223 Sphingobacterium	WKS3y	WKS	Spring-Summer	84.9456	5.23197	0.622496	8.40482	< 0.0001
OTU_65	OTU_65 Brevibacterium	TMb3y	TMb	Winter-Summer	14.5241	-4.61091	0.553352	-8.33268	< 0.0001
OTU_140	OTU_140 Bifidobacterium	QB3y	QB	Winter-Summer	20.2103	-5.18471	0.621174	-8.34663	< 0.0001
OTU_83	OTU_83 Sphingomonas	QB3z	QB	Winter-Autumn	44.9217	-4.2407	0.505374	-8.39121	< 0.0001
OTU_23	OTU_23 Kocuria	FH3z	FH	Winter-Summer	99.194	-4.0975	0.494296	-8.28955	< 0.0001
OTU_40	OTU_40 Finegoldia	FH3z	FH	Spring-Autumn	166.153	-5.42242	0.64242	-8.44062	< 0.0001
OTU_140	OTU_140 Bifidobacterium	TK3x	TK	Summer-Autumn	47.8837	5.14977	0.613602	8.39269	< 0.0001
OTU_23	OTU_23 Kocuria	MOS3w	MOS	Spring-Summer	37.4347	-4.19951	0.500336	-8.39338	< 0.0001
OTU_40	OTU_40 Finegoldia	MOS3x	MOS	Spring-Autumn	177.093	-4.27886	0.509872	-8.39202	< 0.0001
OTU_44	OTU_44 Methylobacterium	FH3z	FH	Winter-Summer	656.477	3.49227	0.419657	8.32173	< 0.0001
OTU_328	OTU_328 Planctomyces	MOS3x	MOS	Summer-Autumn	55.2297	6.19329	0.736625	8.40766	< 0.0001
OTU_753	OTU_753 Bacteroides	STW3y	STW	Summer-Autumn	68.7954	5.27204	0.618966	8.5175	< 0.0001
OTU_28	OTU_28 Neisseria	SW3y	SW	Winter-Autumn	1139.73	-6.97793	0.824444	-8.4638	< 0.0001
OTU_83	OTU_83 Sphingomonas	TK3x	TK	Spring-Summer	54.6813	-5.08615	0.600559	-8.46903	< 0.0001
OTU_30	OTU_30 Haemophilus	TMb3y	TMb	Winter-Summer	136.572	4.23664	0.504253	8.40183	< 0.0001
OTU_89	OTU_89 Lysobacter	MOS3x	MOS	Winter-Summer	228.819	-4.42366	0.527621	-8.38416	< 0.0001
OTU_17	OTU_17 Acinetobacter	TMB3x	TMb	Summer-Autumn	90.9332	-4.53922	0.536618	-8.45894	< 0.0001
OTU_746	OTU_746 Caldithrix	STW3y	STW	Spring-Autumn	79.0201	-5.17346	0.612408	-8.44774	< 0.0001
OTU_746	OTU_746 Caldithrix	TMb3y	TMb	Spring-Summer	20.6556	-5.28813	0.628614	-8.41238	< 0.0001
OTU_39	OTU_39 Corynebacterium	WKS3y	WKS	Spring-Autumn	1069.2	5.08033	0.601234	8.44984	< 0.0001
OTU_50	OTU_50 Corynebacterium	MOS3x	MOS	Winter-Autumn	469.587	4.22325	0.501123	8.42757	< 0.0001
OTU_142	OTU_142 Peptoniphilus	TK3y	TK	Winter-Summer	158.45	4.70324	0.55377	8.49313	< 0.0001
OTU_89	OTU_89 Lysobacter	QB3z	QB	Spring-Summer	240.584	3.65233	0.430265	8.48856	< 0.0001
OTU_106	OTU_106 Aerococcus	MOS3x	MOS	Winter-Autumn	77.5671	5.77631	0.68208	8.46866	< 0.0001
OTU_107	OTU_107 Chryseobacterium	QB3y	QB	Winter-Spring	34.5481	-5.91321	0.677605	-8.72663	< 0.0001
OTU_746	OTU_746 Caldithrix	WKS3w	WKS	Winter-Summer	89.4613	-4.51389	0.530462	-8.50936	< 0.0001
OTU_142	OTU_142 Peptoniphilus	FH3z	FH	Winter-Spring	90.5575	-3.70864	0.438164	-8.46406	< 0.0001
OTU_25	OTU_25 Sphingomonas	MOS3w	MOS	Summer-Autumn	172.387	7.24649	0.854268	8.48269	< 0.0001
OTU_27	OTU_27 Acinetobacter	TMB3x	TMb	Winter-Summer	53.6059	-5.08721	0.603035	-8.43601	< 0.0001
OTU_121	OTU_121 Lactobacillus	SW3z	SW	Winter-Spring	28.3592	-5.52249	0.654935	-8.43211	< 0.0001
OTU_83	OTU_83 Sphingomonas	QB3y	QB	Spring-Summer	47.9726	-4.23154	0.496929	-8.51538	< 0.0001
OTU_32	OTU_32 Streptococcus	TMb3w	TMb	Spring-Autumn	110.972	-5.00292	0.581426	-8.60456	< 0.0001
OTU_39	OTU_39 Corynebacterium	MOS3y	MOS	Winter-Autumn	24.0043	-6.00659	0.711254	-8.44507	< 0.0001
OTU_107	OTU_107 Chryseobacterium	TK3x	TK	Winter-Autumn	21.2818	-5.57197	0.656551	-8.48673	< 0.0001
OTU_934	OTU_934 Wautersiella	TMB3x	TMb	Winter-Summer	31.5318	-3.90173	0.461584	-8.45292	< 0.0001
OTU_746	OTU_746 Caldithrix	TK3x	TK	Spring-Summer	66.1615	-5.50347	0.641956	-8.57297	< 0.0001
OTU_98	OTU_98 Sphingopyxis	HFC3z	HFC	Winter-Spring	24.7971	-4.69998	0.54792	-8.57786	< 0.0001
OTU_131	OTU_131 Granulicatella	MOS3x	MOS	Winter-Autumn	77.0681	6.35905	0.747038	8.51236	< 0.0001
OTU_65	OTU_65 Brevibacterium	TK3x	TK	Spring-Autumn	37.6275	-5.37894	0.633419	-8.49191	< 0.0001
OTU_65	OTU_65 Brevibacterium	QB3y	QB	Winter-Autumn	26.8618	-4.62113	0.542294	-8.52144	< 0.0001
OTU_149	OTU_149 Mycobacterium	FH3z	FH	Winter-Autumn	31.6197	4.19712	0.488914	8.58458	< 0.0001
OTU_107	OTU_107 Chryseobacterium	SW3y	SW	Winter-Summer	24.7593	-5.7222	0.666061	-8.59109	< 0.0001
OTU_56	OTU_56 Chryseobacterium	TMB3x	TMb	Winter-Autumn	302.801	-3.92065	0.461977	-8.48669	< 0.0001
OTU_65	OTU_65 Brevibacterium	WKS3w	WKS	Winter-Summer	63.8942	-5.50468	0.641111	-8.58616	< 0.0001
OTU_20	OTU_20 Roseomonas	TMB3x	TMb	Winter-Autumn	45.1938	-5.1389	0.603736	-8.51183	< 0.0001
OTU_260	OTU_260 Zoogloea	STW3y	STW	Winter-Spring	41.321	-5.34637	0.611043	-8.74959	< 0.0001
OTU_72	OTU_72 Skermanella	MOS3y	MOS	Winter-Summer	35.4006	5.28389	0.615266	8.58798	< 0.0001
OTU_2153	OTU_2153 Devosia	MOS3y	MOS	Winter-Summer	24.0498	-4.96574	0.576576	-8.61247	< 0.0001
OTU_40	OTU_40 Finegoldia	SW3z	SW	Winter-Spring	118.701	-3.16649	0.371228	-8.52977	< 0.0001
OTU_223	OTU_223 Sphingobacterium	SW3y	SW	Spring-Autumn	180.654	-6.62334	0.764583	-8.66268	< 0.0001
OTU_11	OTU_11 Bacillus	QB3z	QB	Winter-Spring	506.422	4.42997	0.512035	8.6517	< 0.0001
OTU_83	OTU_83 Sphingomonas	TMb3w	TMb	Winter-Summer	19.188	-4.66956	0.543913	-8.58512	< 0.0001
OTU_142	OTU_142 Peptoniphilus	QB3z	QB	Winter-Spring	30.2493	-5.93694	0.684117	-8.67826	< 0.0001
OTU_187	OTU_187 Deinococcus	SW3y	SW	Spring-Autumn	156.983	-5.84243	0.670602	-8.71222	< 0.0001
OTU_38	OTU_38 Deinococcus	QB3y	QB	Spring-Summer	348.603	-5.54297	0.638988	-8.67461	< 0.0001
OTU_55	OTU_55 Pseudomonas	FH3z	FH	Winter-Summer	37.7012	-3.99112	0.466862	-8.54881	< 0.0001
OTU_26	OTU_26 Dermacoccus	TMB3x	TMb	Winter-Summer	125.821	3.75764	0.437834	8.58234	< 0.0001
OTU_350	OTU_350 Chroococcidiopsis	TK3x	TK	Winter-Autumn	44.5486	-5.32088	0.616783	-8.62683	< 0.0001
OTU_13	OTU_13 Corynebacterium	TK3x	TK	Summer-Autumn	476.967	3.29592	0.379844	8.67702	< 0.0001
OTU_9	OTU_9 Gordonia	WKS3v	WKS	Spring-Autumn	632.981	5.57136	0.642833	8.6669	< 0.0001
OTU_746	OTU_746 Caldithrix	WKS3v	WKS	Spring-Autumn	126.833	-4.87162	0.560174	-8.69662	< 0.0001
OTU_96	OTU_96 Blastomonas	FH3z	FH	Winter-Summer	57.688	-4.63541	0.540249	-8.58014	< 0.0001
OTU_112	OTU_112 Agrobacterium	WKS3u	WKS	Winter-Summer	65.1935	5.65181	0.653592	8.64731	< 0.0001
OTU_367	OTU_367 Kingella	QB3z	QB	Winter-Summer	36.9624	4.58787	0.528717	8.67737	< 0.0001
OTU_89	OTU_89 Lysobacter	FH3z	FH	Spring-Autumn	817.924	3.62252	0.414025	8.7495	< 0.0001
OTU_203	OTU_203 Deinococcus	SW3y	SW	Spring-Autumn	42.465	5.78847	0.657792	8.79986	< 0.0001
OTU_746	OTU_746 Caldithrix	STW3y	STW	Winter-Summer	79.0201	-4.56824	0.523442	-8.72731	< 0.0001
OTU_746	OTU_746 Caldithrix	WKS3x	WKS	Spring-Autumn	141.155	-5.3098	0.610388	-8.69906	< 0.0001
OTU_44	OTU_44 Methylobacterium	FH3z	FH	Summer-Autumn	656.477	-3.62552	0.419474	-8.64302	< 0.0001
OTU_934	OTU_934 Wautersiella	FH3z	FH	Spring-Summer	40.0293	4.28745	0.495061	8.66044	< 0.0001
OTU_746	OTU_746 Caldithrix	STW3x	STW	Spring-Autumn	95.6815	-4.86554	0.557112	-8.7335	< 0.0001
OTU_28	OTU_28 Neisseria	WKS3x	WKS	Winter-Spring	219.791	-5.54545	0.634402	-8.74123	< 0.0001
OTU_65	OTU_65 Brevibacterium	SW3y	SW	Winter-Summer	46.4717	-4.37306	0.498059	-8.7802	< 0.0001
OTU_17	OTU_17 Acinetobacter	WKS3y	WKS	Spring-Summer	172.965	4.01592	0.458187	8.76482	< 0.0001
OTU_112	OTU_112 Agrobacterium	WKS3u	WKS	Winter-Autumn	65.1935	4.52568	0.515548	8.7784	< 0.0001
OTU_32	OTU_32 Streptococcus	QB3y	QB	Summer-Autumn	238.547	-6.0788	0.684545	-8.88005	< 0.0001
OTU_853	OTU_853 Coprococcus	FH3z	FH	Summer-Autumn	32.3553	-4.42111	0.508509	-8.69426	< 0.0001
OTU_149	OTU_149 Mycobacterium	STW3y	STW	Summer-Autumn	74.8541	-5.6051	0.632749	-8.85833	< 0.0001
OTU_83	OTU_83 Sphingomonas	MOS3w	MOS	Winter-Autumn	42.073	-4.33453	0.498501	-8.69512	< 0.0001
OTU_50	OTU_50 Corynebacterium	QB3z	QB	Winter-Spring	79.4139	-3.9525	0.446793	-8.84639	< 0.0001
OTU_40	OTU_40 Finegoldia	QB3y	QB	Spring-Autumn	94.7992	-3.93284	0.443613	-8.86547	< 0.0001
OTU_13	OTU_13 Corynebacterium	FH3z	FH	Summer-Autumn	154.018	4.06028	0.464578	8.73971	< 0.0001
OTU_58	OTU_58 Gordonia	WKS3u	WKS	Winter-Summer	133.506	4.30722	0.490943	8.77337	< 0.0001
OTU_40	OTU_40 Finegoldia	WKS3w	WKS	Spring-Autumn	195.908	-5.43355	0.616367	-8.81544	< 0.0001
OTU_144	OTU_144 Pseudomonas	TK3z	TK	Winter-Spring	41.413	-5.23669	0.589317	-8.88603	< 0.0001
OTU_350	OTU_350 Chroococcidiopsis	WKS3x	WKS	Winter-Summer	11.752	-5.07479	0.583608	-8.69554	< 0.0001
OTU_746	OTU_746 Caldithrix	MOS3w	MOS	Spring-Summer	43.8769	-5.08075	0.576819	-8.80821	< 0.0001
OTU_125	OTU_125 Anoxybacillus	MOS3y	MOS	Winter-Spring	52.4224	5.04802	0.560266	9.01005	< 0.0001
OTU_142	OTU_142 Peptoniphilus	FH3z	FH	Spring-Summer	90.5575	3.91128	0.446069	8.76832	< 0.0001
OTU_5	OTU_5 Micrococcus	MOS3y	MOS	Spring-Autumn	1735.73	-4.32715	0.493949	-8.76031	< 0.0001
OTU_83	OTU_83 Sphingomonas	MOS3y	MOS	Spring-Autumn	100.767	-5.07596	0.579794	-8.75477	< 0.0001
OTU_203	OTU_203 Deinococcus	SW3y	SW	Spring-Summer	42.465	4.67193	0.520107	8.98263	< 0.0001
OTU_89	OTU_89 Lysobacter	FH3z	FH	Winter-Spring	817.924	-3.66485	0.415099	-8.82886	< 0.0001
OTU_20	OTU_20 Roseomonas	WKS3x	WKS	Winter-Spring	131.449	-5.18091	0.58152	-8.90925	< 0.0001
OTU_107	OTU_107 Chryseobacterium	MOS3y	MOS	Winter-Summer	34.4962	-5.47167	0.615823	-8.88512	< 0.0001
OTU_27	OTU_27 Acinetobacter	HFC3z	HFC	Summer-Autumn	487.263	-4.7015	0.523574	-8.97963	< 0.0001
OTU_44	OTU_44 Methylobacterium	QB3z	QB	Spring-Autumn	206.872	5.11011	0.576072	8.87061	< 0.0001
OTU_32	OTU_32 Streptococcus	TMb3w	TMb	Winter-Autumn	110.972	-5.02275	0.562775	-8.92496	< 0.0001
OTU_48	OTU_48 Acinetobacter	TMB3x	TMb	Winter-Spring	43.6582	5.61956	0.633944	8.86443	< 0.0001
OTU_746	OTU_746 Caldithrix	STW3y	STW	Spring-Summer	79.0201	-5.468	0.610159	-8.9616	< 0.0001
OTU_4148	OTU_4148 Parvimonas	TMB3x	TMb	Winter-Summer	16.8565	-4.53115	0.512883	-8.83465	< 0.0001
OTU_4148	OTU_4148 Parvimonas	TMb3w	TMb	Winter-Summer	35.3031	-5.18403	0.583864	-8.87883	< 0.0001
OTU_223	OTU_223 Sphingobacterium	TMb3w	TMb	Winter-Summer	1778.74	-6.11329	0.689085	-8.8716	< 0.0001
OTU_83	OTU_83 Sphingomonas	MOS3y	MOS	Winter-Autumn	100.767	-4.93782	0.558309	-8.84425	< 0.0001
OTU_83	OTU_83 Sphingomonas	WKS3v	WKS	Spring-Autumn	125.44	-5.23218	0.584359	-8.9537	< 0.0001
OTU_75	OTU_75 Lactobacillus	SW3y	SW	Spring-Autumn	117.971	-5.86392	0.647951	-9.04995	< 0.0001
OTU_746	OTU_746 Caldithrix	TK3z	TK	Spring-Autumn	47.4768	-5.27889	0.588511	-8.96991	< 0.0001
OTU_753	OTU_753 Bacteroides	SW3y	SW	Spring-Summer	64.0368	5.16933	0.56615	9.13066	< 0.0001
OTU_27	OTU_27 Acinetobacter	WKS3y	WKS	Spring-Summer	350.375	-6.4393	0.718906	-8.95708	< 0.0001
OTU_28	OTU_28 Neisseria	SW3z	SW	Summer-Autumn	169.427	-5.10482	0.567859	-8.98959	< 0.0001
OTU_149	OTU_149 Mycobacterium	FH3z	FH	Winter-Summer	31.6197	4.87334	0.551039	8.84392	< 0.0001
OTU_220	OTU_220 Bacteroides	SW3z	SW	Winter-Summer	54.2405	6.89692	0.780429	8.83735	< 0.0001
OTU_44	OTU_44 Methylobacterium	TMb3y	TMb	Spring-Summer	52.2941	-3.22771	0.362778	-8.8972	< 0.0001
OTU_959	OTU_959 [Ruminococcus]	WKS3y	WKS	Spring-Autumn	70.635	-4.57591	0.512984	-8.92018	< 0.0001
OTU_135	OTU_135 Actinomycetospora	TK3x	TK	Winter-Spring	196.12	8.08101	0.899159	8.9873	< 0.0001
OTU_106	OTU_106 Aerococcus	WKS3u	WKS	Spring-Autumn	33.0421	-5.56396	0.61685	-9.01996	< 0.0001
OTU_83	OTU_83 Sphingomonas	WKS3w	WKS	Spring-Autumn	103.636	-5.40779	0.600197	-9.01003	< 0.0001
OTU_29	OTU_29 Paracoccus	WKS3y	WKS	Winter-Spring	294.33	4.22476	0.473767	8.91739	< 0.0001
OTU_25	OTU_25 Sphingomonas	SW3z	SW	Winter-Spring	380.881	4.46605	0.501317	8.90864	< 0.0001
OTU_75	OTU_75 Lactobacillus	STW3y	STW	Winter-Autumn	1119.14	-5.91589	0.659067	-8.97616	< 0.0001
OTU_934	OTU_934 Wautersiella	TMb3y	TMb	Spring-Summer	234.093	-4.4804	0.499222	-8.97475	< 0.0001
OTU_746	OTU_746 Caldithrix	QB3y	QB	Spring-Summer	44.6337	-5.41228	0.596237	-9.0774	< 0.0001
OTU_121	OTU_121 Lactobacillus	MOS3w	MOS	Winter-Summer	18.323	-5.01476	0.556578	-9.00999	< 0.0001
OTU_746	OTU_746 Caldithrix	TMB3x	TMb	Winter-Autumn	34.5644	-3.80184	0.425019	-8.94511	< 0.0001
OTU_367	OTU_367 Kingella	QB3z	QB	Winter-Autumn	36.9624	4.97131	0.55065	9.02808	< 0.0001
OTU_20	OTU_20 Roseomonas	WKS3w	WKS	Spring-Summer	115.593	4.40837	0.490583	8.98598	< 0.0001
OTU_75	OTU_75 Lactobacillus	TMB3x	TMb	Winter-Autumn	54.7366	-5.18114	0.577486	-8.97189	< 0.0001
OTU_50	OTU_50 Corynebacterium	MOS3x	MOS	Spring-Autumn	469.587	4.5208	0.501359	9.0171	< 0.0001
OTU_9	OTU_9 Gordonia	WKS3x	WKS	Spring-Autumn	322.517	4.27709	0.472577	9.05057	< 0.0001
OTU_56	OTU_56 Chryseobacterium	SW3z	SW	Winter-Summer	32.0739	5.01875	0.560388	8.95585	< 0.0001
OTU_20	OTU_20 Roseomonas	STW3x	STW	Winter-Autumn	218.717	-4.11578	0.458715	-8.97241	< 0.0001
OTU_98	OTU_98 Sphingopyxis	WKS3w	WKS	Winter-Summer	35.8964	-6.06551	0.66907	-9.06558	< 0.0001
OTU_9	OTU_9 Gordonia	TK3x	TK	Winter-Autumn	263.172	-4.52108	0.500196	-9.03863	< 0.0001
OTU_75	OTU_75 Lactobacillus	STW3x	STW	Winter-Autumn	287.89	-5.5825	0.621333	-8.98473	< 0.0001
OTU_20	OTU_20 Roseomonas	WKS3w	WKS	Winter-Spring	115.593	-4.25277	0.465938	-9.12732	< 0.0001
OTU_98	OTU_98 Sphingopyxis	WKS3x	WKS	Spring-Summer	63.6988	-4.94838	0.551231	-8.97696	< 0.0001
OTU_77	OTU_77 Rothia	MOS3y	MOS	Winter-Autumn	106.214	6.06917	0.673814	9.00719	< 0.0001
OTU_282	OTU_282 Parabacteroides	WKS3x	WKS	Winter-Summer	13.4155	-5.54632	0.61923	-8.95679	< 0.0001
OTU_4148	OTU_4148 Parvimonas	WKS3y	WKS	Spring-Summer	42.9114	5.96028	0.653386	9.12215	< 0.0001
OTU_753	OTU_753 Bacteroides	STW3y	STW	Spring-Summer	68.7954	-5.77409	0.630546	-9.15728	< 0.0001
OTU_40	OTU_40 Finegoldia	QB3y	QB	Spring-Summer	94.7992	-4.07332	0.442671	-9.20169	< 0.0001
OTU_39	OTU_39 Corynebacterium	WKS3u	WKS	Summer-Autumn	1475.63	7.38202	0.804567	9.17514	< 0.0001
OTU_44	OTU_44 Methylobacterium	STW3x	STW	Winter-Autumn	84.4178	-3.59514	0.397457	-9.04537	< 0.0001
OTU_4148	OTU_4148 Parvimonas	TMB3x	TMb	Summer-Autumn	16.8565	5.13985	0.561616	9.15188	< 0.0001
OTU_27	OTU_27 Acinetobacter	FH3z	FH	Winter-Spring	132.464	6.06628	0.665478	9.11567	< 0.0001
OTU_83	OTU_83 Sphingomonas	STW3y	STW	Spring-Autumn	95.83	-6.35596	0.69592	-9.13317	< 0.0001
OTU_83	OTU_83 Sphingomonas	STW3y	STW	Spring-Summer	95.83	-6.44445	0.694631	-9.27751	< 0.0001
OTU_126	OTU_126 Methylobacterium	SW3z	SW	Winter-Autumn	94.58	-5.72521	0.63254	-9.05115	< 0.0001
OTU_126	OTU_126 Methylobacterium	SW3z	SW	Spring-Autumn	94.58	-6.05592	0.661303	-9.15757	< 0.0001
OTU_6036	OTU_6036 Lactobacillus	HFC3z	HFC	Winter-Spring	33.3402	-5.85756	0.632505	-9.26089	< 0.0001
OTU_13	OTU_13 Corynebacterium	FH3z	FH	Spring-Summer	154.018	-4.31044	0.472414	-9.12429	< 0.0001
OTU_21	OTU_21 Knoellia	TMb3y	TMb	Spring-Summer	138.701	5.30522	0.579241	9.15891	< 0.0001
OTU_17	OTU_17 Acinetobacter	TK3y	TK	Winter-Summer	3285.59	5.85898	0.637521	9.19025	< 0.0001
OTU_28	OTU_28 Neisseria	TMb3w	TMb	Winter-Summer	1887.71	-8.03723	0.874542	-9.19021	< 0.0001
OTU_20	OTU_20 Roseomonas	FH3z	FH	Summer-Autumn	38.9118	-4.46489	0.487658	-9.15577	< 0.0001
OTU_20	OTU_20 Roseomonas	MOS3w	MOS	Spring-Autumn	249.947	-7.16146	0.784785	-9.12538	< 0.0001
OTU_75	OTU_75 Lactobacillus	SW3y	SW	Summer-Autumn	117.971	-6.34161	0.68582	-9.24676	< 0.0001
OTU_9	OTU_9 Gordonia	TK3y	TK	Winter-Spring	293.164	-5.017	0.539083	-9.30655	< 0.0001
OTU_50	OTU_50 Corynebacterium	MOS3w	MOS	Spring-Autumn	81.9417	3.93667	0.430406	9.1464	< 0.0001
OTU_5	OTU_5 Micrococcus	STW3y	STW	Summer-Autumn	907.992	-4.16397	0.445938	-9.33754	< 0.0001
OTU_20	OTU_20 Roseomonas	QB3z	QB	Winter-Autumn	72.4489	-3.58656	0.387828	-9.24782	< 0.0001
OTU_29	OTU_29 Paracoccus	FH3z	FH	Winter-Summer	69.6808	4.42566	0.483681	9.14995	< 0.0001
OTU_39	OTU_39 Corynebacterium	WKS3w	WKS	Spring-Autumn	81.3605	-5.99874	0.643841	-9.31711	< 0.0001
OTU_753	OTU_753 Bacteroides	SW3z	SW	Winter-Summer	89.1411	7.08242	0.771265	9.18287	< 0.0001
OTU_67	OTU_67 Chryseobacterium	FH3z	FH	Winter-Autumn	65.3537	5.38165	0.578997	9.29477	< 0.0001
OTU_746	OTU_746 Caldithrix	TK3x	TK	Spring-Autumn	66.1615	-5.92313	0.642289	-9.2219	< 0.0001
OTU_32	OTU_32 Streptococcus	WKS3w	WKS	Winter-Autumn	118.17	-6.26806	0.673167	-9.3113	< 0.0001
OTU_40	OTU_40 Finegoldia	MOS3w	MOS	Winter-Summer	79.978	-3.20962	0.345105	-9.3004	< 0.0001
OTU_149	OTU_149 Mycobacterium	STW3y	STW	Winter-Autumn	74.8541	-5.78852	0.622501	-9.29881	< 0.0001
OTU_25	OTU_25 Sphingomonas	SW3z	SW	Winter-Autumn	380.881	4.6706	0.507948	9.19505	< 0.0001
OTU_83	OTU_83 Sphingomonas	STW3x	STW	Winter-Summer	115.48	-5.56166	0.59686	-9.3182	< 0.0001
OTU_67	OTU_67 Chryseobacterium	FH3z	FH	Winter-Spring	65.3537	5.75279	0.618592	9.29981	< 0.0001
OTU_101	OTU_101 Rhodococcus	STW3y	STW	Spring-Autumn	113.895	-7.30286	0.783277	-9.32347	< 0.0001
OTU_28	OTU_28 Neisseria	SW3z	SW	Spring-Autumn	169.427	-5.51567	0.591316	-9.32779	< 0.0001
OTU_60	OTU_60 Lactobacillus	TK3z	TK	Winter-Autumn	168.731	6.66525	0.715079	9.32099	< 0.0001
OTU_746	OTU_746 Caldithrix	TK3z	TK	Winter-Autumn	47.4768	-4.66576	0.500941	-9.31399	< 0.0001
OTU_28	OTU_28 Neisseria	WKS3x	WKS	Winter-Autumn	219.791	-5.8913	0.633902	-9.29371	< 0.0001
OTU_27	OTU_27 Acinetobacter	STW3x	STW	Summer-Autumn	142.747	-4.37568	0.465141	-9.40721	< 0.0001
OTU_77	OTU_77 Rothia	FH3z	FH	Summer-Autumn	80.5535	6.44539	0.692249	9.3108	< 0.0001
OTU_285	OTU_285 Anaerococcus	WKS3w	WKS	Spring-Autumn	47.3116	5.9676	0.633243	9.42387	< 0.0001
OTU_285	OTU_285 Anaerococcus	WKS3w	WKS	Spring-Summer	47.3116	5.74842	0.618634	9.29212	< 0.0001
OTU_746	OTU_746 Caldithrix	SW3z	SW	Winter-Spring	52.2095	-3.68565	0.398499	-9.24883	< 0.0001
OTU_27	OTU_27 Acinetobacter	STW3x	STW	Spring-Autumn	142.747	-4.58051	0.489702	-9.35367	< 0.0001
OTU_13	OTU_13 Corynebacterium	FH3z	FH	Winter-Summer	154.018	-4.33833	0.468499	-9.26005	< 0.0001
OTU_219	OTU_219 Arenibacter	MOS3x	MOS	Summer-Autumn	69.115	5.68438	0.610261	9.31467	< 0.0001
OTU_106	OTU_106 Aerococcus	WKS3y	WKS	Spring-Autumn	87.9868	-4.55263	0.487162	-9.34521	< 0.0001
OTU_332	OTU_332 Leptotrichia	TMb3w	TMb	Winter-Autumn	22.2963	-3.7929	0.402975	-9.41223	< 0.0001
OTU_64	OTU_64 Streptococcus	MOS3w	MOS	Winter-Autumn	202.357	-4.55448	0.488538	-9.32267	< 0.0001
OTU_27	OTU_27 Acinetobacter	WKS3w	WKS	Summer-Autumn	602.426	8.30595	0.86822	9.56664	< 0.0001
OTU_40	OTU_40 Finegoldia	WKS3v	WKS	Winter-Autumn	300.67	-4.43191	0.468283	-9.46416	< 0.0001
OTU_27	OTU_27 Acinetobacter	WKS3u	WKS	Winter-Summer	207.638	-6.50166	0.689049	-9.43571	< 0.0001
OTU_39	OTU_39 Corynebacterium	WKS3y	WKS	Winter-Summer	1069.2	-5.72181	0.601121	-9.51855	< 0.0001
OTU_29	OTU_29 Paracoccus	MOS3w	MOS	Winter-Autumn	135.863	6.42516	0.682321	9.41662	< 0.0001
OTU_746	OTU_746 Caldithrix	TK3y	TK	Spring-Autumn	40.6112	-5.5283	0.582177	-9.4959	< 0.0001
OTU_32	OTU_32 Streptococcus	TK3x	TK	Spring-Autumn	126.026	-6.84547	0.723689	-9.45913	< 0.0001
OTU_959	OTU_959 [Ruminococcus]	TK3y	TK	Winter-Summer	60.6305	6.88285	0.723031	9.51944	< 0.0001
OTU_39	OTU_39 Corynebacterium	WKS3w	WKS	Winter-Autumn	81.3605	-5.64772	0.590366	-9.56647	< 0.0001
OTU_350	OTU_350 Chroococcidiopsis	MOS3w	MOS	Winter-Autumn	53.9917	-5.97419	0.629215	-9.49467	< 0.0001
OTU_17	OTU_17 Acinetobacter	WKS3x	WKS	Spring-Autumn	110.839	7.55716	0.790935	9.55473	< 0.0001
OTU_121	OTU_121 Lactobacillus	MOS3x	MOS	Spring-Summer	34.9553	-5.48145	0.578644	-9.47292	< 0.0001
OTU_144	OTU_144 Pseudomonas	FH3z	FH	Winter-Spring	41.9064	-6.48602	0.67799	-9.56654	< 0.0001
OTU_17	OTU_17 Acinetobacter	TMB3x	TMb	Spring-Autumn	90.9332	-5.65853	0.591587	-9.565	< 0.0001
OTU_746	OTU_746 Caldithrix	QB3z	QB	Spring-Summer	49.2038	-4.87437	0.50765	-9.60183	< 0.0001
OTU_223	OTU_223 Sphingobacterium	ADMa3z	ADMa	Spring-Summer	93.145	-6.06594	0.619917	-9.78507	< 0.0001
OTU_17	OTU_17 Acinetobacter	WKS3x	WKS	Winter-Spring	110.839	-7.03325	0.727232	-9.67126	< 0.0001
OTU_746	OTU_746 Caldithrix	MOS3y	MOS	Winter-Summer	85.3352	-4.2158	0.43773	-9.63106	< 0.0001
OTU_139	OTU_139 Bacteroides	SW3y	SW	Summer-Autumn	100.813	6.55174	0.676318	9.68737	< 0.0001
OTU_83	OTU_83 Sphingomonas	TK3x	TK	Spring-Autumn	54.6813	-5.77463	0.600291	-9.61972	< 0.0001
OTU_140	OTU_140 Bifidobacterium	TK3x	TK	Winter-Summer	47.8837	-5.71379	0.592951	-9.63618	< 0.0001
OTU_350	OTU_350 Chroococcidiopsis	TK3x	TK	Winter-Summer	44.5486	-5.91902	0.613139	-9.65364	< 0.0001
OTU_746	OTU_746 Caldithrix	WKS3w	WKS	Spring-Summer	89.4613	-5.83019	0.605275	-9.63231	< 0.0001
OTU_27	OTU_27 Acinetobacter	WKS3w	WKS	Spring-Summer	602.426	-8.32719	0.864032	-9.63759	< 0.0001
OTU_27	OTU_27 Acinetobacter	WKS3u	WKS	Spring-Summer	207.638	-6.96685	0.720847	-9.66481	< 0.0001
OTU_180	OTU_180 Blautia	HFC3z	HFC	Winter-Autumn	35.165	-5.55523	0.575333	-9.65568	< 0.0001
OTU_83	OTU_83 Sphingomonas	SW3y	SW	Winter-Summer	79.2075	-5.37279	0.553224	-9.71178	< 0.0001
OTU_43	OTU_43 Alloiococcus	FH3z	FH	Winter-Spring	40.2241	5.14727	0.530134	9.70938	< 0.0001
OTU_60	OTU_60 Lactobacillus	TMb3w	TMb	Winter-Spring	395.637	7.13454	0.725001	9.84074	< 0.0001
OTU_83	OTU_83 Sphingomonas	MOS3w	MOS	Spring-Summer	42.073	-4.90529	0.505696	-9.70008	< 0.0001
OTU_25	OTU_25 Sphingomonas	FH3z	FH	Summer-Autumn	45.6326	4.11408	0.423711	9.70963	< 0.0001
OTU_219	OTU_219 Arenibacter	MOS3x	MOS	Spring-Summer	69.115	-5.62654	0.58237	-9.66145	< 0.0001
OTU_28	OTU_28 Neisseria	WKS3y	WKS	Spring-Summer	417.068	5.95672	0.608823	9.784	< 0.0001
OTU_83	OTU_83 Sphingomonas	QB3z	QB	Spring-Summer	44.9217	-5.12644	0.525636	-9.75284	< 0.0001
OTU_65	OTU_65 Brevibacterium	QB3y	QB	Winter-Summer	26.8618	-5.20118	0.536813	-9.68899	< 0.0001
OTU_65	OTU_65 Brevibacterium	WKS3x	WKS	Winter-Autumn	160.387	-5.48867	0.563628	-9.73811	< 0.0001
OTU_83	OTU_83 Sphingomonas	TK3x	TK	Winter-Summer	54.6813	-5.29038	0.541117	-9.77677	< 0.0001
OTU_98	OTU_98 Sphingopyxis	STW3x	STW	Winter-Autumn	45.9688	-4.2983	0.442725	-9.70874	< 0.0001
OTU_65	OTU_65 Brevibacterium	QB3z	QB	Winter-Summer	32.4072	-6.23304	0.638207	-9.76648	< 0.0001
OTU_746	OTU_746 Caldithrix	QB3y	QB	Winter-Summer	44.6337	-4.19358	0.430407	-9.74328	< 0.0001
OTU_40	OTU_40 Finegoldia	TK3y	TK	Spring-Summer	93.2445	-5.99	0.61017	-9.81693	< 0.0001
OTU_11	OTU_11 Bacillus	SW3z	SW	Winter-Autumn	65.2934	-3.25176	0.333777	-9.74232	< 0.0001
OTU_83	OTU_83 Sphingomonas	SW3z	SW	Winter-Summer	67.0412	-4.42746	0.454304	-9.74561	< 0.0001
OTU_27	OTU_27 Acinetobacter	MOS3x	MOS	Summer-Autumn	501.453	-4.92454	0.502685	-9.79647	< 0.0001
OTU_20	OTU_20 Roseomonas	TK3y	TK	Spring-Summer	578.817	5.24213	0.530742	9.87697	< 0.0001
OTU_83	OTU_83 Sphingomonas	STW3x	STW	Winter-Autumn	115.48	-5.8353	0.596643	-9.78023	< 0.0001
OTU_75	OTU_75 Lactobacillus	STW3y	STW	Spring-Autumn	1119.14	-6.57508	0.667155	-9.8554	< 0.0001
OTU_65	OTU_65 Brevibacterium	MOS3x	MOS	Winter-Summer	52.1355	-4.19166	0.428242	-9.78807	< 0.0001
OTU_7421	OTU_7421 Leadbetterella	MOS3w	MOS	Winter-Autumn	89.6327	-7.75642	0.788682	-9.83466	< 0.0001
OTU_67	OTU_67 Chryseobacterium	FH3z	FH	Winter-Summer	65.3537	6.05931	0.618763	9.79262	< 0.0001
OTU_83	OTU_83 Sphingomonas	WKS3v	WKS	Winter-Autumn	125.44	-5.39264	0.542382	-9.94251	< 0.0001
OTU_203	OTU_203 Deinococcus	SW3y	SW	Winter-Spring	42.465	-5.22264	0.519395	-10.0552	< 0.0001
OTU_1	OTU_1 Propionibacterium	TMB3x	TMb	Winter-Spring	2870.86	3.6898	0.373621	9.87578	< 0.0001
OTU_60	OTU_60 Lactobacillus	TK3z	TK	Winter-Summer	168.731	7.67619	0.774664	9.90906	< 0.0001
OTU_27	OTU_27 Acinetobacter	STW3y	STW	Spring-Autumn	87.8968	-5.31702	0.534719	-9.94358	< 0.0001
OTU_40	OTU_40 Finegoldia	TK3y	TK	Winter-Autumn	93.2445	-4.43182	0.447384	-9.90607	< 0.0001
OTU_40	OTU_40 Finegoldia	WKS3u	WKS	Winter-Summer	92.7067	-3.88523	0.390359	-9.95295	< 0.0001
OTU_5	OTU_5 Micrococcus	STW3y	STW	Spring-Autumn	907.992	-4.48842	0.448948	-9.99762	< 0.0001
OTU_65	OTU_65 Brevibacterium	STW3x	STW	Winter-Summer	73.4415	-4.95592	0.49786	-9.95444	< 0.0001
OTU_11	OTU_11 Bacillus	TK3z	TK	Winter-Autumn	440.577	5.46234	0.54686	9.98856	< 0.0001
OTU_40	OTU_40 Finegoldia	MOS3w	MOS	Spring-Autumn	79.978	-5.06744	0.5102	-9.93225	< 0.0001
OTU_56	OTU_56 Chryseobacterium	TMB3x	TMb	Spring-Autumn	302.801	-5.4266	0.543286	-9.98848	< 0.0001
OTU_106	OTU_106 Aerococcus	WKS3y	WKS	Winter-Autumn	87.9868	-3.7854	0.376832	-10.0453	< 0.0001
OTU_223	OTU_223 Sphingobacterium	WKS3y	WKS	Winter-Spring	84.9456	-5.96351	0.598713	-9.96054	< 0.0001
OTU_5	OTU_5 Micrococcus	SW3z	SW	Spring-Autumn	620.57	-3.87597	0.385666	-10.0501	< 0.0001
OTU_142	OTU_142 Peptoniphilus	TK3y	TK	Winter-Autumn	158.45	5.73482	0.571081	10.042	< 0.0001
OTU_223	OTU_223 Sphingobacterium	QB3z	QB	Spring-Autumn	133.222	-7.72464	0.770039	-10.0315	< 0.0001
OTU_746	OTU_746 Caldithrix	STW3x	STW	Winter-Summer	95.6815	-4.69918	0.466566	-10.0718	< 0.0001
OTU_32	OTU_32 Streptococcus	TMB3x	TMb	Winter-Autumn	51.0116	-6.05942	0.607313	-9.97742	< 0.0001
OTU_746	OTU_746 Caldithrix	QB3z	QB	Winter-Summer	49.2038	-4.55263	0.452088	-10.0702	< 0.0001
OTU_39	OTU_39 Corynebacterium	WKS3u	WKS	Winter-Summer	1475.63	-8.14811	0.80613	-10.1077	< 0.0001
OTU_39	OTU_39 Corynebacterium	WKS3y	WKS	Winter-Spring	1069.2	-6.02858	0.601292	-10.026	< 0.0001
OTU_98	OTU_98 Sphingopyxis	QB3y	QB	Winter-Summer	27.7771	-5.18071	0.515977	-10.0406	< 0.0001
OTU_4148	OTU_4148 Parvimonas	WKS3y	WKS	Spring-Autumn	42.9114	6.36924	0.631495	10.086	< 0.0001
OTU_83	OTU_83 Sphingomonas	STW3y	STW	Winter-Autumn	95.83	-6.01439	0.595914	-10.0927	< 0.0001
OTU_11	OTU_11 Bacillus	TMb3w	TMb	Winter-Summer	429.907	4.68419	0.46344	10.1074	< 0.0001
OTU_9	OTU_9 Gordonia	MOS3y	MOS	Spring-Autumn	429.948	-4.71433	0.468251	-10.068	< 0.0001
OTU_746	OTU_746 Caldithrix	MOS3y	MOS	Spring-Autumn	85.3352	-5.87701	0.583964	-10.064	< 0.0001
OTU_40	OTU_40 Finegoldia	WKS3x	WKS	Spring-Autumn	321.623	-6.64454	0.65355	-10.1668	< 0.0001
OTU_27	OTU_27 Acinetobacter	TMB3x	TMb	Winter-Autumn	53.6059	-6.00702	0.595484	-10.0876	< 0.0001
OTU_9	OTU_9 Gordonia	FH3z	FH	Winter-Spring	255.563	-3.90709	0.383663	-10.1836	< 0.0001
OTU_144	OTU_144 Pseudomonas	WKS3y	WKS	Winter-Spring	27.6395	-4.85625	0.47957	-10.1263	< 0.0001
OTU_40	OTU_40 Finegoldia	WKS3u	WKS	Winter-Autumn	92.7067	-3.918	0.383877	-10.2064	< 0.0001
OTU_60	OTU_60 Lactobacillus	SW3z	SW	Spring-Autumn	60.8546	-6.75332	0.660507	-10.2244	< 0.0001
OTU_750	OTU_750 Sphingomonas	TMB3x	TMb	Winter-Autumn	33.9938	-4.3269	0.427139	-10.13	< 0.0001
OTU_746	OTU_746 Caldithrix	WKS3x	WKS	Winter-Autumn	141.155	-4.23459	0.416029	-10.1786	< 0.0001
OTU_17	OTU_17 Acinetobacter	STW3x	STW	Winter-Autumn	152.272	-4.00816	0.395868	-10.125	< 0.0001
OTU_11	OTU_11 Bacillus	TMB3x	TMb	Winter-Autumn	820.808	5.1537	0.507191	10.1613	< 0.0001
OTU_106	OTU_106 Aerococcus	WKS3u	WKS	Winter-Autumn	33.0421	-5.1838	0.504463	-10.2759	< 0.0001
OTU_21	OTU_21 Knoellia	TMb3y	TMb	Winter-Spring	138.701	-5.29307	0.513373	-10.3104	< 0.0001
OTU_32	OTU_32 Streptococcus	TK3x	TK	Winter-Autumn	126.026	-7.07658	0.696068	-10.1665	< 0.0001
OTU_40	OTU_40 Finegoldia	STW3x	STW	Spring-Summer	193.784	-4.88878	0.476929	-10.2505	< 0.0001
OTU_126	OTU_126 Methylobacterium	SW3y	SW	Summer-Autumn	433.692	-7.91085	0.768004	-10.3005	< 0.0001
OTU_5	OTU_5 Micrococcus	MOS3y	MOS	Winter-Autumn	1735.73	-5.0196	0.494459	-10.1517	< 0.0001
OTU_11	OTU_11 Bacillus	TMB3x	TMb	Winter-Spring	820.808	5.26022	0.513587	10.2421	< 0.0001
OTU_2153	OTU_2153 Devosia	WKS3v	WKS	Spring-Summer	51.9328	-6.86086	0.677165	-10.1317	< 0.0001
OTU_38	OTU_38 Deinococcus	SW3z	SW	Winter-Autumn	178.398	6.82572	0.670612	10.1783	< 0.0001
OTU_60	OTU_60 Lactobacillus	SW3z	SW	Winter-Autumn	60.8546	-5.13031	0.50373	-10.1846	< 0.0001
OTU_285	OTU_285 Anaerococcus	WKS3w	WKS	Winter-Spring	47.3116	-5.49374	0.533163	-10.304	< 0.0001
OTU_83	OTU_83 Sphingomonas	STW3y	STW	Winter-Summer	95.83	-6.10288	0.594376	-10.2677	< 0.0001
OTU_40	OTU_40 Finegoldia	QB3z	QB	Spring-Autumn	108.672	-4.69671	0.457537	-10.2652	< 0.0001
OTU_32	OTU_32 Streptococcus	TK3x	TK	Summer-Autumn	126.026	-7.62918	0.744594	-10.2461	< 0.0001
OTU_65	OTU_65 Brevibacterium	SW3z	SW	Winter-Spring	39.728	-5.14216	0.502907	-10.2249	< 0.0001
OTU_40	OTU_40 Finegoldia	WKS3v	WKS	Spring-Autumn	300.67	-5.51085	0.533572	-10.3282	< 0.0001
OTU_40	OTU_40 Finegoldia	STW3y	STW	Spring-Autumn	171.399	-5.29987	0.510985	-10.3719	< 0.0001
OTU_40	OTU_40 Finegoldia	STW3x	STW	Spring-Autumn	193.784	-4.93121	0.476993	-10.3381	< 0.0001
OTU_98	OTU_98 Sphingopyxis	WKS3v	WKS	Winter-Summer	48.9161	-7.18755	0.704328	-10.2048	< 0.0001
OTU_27	OTU_27 Acinetobacter	WKS3u	WKS	Summer-Autumn	207.638	7.47064	0.715655	10.4389	< 0.0001
OTU_9	OTU_9 Gordonia	WKS3x	WKS	Spring-Summer	322.517	5.16593	0.505915	10.2111	< 0.0001
OTU_98	OTU_98 Sphingopyxis	MOS3x	MOS	Winter-Summer	23.0806	-5.21155	0.508392	-10.2511	< 0.0001
OTU_177	OTU_177 Ruminococcus	MOS3x	MOS	Spring-Summer	122.238	4.47029	0.43601	10.2527	< 0.0001
OTU_27	OTU_27 Acinetobacter	WKS3v	WKS	Winter-Summer	1286.98	-8.63592	0.844132	-10.2305	< 0.0001
OTU_83	OTU_83 Sphingomonas	QB3y	QB	Winter-Autumn	47.9726	-5.99047	0.579662	-10.3344	< 0.0001
OTU_20	OTU_20 Roseomonas	TK3y	TK	Winter-Spring	578.817	-5.92268	0.567022	-10.4452	< 0.0001
OTU_32	OTU_32 Streptococcus	MOS3w	MOS	Winter-Autumn	287.512	-6.5252	0.631925	-10.3259	< 0.0001
OTU_66	OTU_66 Veillonella	QB3z	QB	Winter-Spring	99.7233	-4.75402	0.457122	-10.3999	< 0.0001
OTU_28	OTU_28 Neisseria	WKS3y	WKS	Winter-Spring	417.068	-6.17083	0.595935	-10.3549	< 0.0001
OTU_25	OTU_25 Sphingomonas	TMb3y	TMb	Winter-Summer	244.128	-6.43732	0.623824	-10.3191	< 0.0001
OTU_223	OTU_223 Sphingobacterium	WKS3y	WKS	Spring-Autumn	84.9456	6.9198	0.663942	10.4223	< 0.0001
OTU_27	OTU_27 Acinetobacter	FH3z	FH	Spring-Autumn	132.464	-6.96368	0.664499	-10.4796	< 0.0001
OTU_83	OTU_83 Sphingomonas	WKS3w	WKS	Winter-Autumn	103.636	-5.83162	0.556148	-10.4857	< 0.0001
OTU_83	OTU_83 Sphingomonas	TMB3x	TMb	Winter-Autumn	41.9827	-4.9389	0.474274	-10.4136	< 0.0001
OTU_25	OTU_25 Sphingomonas	STW3y	STW	Winter-Spring	189.492	-6.24222	0.590619	-10.5689	< 0.0001
OTU_27	OTU_27 Acinetobacter	QB3z	QB	Winter-Autumn	120.459	-5.21421	0.499342	-10.4422	< 0.0001
OTU_64	OTU_64 Streptococcus	MOS3y	MOS	Winter-Autumn	72.113	-4.2762	0.412108	-10.3764	< 0.0001
OTU_60	OTU_60 Lactobacillus	TMb3w	TMb	Winter-Summer	395.637	8.33085	0.796698	10.4567	< 0.0001
OTU_103	OTU_103 Deinococcus	TMb3y	TMb	Winter-Summer	102.893	-6.20427	0.596683	-10.3979	< 0.0001
OTU_40	OTU_40 Finegoldia	WKS3w	WKS	Winter-Summer	195.908	-5.79956	0.552314	-10.5005	< 0.0001
OTU_40	OTU_40 Finegoldia	QB3z	QB	Winter-Autumn	108.672	-4.32351	0.410662	-10.5281	< 0.0001
OTU_223	OTU_223 Sphingobacterium	MOS3w	MOS	Spring-Summer	234.983	-5.97009	0.567766	-10.515	< 0.0001
OTU_40	OTU_40 Finegoldia	TK3z	TK	Spring-Summer	92.8515	-5.49085	0.518901	-10.5817	< 0.0001
OTU_27	OTU_27 Acinetobacter	TMb3w	TMb	Winter-Summer	20.6872	-5.43115	0.513451	-10.5777	< 0.0001
OTU_28	OTU_28 Neisseria	TMB3x	TMb	Summer-Autumn	1226.12	6.46487	0.61278	10.5501	< 0.0001
OTU_43	OTU_43 Alloiococcus	FH3z	FH	Winter-Autumn	40.2241	5.49699	0.519982	10.5715	< 0.0001
OTU_9	OTU_9 Gordonia	QB3z	QB	Spring-Summer	134.9	3.71748	0.350236	10.6142	< 0.0001
OTU_38	OTU_38 Deinococcus	SW3z	SW	Winter-Spring	178.398	6.63802	0.628809	10.5565	< 0.0001
OTU_746	OTU_746 Caldithrix	STW3x	STW	Winter-Autumn	95.6815	-4.92453	0.466314	-10.5606	< 0.0001
OTU_65	OTU_65 Brevibacterium	STW3x	STW	Winter-Autumn	73.4415	-5.26505	0.497302	-10.5872	< 0.0001
OTU_40	OTU_40 Finegoldia	TMb3y	TMb	Spring-Summer	45.2668	-5.95499	0.560772	-10.6193	< 0.0001
OTU_40	OTU_40 Finegoldia	MOS3y	MOS	Winter-Autumn	173.762	-4.86512	0.458733	-10.6056	< 0.0001
OTU_40	OTU_40 Finegoldia	SW3y	SW	Winter-Summer	160.87	-4.48256	0.418675	-10.7065	< 0.0001
OTU_27	OTU_27 Acinetobacter	HFC3z	HFC	Spring-Summer	487.263	5.67784	0.524436	10.8266	< 0.0001
OTU_65	OTU_65 Brevibacterium	FH3z	FH	Spring-Summer	55.9085	-4.45686	0.416104	-10.7109	< 0.0001
OTU_83	OTU_83 Sphingomonas	TMB3x	TMb	Winter-Summer	41.9827	-5.12051	0.479597	-10.6767	< 0.0001
OTU_83	OTU_83 Sphingomonas	SW3z	SW	Winter-Autumn	67.0412	-4.95651	0.459874	-10.778	< 0.0001
OTU_269	OTU_269 Sphingomonas	MOS3x	MOS	Summer-Autumn	90.5944	6.79049	0.630512	10.7698	< 0.0001
OTU_25	OTU_25 Sphingomonas	TMB3x	TMb	Summer-Autumn	1297.46	7.72924	0.712626	10.8461	< 0.0001
OTU_11	OTU_11 Bacillus	TK3z	TK	Winter-Summer	440.577	6.01499	0.555442	10.8292	< 0.0001
OTU_98	OTU_98 Sphingopyxis	WKS3x	WKS	Winter-Summer	63.6988	-5.5737	0.520056	-10.7175	< 0.0001
OTU_32	OTU_32 Streptococcus	MOS3w	MOS	Spring-Autumn	287.512	-7.24445	0.668967	-10.8293	< 0.0001
OTU_20	OTU_20 Roseomonas	SW3y	SW	Winter-Autumn	1035.95	-6.34066	0.58141	-10.9056	< 0.0001
OTU_126	OTU_126 Methylobacterium	SW3y	SW	Winter-Autumn	433.692	-8.33816	0.763594	-10.9196	< 0.0001
OTU_40	OTU_40 Finegoldia	STW3y	STW	Winter-Autumn	171.399	-5.06471	0.466704	-10.8521	< 0.0001
OTU_83	OTU_83 Sphingomonas	QB3z	QB	Winter-Summer	44.9217	-5.46774	0.500891	-10.916	< 0.0001
OTU_27	OTU_27 Acinetobacter	WKS3y	WKS	Summer-Autumn	350.375	7.72458	0.701929	11.0048	< 0.0001
OTU_20	OTU_20 Roseomonas	QB3z	QB	Spring-Autumn	72.4489	-4.77547	0.435587	-10.9633	< 0.0001
OTU_20	OTU_20 Roseomonas	TMb3y	TMb	Winter-Autumn	982.14	-7.58496	0.695043	-10.9129	< 0.0001
OTU_40	OTU_40 Finegoldia	FH3z	FH	Winter-Summer	166.153	-5.57959	0.511641	-10.9053	< 0.0001
OTU_40	OTU_40 Finegoldia	STW3y	STW	Spring-Summer	171.399	-5.6757	0.509631	-11.1369	< 0.0001
OTU_40	OTU_40 Finegoldia	WKS3u	WKS	Spring-Summer	92.7067	-5.46752	0.494984	-11.0459	< 0.0001
OTU_4148	OTU_4148 Parvimonas	WKS3y	WKS	Winter-Spring	42.9114	-6.32108	0.570734	-11.0753	< 0.0001
OTU_83	OTU_83 Sphingomonas	TK3x	TK	Winter-Autumn	54.6813	-5.97886	0.540817	-11.0552	< 0.0001
OTU_32	OTU_32 Streptococcus	MOS3w	MOS	Summer-Autumn	287.512	-7.57783	0.685772	-11.0501	< 0.0001
OTU_83	OTU_83 Sphingomonas	MOS3y	MOS	Spring-Summer	100.767	-6.37754	0.57523	-11.0869	< 0.0001
OTU_40	OTU_40 Finegoldia	QB3y	QB	Winter-Autumn	94.7992	-4.76837	0.427599	-11.1515	< 0.0001
OTU_2153	OTU_2153 Devosia	WKS3v	WKS	Winter-Summer	51.9328	-6.31686	0.571293	-11.0571	< 0.0001
OTU_83	OTU_83 Sphingomonas	WKS3w	WKS	Spring-Summer	103.636	-6.6508	0.598001	-11.1217	< 0.0001
OTU_40	OTU_40 Finegoldia	WKS3w	WKS	Spring-Summer	195.908	-6.86394	0.615004	-11.1608	< 0.0001
OTU_39	OTU_39 Corynebacterium	WKS3u	WKS	Spring-Summer	1475.63	-9.26457	0.829192	-11.173	< 0.0001
OTU_40	OTU_40 Finegoldia	WKS3u	WKS	Spring-Autumn	92.7067	-5.50029	0.489982	-11.2255	< 0.0001
OTU_56	OTU_56 Chryseobacterium	TMB3x	TMb	Winter-Summer	302.801	-5.15106	0.462024	-11.1489	< 0.0001
OTU_9	OTU_9 Gordonia	WKS3x	WKS	Winter-Spring	322.517	-5.35038	0.473229	-11.3061	< 0.0001
OTU_126	OTU_126 Methylobacterium	SW3z	SW	Summer-Autumn	94.58	-7.78931	0.690995	-11.2726	< 0.0001
OTU_83	OTU_83 Sphingomonas	MOS3y	MOS	Winter-Summer	100.767	-6.2394	0.553549	-11.2716	< 0.0001
OTU_269	OTU_269 Sphingomonas	MOS3x	MOS	Spring-Summer	90.5944	-7.13526	0.634639	-11.243	< 0.0001
OTU_934	OTU_934 Wautersiella	TMB3x	TMb	Winter-Autumn	31.5318	-4.99434	0.442872	-11.2772	< 0.0001
OTU_25	OTU_25 Sphingomonas	FH3z	FH	Winter-Summer	45.6326	-5.4599	0.485987	-11.2346	< 0.0001
OTU_20	OTU_20 Roseomonas	TMb3y	TMb	Spring-Autumn	982.14	-8.14543	0.722502	-11.2739	< 0.0001
OTU_187	OTU_187 Deinococcus	SW3z	SW	Winter-Summer	626.857	8.40256	0.746224	11.2601	< 0.0001
OTU_40	OTU_40 Finegoldia	MOS3y	MOS	Spring-Autumn	173.762	-5.67516	0.501457	-11.3174	< 0.0001
OTU_9	OTU_9 Gordonia	FH3z	FH	Spring-Autumn	255.563	4.44205	0.387529	11.4625	< 0.0001
OTU_83	OTU_83 Sphingomonas	QB3y	QB	Winter-Summer	47.9726	-6.56048	0.576854	-11.3729	< 0.0001
OTU_27	OTU_27 Acinetobacter	WKS3v	WKS	Spring-Summer	1286.98	-9.92804	0.878252	-11.3043	< 0.0001
OTU_44	OTU_44 Methylobacterium	TMb3y	TMb	Winter-Summer	52.2941	-4.18166	0.368805	-11.3384	< 0.0001
OTU_223	OTU_223 Sphingobacterium	TMb3y	TMb	Winter-Summer	2404.09	-7.19818	0.634936	-11.3369	< 0.0001
OTU_27	OTU_27 Acinetobacter	QB3z	QB	Spring-Autumn	120.459	-6.60402	0.576666	-11.4521	< 0.0001
OTU_40	OTU_40 Finegoldia	TK3x	TK	Winter-Summer	131.121	-4.73663	0.413616	-11.4518	< 0.0001
OTU_223	OTU_223 Sphingobacterium	MOS3w	MOS	Summer-Autumn	234.983	7.83984	0.688395	11.3886	< 0.0001
OTU_187	OTU_187 Deinococcus	SW3z	SW	Winter-Spring	626.857	9.19627	0.804555	11.4303	< 0.0001
OTU_40	OTU_40 Finegoldia	TK3x	TK	Spring-Summer	131.121	-6.18319	0.537634	-11.5007	< 0.0001
OTU_40	OTU_40 Finegoldia	QB3y	QB	Winter-Summer	94.7992	-4.90885	0.426619	-11.5064	< 0.0001
OTU_27	OTU_27 Acinetobacter	WKS3y	WKS	Winter-Summer	350.375	-7.93998	0.688279	-11.536	< 0.0001
OTU_89	OTU_89 Lysobacter	QB3z	QB	Spring-Autumn	240.584	5.18178	0.447028	11.5916	< 0.0001
OTU_83	OTU_83 Sphingomonas	SW3z	SW	Winter-Spring	67.0412	-5.23953	0.455273	-11.5085	< 0.0001
OTU_40	OTU_40 Finegoldia	TK3y	TK	Spring-Autumn	93.2445	-7.01201	0.609038	-11.5133	< 0.0001
OTU_934	OTU_934 Wautersiella	TMb3y	TMb	Winter-Summer	234.093	-5.8137	0.504356	-11.527	< 0.0001
OTU_144	OTU_144 Pseudomonas	STW3y	STW	Winter-Summer	134.093	-6.86197	0.593265	-11.5664	< 0.0001
OTU_746	OTU_746 Caldithrix	MOS3y	MOS	Spring-Summer	85.3352	-6.71182	0.580124	-11.5696	< 0.0001
OTU_11	OTU_11 Bacillus	TMB3x	TMb	Winter-Summer	820.808	5.98079	0.519589	11.5106	< 0.0001
OTU_121	OTU_121 Lactobacillus	MOS3x	MOS	Winter-Summer	34.9553	-5.83252	0.505382	-11.5408	< 0.0001
OTU_746	OTU_746 Caldithrix	FH3z	FH	Spring-Summer	84.3604	-6.47673	0.559807	-11.5696	< 0.0001
OTU_40	OTU_40 Finegoldia	TK3z	TK	Winter-Summer	92.8515	-5.36065	0.460457	-11.642	< 0.0001
OTU_27	OTU_27 Acinetobacter	MOS3y	MOS	Spring-Autumn	251.168	-6.48299	0.558703	-11.6036	< 0.0001
OTU_17	OTU_17 Acinetobacter	HFC3z	HFC	Summer-Autumn	67.2317	-5.89893	0.503959	-11.7052	< 0.0001
OTU_9	OTU_9 Gordonia	MOS3y	MOS	Winter-Autumn	429.948	-5.46121	0.47105	-11.5937	< 0.0001
OTU_40	OTU_40 Finegoldia	STW3y	STW	Winter-Summer	171.399	-5.44054	0.465211	-11.6948	< 0.0001
OTU_65	OTU_65 Brevibacterium	FH3z	FH	Winter-Summer	55.9085	-4.65795	0.400061	-11.6431	< 0.0001
OTU_746	OTU_746 Caldithrix	FH3z	FH	Winter-Summer	84.3604	-5.23595	0.449709	-11.643	< 0.0001
OTU_40	OTU_40 Finegoldia	MOS3w	MOS	Spring-Summer	79.978	-5.95114	0.505054	-11.7832	< 0.0001
OTU_40	OTU_40 Finegoldia	TK3z	TK	Spring-Autumn	92.8515	-6.06917	0.517344	-11.7314	< 0.0001
OTU_17	OTU_17 Acinetobacter	HFC3z	HFC	Winter-Autumn	67.2317	-5.32613	0.451784	-11.7891	< 0.0001
OTU_25	OTU_25 Sphingomonas	TMB3x	TMb	Winter-Summer	1297.46	-8.36592	0.713515	-11.7249	< 0.0001
OTU_27	OTU_27 Acinetobacter	STW3y	STW	Winter-Autumn	87.8968	-6.23277	0.526899	-11.8292	< 0.0001
OTU_9	OTU_9 Gordonia	TK3x	TK	Summer-Autumn	263.172	-6.20097	0.52251	-11.8677	< 0.0001
OTU_44	OTU_44 Methylobacterium	FH3z	FH	Spring-Summer	656.477	5.01031	0.419074	11.9557	< 0.0001
OTU_40	OTU_40 Finegoldia	FH3z	FH	Spring-Summer	166.153	-7.63922	0.640473	-11.9275	< 0.0001
OTU_56	OTU_56 Chryseobacterium	MOS3w	MOS	Summer-Autumn	417.502	7.16233	0.600693	11.9234	< 0.0001
OTU_27	OTU_27 Acinetobacter	MOS3w	MOS	Summer-Autumn	230.104	-4.86875	0.408558	-11.9169	< 0.0001
OTU_65	OTU_65 Brevibacterium	WKS3v	WKS	Spring-Summer	164.697	-5.82072	0.490249	-11.873	< 0.0001
OTU_177	OTU_177 Ruminococcus	MOS3x	MOS	Winter-Spring	122.238	-5.21199	0.432727	-12.0445	< 0.0001
OTU_40	OTU_40 Finegoldia	QB3z	QB	Spring-Summer	108.672	-5.50791	0.456286	-12.0712	< 0.0001
OTU_40	OTU_40 Finegoldia	TK3x	TK	Spring-Autumn	131.121	-6.44647	0.538006	-11.9822	< 0.0001
OTU_27	OTU_27 Acinetobacter	MOS3y	MOS	Winter-Autumn	251.168	-6.714	0.558305	-12.0257	< 0.0001
OTU_83	OTU_83 Sphingomonas	MOS3w	MOS	Winter-Summer	42.073	-5.81517	0.48368	-12.0228	< 0.0001
OTU_177	OTU_177 Ruminococcus	MOS3x	MOS	Spring-Autumn	122.238	6.61682	0.549585	12.0397	< 0.0001
OTU_40	OTU_40 Finegoldia	TK3x	TK	Winter-Autumn	131.121	-4.99991	0.414107	-12.074	< 0.0001
OTU_9	OTU_9 Gordonia	WKS3y	WKS	Spring-Autumn	2696.04	5.96763	0.492287	12.1223	< 0.0001
OTU_20	OTU_20 Roseomonas	SW3y	SW	Summer-Autumn	1035.95	-7.24382	0.591822	-12.2399	< 0.0001
OTU_746	OTU_746 Caldithrix	MOS3x	MOS	Spring-Summer	79.1134	-6.38734	0.525689	-12.1504	< 0.0001
OTU_20	OTU_20 Roseomonas	STW3x	STW	Summer-Autumn	218.717	-6.1587	0.501539	-12.2796	< 0.0001
OTU_56	OTU_56 Chryseobacterium	TMB3x	TMb	Spring-Summer	302.801	-6.65701	0.543325	-12.2523	< 0.0001
OTU_9	OTU_9 Gordonia	WKS3y	WKS	Winter-Spring	2696.04	-6.04938	0.491385	-12.3109	< 0.0001
OTU_27	OTU_27 Acinetobacter	QB3y	QB	Summer-Autumn	145.331	-5.19026	0.417976	-12.4176	< 0.0001
OTU_959	OTU_959 [Ruminococcus]	WKS3y	WKS	Winter-Autumn	70.635	-5.09849	0.409237	-12.4585	< 0.0001
OTU_40	OTU_40 Finegoldia	WKS3x	WKS	Winter-Autumn	321.623	-5.71188	0.460214	-12.4114	< 0.0001
OTU_83	OTU_83 Sphingomonas	WKS3v	WKS	Spring-Summer	125.44	-7.24996	0.585159	-12.3897	< 0.0001
OTU_40	OTU_40 Finegoldia	QB3z	QB	Winter-Summer	108.672	-5.1347	0.409257	-12.5464	< 0.0001
OTU_27	OTU_27 Acinetobacter	HFC3z	HFC	Winter-Autumn	487.263	-6.76761	0.536492	-12.6146	< 0.0001
OTU_40	OTU_40 Finegoldia	MOS3x	MOS	Spring-Summer	177.093	-6.35801	0.505076	-12.5882	< 0.0001
OTU_32	OTU_32 Streptococcus	TMb3y	TMb	Summer-Autumn	1019.11	-7.96682	0.633863	-12.5687	< 0.0001
OTU_223	OTU_223 Sphingobacterium	TMb3w	TMb	Summer-Autumn	1778.74	9.06305	0.712321	12.7233	< 0.0001
OTU_9	OTU_9 Gordonia	WKS3w	WKS	Winter-Spring	993.123	-6.5053	0.508126	-12.8025	< 0.0001
OTU_83	OTU_83 Sphingomonas	WKS3w	WKS	Winter-Summer	103.636	-7.07463	0.553757	-12.7757	< 0.0001
OTU_9	OTU_9 Gordonia	WKS3w	WKS	Spring-Summer	993.123	6.65199	0.517606	12.8514	< 0.0001
OTU_40	OTU_40 Finegoldia	MOS3y	MOS	Winter-Summer	173.762	-5.86049	0.45599	-12.8522	< 0.0001
OTU_746	OTU_746 Caldithrix	WKS3v	WKS	Winter-Summer	126.833	-6.04997	0.473435	-12.7789	< 0.0001
OTU_746	OTU_746 Caldithrix	WKS3v	WKS	Spring-Summer	126.833	-7.18574	0.560366	-12.8233	< 0.0001
OTU_20	OTU_20 Roseomonas	TMb3y	TMb	Winter-Summer	982.14	-8.9465	0.694729	-12.8777	< 0.0001
OTU_27	OTU_27 Acinetobacter	QB3y	QB	Spring-Autumn	145.331	-5.95122	0.457022	-13.0217	< 0.0001
OTU_40	OTU_40 Finegoldia	TK3z	TK	Winter-Autumn	92.8515	-5.93898	0.45868	-12.948	< 0.0001
OTU_269	OTU_269 Sphingomonas	MOS3x	MOS	Winter-Summer	90.5944	-6.95772	0.538	-12.9326	< 0.0001
OTU_20	OTU_20 Roseomonas	MOS3y	MOS	Spring-Autumn	172.774	-6.47717	0.498792	-12.9857	< 0.0001
OTU_223	OTU_223 Sphingobacterium	MOS3w	MOS	Winter-Summer	234.983	-7.48257	0.57412	-13.0331	< 0.0001
OTU_746	OTU_746 Caldithrix	WKS3x	WKS	Spring-Summer	141.155	-7.90414	0.608936	-12.9802	< 0.0001
OTU_20	OTU_20 Roseomonas	WKS3y	WKS	Winter-Spring	972.88	-6.83733	0.522511	-13.0855	< 0.0001
OTU_20	OTU_20 Roseomonas	MOS3y	MOS	Summer-Autumn	172.774	-7.2361	0.55064	-13.1412	< 0.0001
OTU_20	OTU_20 Roseomonas	TMb3y	TMb	Spring-Summer	982.14	-9.50697	0.722203	-13.1638	< 0.0001
OTU_40	OTU_40 Finegoldia	STW3x	STW	Winter-Summer	193.784	-5.60509	0.423533	-13.2341	< 0.0001
OTU_25	OTU_25 Sphingomonas	SW3z	SW	Winter-Summer	380.881	6.76088	0.511638	13.2142	< 0.0001
OTU_27	OTU_27 Acinetobacter	QB3y	QB	Winter-Autumn	145.331	-5.35779	0.402698	-13.3047	< 0.0001
OTU_20	OTU_20 Roseomonas	WKS3y	WKS	Spring-Autumn	972.88	7.01174	0.528372	13.2705	< 0.0001
OTU_65	OTU_65 Brevibacterium	WKS3x	WKS	Spring-Summer	160.387	-6.80471	0.513047	-13.2633	< 0.0001
OTU_40	OTU_40 Finegoldia	STW3x	STW	Winter-Autumn	193.784	-5.64752	0.423606	-13.332	< 0.0001
OTU_40	OTU_40 Finegoldia	MOS3y	MOS	Spring-Summer	173.762	-6.67053	0.498965	-13.3687	< 0.0001
OTU_89	OTU_89 Lysobacter	FH3z	FH	Summer-Autumn	817.924	5.56251	0.413262	13.46	< 0.0001
OTU_223	OTU_223 Sphingobacterium	TMB3x	TMb	Spring-Summer	541.597	-9.58534	0.707174	-13.5544	< 0.0001
OTU_89	OTU_89 Lysobacter	FH3z	FH	Winter-Summer	817.924	-5.60484	0.414338	-13.5272	< 0.0001
OTU_20	OTU_20 Roseomonas	SW3y	SW	Spring-Autumn	1035.95	-8.10858	0.592442	-13.6867	< 0.0001
OTU_27	OTU_27 Acinetobacter	TK3z	TK	Spring-Autumn	309.626	-7.89343	0.577698	-13.6636	< 0.0001
OTU_223	OTU_223 Sphingobacterium	TMb3w	TMb	Spring-Summer	1778.74	-10.2428	0.74718	-13.7086	< 0.0001
OTU_83	OTU_83 Sphingomonas	WKS3v	WKS	Winter-Summer	125.44	-7.41043	0.54325	-13.6409	< 0.0001
OTU_9	OTU_9 Gordonia	WKS3y	WKS	Spring-Summer	2696.04	6.84264	0.496748	13.7749	< 0.0001
OTU_27	OTU_27 Acinetobacter	MOS3x	MOS	Winter-Autumn	501.453	-6.99612	0.511914	-13.6666	< 0.0001
OTU_27	OTU_27 Acinetobacter	STW3x	STW	Winter-Autumn	142.747	-6.49771	0.472509	-13.7515	< 0.0001
OTU_27	OTU_27 Acinetobacter	TK3z	TK	Summer-Autumn	309.626	-8.80285	0.632861	-13.9096	< 0.0001
OTU_17	OTU_17 Acinetobacter	WKS3y	WKS	Winter-Spring	172.965	-6.53989	0.469526	-13.9287	< 0.0001
OTU_27	OTU_27 Acinetobacter	TK3y	TK	Spring-Autumn	886.035	-7.81898	0.563047	-13.8869	< 0.0001
OTU_20	OTU_20 Roseomonas	MOS3y	MOS	Winter-Autumn	172.774	-7.18131	0.515462	-13.9318	< 0.0001
OTU_65	OTU_65 Brevibacterium	WKS3v	WKS	Winter-Summer	164.697	-6.89741	0.496491	-13.8923	< 0.0001
OTU_746	OTU_746 Caldithrix	MOS3x	MOS	Winter-Summer	79.1134	-5.59089	0.400886	-13.9463	< 0.0001
OTU_28	OTU_28 Neisseria	TMB3x	TMb	Winter-Summer	1226.12	-8.73882	0.624645	-13.9901	< 0.0001
OTU_17	OTU_17 Acinetobacter	WKS3y	WKS	Spring-Autumn	172.965	8.0369	0.566489	14.1872	< 0.0001
OTU_32	OTU_32 Streptococcus	MOS3x	MOS	Spring-Autumn	1046.28	-10.2258	0.724411	-14.1161	< 0.0001
OTU_40	OTU_40 Finegoldia	WKS3x	WKS	Spring-Summer	321.623	-9.2498	0.65295	-14.1662	< 0.0001
OTU_32	OTU_32 Streptococcus	MOS3x	MOS	Summer-Autumn	1046.28	-9.99065	0.700822	-14.2556	< 0.0001
OTU_27	OTU_27 Acinetobacter	HFC3z	HFC	Winter-Spring	487.263	-7.74394	0.53733	-14.4119	< 0.0001
OTU_20	OTU_20 Roseomonas	TK3y	TK	Summer-Autumn	578.817	-7.63432	0.52976	-14.4109	< 0.0001
OTU_27	OTU_27 Acinetobacter	MOS3x	MOS	Spring-Autumn	501.453	-8.28825	0.574312	-14.4316	< 0.0001
OTU_223	OTU_223 Sphingobacterium	TMb3y	TMb	Summer-Autumn	2404.09	10.4355	0.720837	14.4769	< 0.0001
OTU_20	OTU_20 Roseomonas	SW3z	SW	Winter-Autumn	1447.72	-8.48541	0.584069	-14.5281	< 0.0001
OTU_32	OTU_32 Streptococcus	TMb3y	TMb	Winter-Autumn	1019.11	-8.83008	0.605576	-14.5813	< 0.0001
OTU_20	OTU_20 Roseomonas	TK3y	TK	Winter-Autumn	578.817	-8.31488	0.566111	-14.6877	< 0.0001
OTU_40	OTU_40 Finegoldia	WKS3v	WKS	Winter-Summer	300.67	-6.89604	0.468208	-14.7286	< 0.0001
OTU_20	OTU_20 Roseomonas	STW3y	STW	Spring-Autumn	530.712	-8.28632	0.559134	-14.8199	< 0.0001
OTU_27	OTU_27 Acinetobacter	TK3z	TK	Winter-Autumn	309.626	-8.64993	0.584588	-14.7966	< 0.0001
OTU_223	OTU_223 Sphingobacterium	TMB3x	TMb	Winter-Summer	541.597	-7.64061	0.515166	-14.8313	< 0.0001
OTU_40	OTU_40 Finegoldia	WKS3v	WKS	Spring-Summer	300.67	-7.97499	0.533506	-14.9483	< 0.0001
OTU_32	OTU_32 Streptococcus	TMb3y	TMb	Spring-Autumn	1019.11	-9.37441	0.626665	-14.9592	< 0.0001
OTU_32	OTU_32 Streptococcus	MOS3x	MOS	Winter-Autumn	1046.28	-9.84054	0.655778	-15.0059	< 0.0001
OTU_27	OTU_27 Acinetobacter	MOS3w	MOS	Spring-Autumn	230.104	-7.28241	0.482701	-15.0868	< 0.0001
OTU_20	OTU_20 Roseomonas	STW3y	STW	Summer-Autumn	530.712	-7.9075	0.521217	-15.1712	< 0.0001
OTU_27	OTU_27 Acinetobacter	TK3y	TK	Winter-Autumn	886.035	-9.98292	0.649992	-15.3585	< 0.0001
OTU_20	OTU_20 Roseomonas	SW3z	SW	Spring-Autumn	1447.72	-10.417	0.662347	-15.7274	< 0.0001
OTU_223	OTU_223 Sphingobacterium	TMb3y	TMb	Spring-Summer	2404.09	-10.5224	0.667749	-15.758	< 0.0001
OTU_223	OTU_223 Sphingobacterium	TMB3x	TMb	Summer-Autumn	541.597	8.57125	0.541441	15.8304	< 0.0001
OTU_27	OTU_27 Acinetobacter	TK3y	TK	Summer-Autumn	886.035	-10.1956	0.641903	-15.8834	< 0.0001
OTU_20	OTU_20 Roseomonas	SW3z	SW	Summer-Autumn	1447.72	-9.35148	0.586108	-15.9552	< 0.0001
OTU_20	OTU_20 Roseomonas	STW3y	STW	Winter-Autumn	530.712	-8.38427	0.521418	-16.0797	< 0.0001
OTU_65	OTU_65 Brevibacterium	WKS3x	WKS	Winter-Summer	160.387	-8.96757	0.55953	-16.027	< 0.0001
OTU_20	OTU_20 Roseomonas	MOS3x	MOS	Spring-Autumn	774.133	-9.12538	0.555148	-16.4378	< 0.0001
OTU_746	OTU_746 Caldithrix	WKS3x	WKS	Winter-Summer	141.155	-6.82892	0.413834	-16.5016	< 0.0001
OTU_20	OTU_20 Roseomonas	MOS3x	MOS	Summer-Autumn	774.133	-8.95814	0.538821	-16.6254	< 0.0001
OTU_27	OTU_27 Acinetobacter	WKS3x	WKS	Spring-Summer	1545.76	-9.80884	0.589269	-16.6458	< 0.0001
OTU_20	OTU_20 Roseomonas	TK3x	TK	Spring-Autumn	321.274	-8.12555	0.481614	-16.8715	< 0.0001
OTU_27	OTU_27 Acinetobacter	MOS3w	MOS	Winter-Autumn	230.104	-7.73083	0.446153	-17.3278	< 0.0001
OTU_27	OTU_27 Acinetobacter	WKS3x	WKS	Summer-Autumn	1545.76	10.1203	0.580405	17.4366	< 0.0001
OTU_20	OTU_20 Roseomonas	TK3x	TK	Summer-Autumn	321.274	-7.2138	0.408462	-17.6609	< 0.0001
OTU_20	OTU_20 Roseomonas	MOS3x	MOS	Winter-Autumn	774.133	-9.02267	0.505672	-17.8429	< 0.0001
OTU_40	OTU_40 Finegoldia	WKS3x	WKS	Winter-Summer	321.623	-8.31714	0.459334	-18.1069	< 0.0001
OTU_27	OTU_27 Acinetobacter	TK3x	TK	Summer-Autumn	377.324	-9.14356	0.495113	-18.4676	< 0.0001
OTU_27	OTU_27 Acinetobacter	TK3x	TK	Spring-Autumn	377.324	-7.58461	0.409906	-18.5033	< 0.0001
OTU_27	OTU_27 Acinetobacter	WKS3x	WKS	Winter-Summer	1545.76	-10.4452	0.559939	-18.6542	< 0.0001
OTU_20	OTU_20 Roseomonas	TK3x	TK	Winter-Autumn	321.274	-8.59724	0.455519	-18.8735	< 0.0001
OTU_27	OTU_27 Acinetobacter	TK3x	TK	Winter-Autumn	377.324	-8.00979	0.38966	-20.5559	< 0.0001
aMean of normalized counts.
bLog fold change difference between the comparison groups. Positive values indicate OTU enrichment in first season, and negative values indicate OTU enrichment in second season.
cLog fold change standard error.
dBenjamin-Hochberg-adjusted p-value.

## Sheet: Mixed Model
Comparisona	Season 1	Season 2	OTU	Genus	NB modelb	ZINB modelb	Associated With	Relative abundance (%)c
					P-value	P-value		Season 1	Season 2
Winter - Summer
	Winter	Summer	OTU_65	Brevibacterium	2.9e-07	5.1e-07	Winter	0.24	0.52
	Winter	Summer	OTU_98	Sphingopyxis	<2.00E-16	<2.00E-16	Summer	0.00509687	0.59287
	Winter	Summer	OTU_83	Sphingomonas	2.5e-15	2.5e-15	Summer	0.00451437	0.470437
Winter - Autumn
	Winter	Autumn	OTU_27	Acinetobacter	4.1e-07	1e-07	Winter	0.785282	0.0658075
	Winter	Autumn	OTU_98	Sphingopyxis	<2.00E-16	<2.00E-16	Autumn	0.00509687	0.224714
	Winter	Autumn	OTU_83	Sphingomonas	<2.00E-16	<2.00E-16	Autumn	0.00451437	0.32735
Spring - Summer
	Spring	Summer	OTU_83	Sphingomonas	0.0061	0.0061	Summer	0.0451763	0.470437
Spring - Autumn
	Spring	Autumn	OTU_20	Roseomonas	0.0035	0.0095	Autumn	0.740624	1.18571
Summer - Autumn
	Summer	Autumn	OTU_27	Acinetobacter	0.00059	3.7e-05	Summer	0.359856	0.0658075
aOTUs selected based on those with more than half of individuals showing significant differential abundance patterns as determined by DeSeq2. Under this criteria, no OTU was included for mixed model analysis for Winter-Spring comparison.
bNB: negative binomial; ZINB: zero-inflated negative binomial. From R package "glmmADMB."
cRelative abundance of OTU within season.
