# Supplementary material for: Individual and household attributes influence the dynamics of the personal skin microbiota and its association network
Source: Microbiome. 2018 Feb 2;6:26. doi: 10.1186/s40168-018-0412-9 (PMC5797343; doi:10.1186/s40168-018-0412-9)
Supplement: Supplementary file 7 — Shannon diversity across sites, seasons, and individuals, and diversity comparison between sample groups. Shannon diversity calculated based on “breakaway” package in R [56]. (XLSX 51 kb) [file 40168_2018_412_MOESM7_ESM.xlsx]

## Sheet: Shannon Diversity
Additional File 7: Table S3. Shannon diversity across sites, seasons, and individuals, and diversity comparison between sample groups.
	Shannon Diversity (Forehead)						Shannon Diversity (Left Forearm)						Shannon Diversity (Right Forearm)						Shannon Diversity (Left Palm)						Shannon Diversity (Right Palm)
Individual	Winter	Spring	Summer	Autumn		Individual	Winter	Spring	Summer	Autumn		Individual	Winter	Spring	Summer	Autumn		Individual	Winter	Spring	Summer	Autumn		Individual	Winter	Spring	Summer	Autumn
ADMa3z	2.63523	3.8411	4.05465	4.33828		ADMa3z	4.79389	5.6124	5.29335	5.30433		ADMa3z	5.027	4.89556	5.14942	5.08663		ADMa3z	5.00515	5.05252	5.21445	4.62589		ADMa3z	5.11827	5.46603	4.61026	4.5558
FH3z	6.49848	5.21236	6.05299	5.55263		FH3z	6.55705	5.92428	6.01914	6.07814		FH3z	6.23236	6.23138	5.94843	5.78122		FH3z	5.18331	5.65207	6.47503	5.88429		FH3z	5.7894	5.57845	6.40461	5.62702
HFC3z	5.85983	4.53388	5.99413	5.62133		HFC3z	6.45167	5.55285	6.42883	6.13526		HFC3z	6.55802	5.48795	6.56529	5.97236		HFC3z	5.36235	5.40996	6.03606	5.69095		HFC3z	6.09999	4.82206	6.70804	6.09918
HHa3z	4.21678	4.36304	5.29261	5.02245		HHa3z	6.14559	4.83402	5.49671	4.52659		HHa3z	5.86045	5.27063	5.61627	4.62441		HHa3z	5.91183	5.2783	5.24961	4.26362		HHa3z	5.89211	4.82453	5.35098	5.81309
MOS3w	3.59654	4.71584	4.90029	3.33247		MOS3w	6.66257	5.98396	6.24834	4.25961		MOS3w	6.46686	5.77274	6.56409	5.06686		MOS3w	5.38728	5.71653	6.0291	5.17405		MOS3w	5.16651	5.64818	6.46311	4.96145
MOS3x	5.18125	4.8245	5.12434	3.54921		MOS3x	6.24322	4.86479	5.44766	4.76459		MOS3x	6.01601	4.90698	6.55209	4.58865		MOS3x	6.22498	5.10087	5.51072	3.576		MOS3x	5.72686	5.53636	6.16702	4.27482
MOS3y	3.51404	4.66653	3.68049	5.44608		MOS3y	4.92362	6.00913	4.88474	5.33825		MOS3y	6.05398	5.22203	4.29825	3.85257		MOS3y	4.81771	5.29809	5.19505	4.55452		MOS3y	4.9531	5.67336	5.15705	4.72209
QB3y	3.87662	5.41924	4.51793	5.07937		QB3y	5.69783	5.54118	6.36855	5.78184		QB3y	4.78384	6.35344	6.36813	5.16841		QB3y	4.92603	6.41282	5.55927	5.02423		QB3y	4.51954	6.15182	5.43373	4.75917
QB3z	4.16308	4.64564	4.51515	4.17295		QB3z	5.57838	5.37945	6.02531	5.47148		QB3z	5.37608	5.49005	6.74013	6.05738		QB3z	3.69034	5.11812	6.72955	6.12123		QB3z	4.27624	5.02705	6.47932	5.32339
STW3x	5.61136	4.28449	5.97509	4.561		STW3x	5.90769	4.94421	7.24339	5.56367		STW3x	5.40948	5.50913	6.83578	5.86008		STW3x	6.14369	5.45546	6.85182	5.16246		STW3x	6.26952	5.33505	7.36545	6.13051
STW3y	4.5037	5.6857	7.30664	5.55302		STW3y	6.40517	5.62309	7.11266	4.79748		STW3y	6.22739	6.50675	7.13995	5.18413		STW3y	5.93754	6.22437	6.09639	4.09192		STW3y	5.87623	6.58781	6.36886	4.19415
SW3y	2.95386	4.40344	5.79136	4.90693		SW3y	4.86039	5.37037	5.59192	4.23875		SW3y	4.92369	5.7402	4.71422	3.96489		SW3y	3.9399	6.24285	5.8388	4.21016		SW3y	4.1816	5.8735	5.49503	4.05315
SW3z	5.28406	4.26625	3.53938	3.18761		SW3z	5.55087	6.03315	5.28622	4.63491		SW3z	5.82374	6.05351	6.0783	2.8518		SW3z	4.52004	6.14129	5.16729	2.58743		SW3z	4.89546	6.17925	5.22691	4.72387
TK3x	5.35006	5.27028	5.87037	5.45071		TK3x	5.73669	5.973	6.01898	5.51228		TK3x	5.46343	5.79162	5.944	5.57474		TK3x	6.437	5.7283	5.626	5.54139		TK3x	6.38914	5.96756	5.51109	5.61615
TK3y	5.39178	5.34493	5.68304	5.05157		TK3y	5.12043	5.88156	5.57229	5.67083		TK3y	5.26473	5.84365	5.30468	5.94839		TK3y	3.83683	5.38909	5.85191	4.71136		TK3y	3.79785	5.50994	5.86987	4.78955
TK3z	4.05357	5.77296	4.49771	4.96424		TK3z	5.88723	5.94098	5.3872	5.5128		TK3z	5.26008	5.7	5.68848	5.64757		TK3z	5.05719	6.00052	5.2592	5.77086		TK3z	5.2362	6.08353	5.54108	5.40505
TMb3w	4.21534	2.84397	5.1802	4.002		TMb3w	5.59925	4.92003	4.7456	5.18331		TMb3w	5.35935	5.43111	6.20926	5.28133		TMb3w	5.97418	5.63271	5.51381	5.52651		TMb3w	5.56517	4.70922	6.23005	4.98451
TMb3x	3.69405	3.35347	6.58166	5.87789		TMb3x	4.57646	4.60907	7.60666	5.82207		TMb3x	4.7614	4.88849	5.65282	5.47938		TMb3x	4.66334	3.37775	5.62785	5.53166		TMb3x	4.87928	5.00163	5.45593	5.96287
TMb3y	5.6824	6.0613	3.34	3.719		TMb3y	5.91679	5.56791	4.75761	3.9044		TMb3y	6.09084	5.46949	4.09838	4.21845		TMb3y	6.30201	5.58357	4.15425	4.53125		TMb3y	6.07553	5.81689	4.25276	4.71071
WKS3u	6.45312	5.85971	2.97906	6.09136		WKS3u	5.8888	6.2271	3.40512	6.28765		WKS3u	5.51081	5.65915	2.03892	6.34288		WKS3u	6.11562	6.5743	4.66117	6.48303		WKS3u	5.40937	5.80334	2.87613	7.0189
WKS3v	5.67942	5.08698	4.92215	4.85876		WKS3v	6.18358	4.70145	5.48344	6.31154		WKS3v	6.14725	5.35809	3.27535	4.40902		WKS3v	5.96871	5.78971	4.5838	5.52912		WKS3v	6.17485	6.23345	5.20126	6.03165
WKS3w	5.87356	5.97775	5.17138	5.18138		WKS3w	4.92785	5.36268	7.02362	5.16839		WKS3w	4.75305	5.48674	5.79044	5.33122		WKS3w	5.75088	5.61759	6.37053	5.79109		WKS3w	6.0394	5.91664	4.27084	6.30581
WKS3x	4.56111	4.59949	4.07641	4.67078		WKS3x	5.84189	4.60041	4.91297	3.87812		WKS3x	5.67833	4.22619	5.22673	5.07255		WKS3x	5.88225	4.84299	3.66071	5.3297		WKS3x	5.97935	5.3129	4.40932	5.46623
WKS3y	6.79413	5.38396	4.30827	6.64496		WKS3y	7.11888	4.18425	6.00464	6.80857		WKS3y	7.1048	4.22653	5.28034	6.55928		WKS3y	5.81315	4.70813	5.23168	6.97457		WKS3y	5.0118	4.38941	4.74259	6.59681

## Sheet: Shannon Significance
Factor	P-valuea	Adjusted p-valueb	Post-Hocc
All Samples (N = 480)
Season	0.02	0.02	Summer significantly more diverse than autumn
Household	< 0.0001	< 0.0001	Multiple significant differences between households
Household Occupancy	0.006	0.008	Households with three occupants more diverse than four occupants
Individual	< 0.0001	< 0.0001	Multiple significant differences between individuals
Site	< 0.0001	< 0.0001	Forehead significantly less diverse than all sites
Anatomy	< 0.0001	< 0.0001	Forehead significantly less diverse than all sites
Winter Only (N = 120)
Household	< 0.0001	< 0.0001	Multiple significant differences between households
Household Occupancy	NS	NS	Not significant
Individual	< 0.0001	< 0.0001	Multiple significant differences between individuals
Site	0.02	0.02	Forehead significantly less diverse than all sites
Anatomy	0.003	0.006	Forehead significantly less diverse than all sites
Spring Only (N = 120)
Household	0.01	0.01	Multiple significant differences between households
Household Occupancy	0.0006	0.002	Households with three occupants more diverse than four occupants
Individual	< 0.0001	< 0.0001	Multiple significant differences between individuals
Site	0.007	0.01	Forehead significantly less diverse than all sites
Anatomy	0.0009	0.002	Forehead significantly less diverse than all sites
Summer Only (N = 120)
Household	< 0.0001	< 0.0001	Multiple significant differences between households
Household Occupancy	< 0.0001	< 0.0001	Households with three occupants more diverse than four occupants
Individual	< 0.0001	< 0.0001	Multiple significant differences between individuals
Site	NS	NS	Not significant
Anatomy	0.02	0.02	Forehead significantly less diverse than all sites
Autumn Only (N = 120)
Household	< 0.0001	< 0.0001	Multiple significant differences between individuals
Household Occupancy	< 0.0001	< 0.0001	Households with three occupants more diverse than four occupants
Individual	< 0.0001	< 0.0001	Multiple significant differences between individuals
Site	NS	NS	Not significant
Anatomy	NS	NS	Not significant
Within Forehead Sites (N = 96)
Season	NS	NS	Not significant
Household	0.002	0.05	Multiple significant differences between households
Household Occupancy	NS	NS	Not significant
Individual	0.03	NS	Not significant
Within Forearm Sites (N = 192)
Season	0.008	0.01	Autumn significantly different from summer and winter
Household	0.0002	0.001	Multiple significant differences between households
Household Occupancy	NS	NS	Not significant
Individual	0.001	0.003	Multiple significant differences between individuals
Within Palm Sites (N = 192)
Season	NS	NS	Not significant
Household	0.01	0.05	Multiple significant differences between households
Household Occupancy	NS	NS	Not significant
Individual	0.04	NS	Not significant
aDetermined using Kruskal-Wallis test. NS: not significant.
bAdjusted for multiple comparison using false-discovery rate method, including adjusting for sequencing batch effects. NS: not significant.
cIn cases where adjusted-p < 0.05, post-hoc multiple comparison for significance was performed.
