# Supplementary material for: Individual and household attributes influence the dynamics of the personal skin microbiota and its association network
Source: Microbiome. 2018 Feb 2;6:26. doi: 10.1186/s40168-018-0412-9 (PMC5797343; doi:10.1186/s40168-018-0412-9)
Supplement: Supplementary file 9 — Community composition, seasonal, and time-decay analyses. (XLSX 35 kb) [file 40168_2018_412_MOESM9_ESM.xlsx]

## Sheet: General UniFrac Global R
Additional File 9: Table S4. Community composition, seasonal, and time-decay analyses.
Factor	Weighted UniFrac Global Ra	PERMANOVA Pseudo-Fa
All Samples (N = 480)
Season	0.143***	16.4***
Individual	0.309***	7.66***
Household	0.237***	12.0***
Household Occupancy	0.164***	14.8***
Site	0.0172***	2.13**
Anatomy	0.0223**	4.17***
Age Group	0.162***	22.4***
Winter Only (N = 120)
Individual	0.695***	8.13***
Household	0.393***	7.51***
Household Occupancy	0.210***	6.09***
Site	0.0231	1.34
Anatomy	0.00703	2.56***
Age Group	0.262***	11.5***
Spring Only (N = 120)
Individual	0.759***	9.34***
Household	0.594***	8.94***
Household Occupancy	0.292***	7.58***
Site	-0.0156	0.670
Anatomy	0.00140	1.10
Age Group	0.181***	10.5***
Summer Only (N = 120)
Individual	0.806***	11.7***
Household	0.621***	13.4***
Household Occupancy	0.508***	16.3***
Site	-0.0112	0.622
Anatomy	0.0361*	1.05
Age Group	0.317***	12.4***
Autumn Only (N = 120)
Individual	0.778***	9.69***
Household	0.469***	8.89***
Household Occupancy	0.297***	8.34***
Site	-0.0156	0.565
Anatomy	0.00945	0.932
Age Group	0.0639*	5.73***
Forehead Only (N = 96)
Season	0.104**	3.37***
Individual	0.187**	1.80***
Household	0.141**	2.88***
Household Occupancy	0.149**	3.91***
Age Group	0.121**	4.18***
Forearm Only (Left and Right Sites) (N = 192)
Season	0.151***	7.52***
Individual	0.312***	3.64***
Household	0.219***	5.22***
Household Occupancy	0.170***	6.22***
Age Group	0.174***	10.0***
Left Forearm Only (N = 96)
Season	0.132***	3.68***
Individual	0.205***	1.71***
Household	0.146***	2.47***
Household Occupancy	0.145***	3.19***
Age Group	0.131**	4.53***
Right Forearm Only (N = 96)
Season	0.135***	3.87***
Individual	0.229***	1.79***
Household	0.232***	2.78***
Household Occupancy	0.166***	3.20***
Age_Group	0.198***	5.71***
Palm Only (Left and Right Sites) (N = 192)
Season	0.134***	6.49***
Individual	0.295***	3.58***
Household	0.274***	5.55***
Household Occupancy	0.164***	6.45***
Age Group	0.181***	10.8***
Left Palm Only (N = 96)
Season	0.110***	3.02***
Individual	0.218***	1.83***
Household	0.230***	2.76***
Household Occupancy	0.138***	3.33***
Age Group	0.152***	5.65***
Right Palm Only (N = 96)
Season	0.132***	3.64***
Individual	0.159***	1.58***
Household	0.241***	2.71***
Household Occupancy	0.144***	3.14***
Age Group	0.189***	5.15***
a*** : p ≤ 0.05; **: p ≤ 0.01; *: p ≤ 0.001.

## Sheet: Season Comparison
Individual	Pairwise Weighted UniFrac Distances
	Same Season	Different Season	P-valuea
Forearm
ADMa3z	0.117	0.150	0.02
FH3z	0.080	0.234	< 0.0001
HFC3z	0.113	0.188	0.0004
HHa3z	0.090	0.252	< 0.0001
MOS3w	0.089	0.221	< 0.0001
MOS3x	0.122	0.223	0.002
MOS3y	0.097	0.129	0.009
QB3y	0.095	0.192	< 0.0001
QB3z	0.078	0.155	0.0003
STW3x	0.082	0.170	< 0.0001
STW3y	0.144	0.243	0.0003
SW3y	0.076	0.162	< 0.0001
SW3z	0.099	0.237	< 0.0001
TK3x	0.065	0.174	< 0.0001
TK3y	0.058	0.186	< 0.0001
TK3z	0.071	0.179	< 0.0001
TMb3w	0.095	0.219	< 0.0001
TMb3x	0.134	0.227	0.0008
TMb3y	0.111	0.226	< 0.0001
WKS3u	0.068	0.25	< 0.0001
WKS3v	0.127	0.204	0.0005
WKS3w	0.135	0.243	0.005
WKS3x	0.085	0.208	< 0.0001
WKS3y	0.093	0.196	< 0.0001
Palm
ADMa3z	0.143	0.166	NS
FH3z	0.096	0.239	< 0.0001
HFC3z	0.11	0.208	0.0004
HHa3z	0.138	0.239	< 0.0001
MOS3w	0.098	0.214	< 0.0001
MOS3x	0.117	0.217	0.0004
MOS3y	0.075	0.165	< 0.0001
QB3y	0.071	0.227	< 0.0001
QB3z	0.082	0.233	< 0.0001
STW3x	0.093	0.181	< 0.0001
STW3y	0.095	0.243	< 0.0001
SW3y	0.067	0.206	< 0.0001
SW3z	0.107	0.237	0.0003
TK3x	0.076	0.197	< 0.0001
TK3y	0.051	0.214	< 0.0001
TK3z	0.092	0.173	0.0002
TMb3w	0.09	0.246	< 0.0001
TMb3x	0.093	0.22	< 0.0001
TMb3y	0.096	0.231	< 0.0001
WKS3u	0.124	0.227	0.0002
WKS3v	0.096	0.2	< 0.0001
WKS3w	0.132	0.215	0.0004
WKS3x	0.096	0.226	< 0.0001
WKS3y	0.084	0.211	< 0.0001
aP-values adjusted for sequencing batch effects using false-discovery rate (FDR) method. NS: not significant (adjusted-p > 0.05).

## Sheet: Time-Decay
	Kendall's τ Correlation between Community Similarity and Number of Seasons Apart Between Pairwise Samplesa
Individual	Forehead	Left Forearm	Right Forearm	Left Palm	Right Palm
ADMa3z	-0.545*	NS	-0.545*	-0.856**	0.701*
FH3z	NS	NS	NS	NS	NS
HFC3z	NS	NS	NS	NS	NS
HHa3z	NS	-0.545*	-0.545*	-0.545*	-0.545*
MOS3w	-0.701**	-0.701**	NS	NS	-0.856**
MOS3x	-0.856**	-0.545*	NS	-0.545*	-0.701**
MOS3y	NS	NS	-0.856**	-0.545*	NS
QB3y	NS	NS	-0.545*	NS	NS
QB3z	NS	NS	NS	NS	NS
STW3x	NS	NS	NS	-0.545*	NS
STW3y	NS	NS	NS	-0.856**	-0.701**
SW3y	NS	-0.856**	-0.545*	NS	NS
SW3z	NS	-0.856**	NS	-0.856**	-0.545*
TK3x	NS	-0.856**	NS	NS	NS
TK3y	-0.701**	NS	NS	-0.701**	-0.701**
TK3z	NS	NS	NS	NS	NS
TMb3w	NS	NS	NS	NS	NS
TMb3x	NS	0.545*	NS	NS	NS
TMb3y	-0.701**	-0.856**	-0.856**	NS	-0.701**
WKS3u	NS	NS	NS	NS	NS
WKS3v	NS	NS	NS	NS	NS
WKS3w	NS	NS	NS	NS	NS
WKS3x	NS	NS	NS	NS	NS
WKS3y	-0.545*	NS	NS	NS	NS
aSimilarity based on weighted Unifrac distances as described in Methods. *: adjusted-p ≤ 0.05, **: adjusted-p ≤ 0.01, NS: not significant (FDR-adjusted p > 0.05).
