# Supplementary material for: Individual and household attributes influence the dynamics of the personal skin microbiota and its association network
Source: Microbiome. 2018 Feb 2;6:26. doi: 10.1186/s40168-018-0412-9 (PMC5797343; doi:10.1186/s40168-018-0412-9)
Supplement: Supplementary file 13 — Significant SPIEC-EASI correlations between pairs of OTUs and taxonomic information of hub OTUs. Absolute correlations of ≥0.05 are included in the table. (XLSX 232 kb) [file 40168_2018_412_MOESM13_ESM.xlsx]

## Sheet: SPIEC-EASI Correlation
Additional File 13: Table S5. Significant SPIEC-EASI correlations between pairs of OTUs and taxonomic information of hub OTUs.
Individual	OTU1	OTU2	SPIEC-EASI Correlationa	Family1	Genus1	Family2	Genus2
ADMa3z	OTU_100	OTU_121	-0.0754764	Exiguobacteraceae		Lactobacillaceae	Lactobacillus
ADMa3z	OTU_109	OTU_132	0.066469	Comamonadaceae	Hylemonella
ADMa3z	OTU_1038	OTU_136	0.28963	Actinosynnemataceae	Actinokineospora	Pseudonocardiaceae	Saccharopolyspora
ADMa3z	OTU_118	OTU_136	0.227148	Pseudonocardiaceae		Pseudonocardiaceae	Saccharopolyspora
ADMa3z	OTU_113	OTU_1469	0.11487	Weeksellaceae	Wautersiella	Moraxellaceae	Acinetobacter
ADMa3z	OTU_13	OTU_1524	0.115969	Corynebacteriaceae	Corynebacterium	Corynebacteriaceae	Corynebacterium
ADMa3z	OTU_11	OTU_154	0.198387	Bacillaceae	Bacillus	Corynebacteriaceae	Corynebacterium
ADMa3z	OTU_134	OTU_1552	0.066851	Burkholderiaceae	Lautropia	Neisseriaceae	Neisseria
ADMa3z	OTU_14	OTU_164	0.0560652	Rhodobacteraceae
ADMa3z	OTU_132	OTU_164	0.128913
ADMa3z	OTU_13	OTU_164	-0.136798	Corynebacteriaceae	Corynebacterium
ADMa3z	OTU_112	OTU_173	0.129792	Rhizobiaceae	Agrobacterium	Methylobacteriaceae
ADMa3z	OTU_10338	OTU_196	-0.148153	Caulobacteraceae		Paraprevotellaceae	Prevotella
ADMa3z	OTU_173	OTU_20	0.0657891	Methylobacteriaceae		Acetobacteraceae	Roseomonas
ADMa3z	OTU_1469	OTU_204	0.147173	Moraxellaceae	Acinetobacter	Caulobacteraceae
ADMa3z	OTU_1238	OTU_204	0.0797405	Comamonadaceae	Comamonas	Caulobacteraceae
ADMa3z	OTU_14	OTU_21	0.0923864	Rhodobacteraceae		Intrasporangiaceae	Knoellia
ADMa3z	OTU_1469	OTU_221	-0.118918	Moraxellaceae	Acinetobacter	Actinomycetaceae	Actinomyces
ADMa3z	OTU_1469	OTU_225	0.116487	Moraxellaceae	Acinetobacter	Micrococcaceae	Arthrobacter
ADMa3z	OTU_163	OTU_225	-0.195233	Bradyrhizobiaceae		Micrococcaceae	Arthrobacter
ADMa3z	OTU_100	OTU_230	0.148078	Exiguobacteraceae		Enterobacteriaceae
ADMa3z	OTU_114	OTU_24	0.0932266	Sphingobacteriaceae	Sphingobacterium	Deinococcaceae	Deinococcus
ADMa3z	OTU_212	OTU_24	0.157557	Tissierellaceae	Anaerococcus	Deinococcaceae	Deinococcus
ADMa3z	OTU_184	OTU_240	0.0503827	Flavobacteriaceae	Capnocytophaga	Porphyromonadaceae	Porphyromonas
ADMa3z	OTU_22	OTU_247	0.106359	Moraxellaceae	Acinetobacter	Moraxellaceae	Acinetobacter
ADMa3z	OTU_116	OTU_256	0.117997	Pseudomonadaceae	Pseudomonas	Pseudomonadaceae	Pseudomonas
ADMa3z	OTU_1552	OTU_256	0.143653	Neisseriaceae	Neisseria	Pseudomonadaceae	Pseudomonas
ADMa3z	OTU_21	OTU_26	0.0593573	Intrasporangiaceae	Knoellia	Dermacoccaceae	Dermacoccus
ADMa3z	OTU_113	OTU_270	0.20467	Weeksellaceae	Wautersiella	Comamonadaceae
ADMa3z	OTU_14	OTU_273	-0.0737555	Rhodobacteraceae		Corynebacteriaceae	Corynebacterium
ADMa3z	OTU_10	OTU_279	0.138136	Weeksellaceae	Chryseobacterium	Rhizobiaceae	Agrobacterium
ADMa3z	OTU_111	OTU_28	0.0842613	Fusobacteriaceae	Fusobacterium	Neisseriaceae	Neisseria
ADMa3z	OTU_283	OTU_288	0.504589	Ruminococcaceae		Ruminococcaceae	Faecalibacterium
ADMa3z	OTU_1552	OTU_2910	0.0865344	Neisseriaceae	Neisseria	Streptococcaceae	Streptococcus
ADMa3z	OTU_2	OTU_2910	0.0861618	Staphylococcaceae	Staphylococcus	Streptococcaceae	Streptococcus
ADMa3z	OTU_225	OTU_292	0.206945	Micrococcaceae	Arthrobacter	Bifidobacteriaceae	Bifidobacterium
ADMa3z	OTU_217	OTU_297	0.433311	Staphylococcaceae	Jeotgalicoccus	Brevibacteriaceae	Brevibacterium
ADMa3z	OTU_1552	OTU_2997	0.389798	Neisseriaceae	Neisseria	Neisseriaceae	Neisseria
ADMa3z	OTU_28	OTU_30	0.299864	Neisseriaceae	Neisseria	Pasteurellaceae	Haemophilus
ADMa3z	OTU_1	OTU_3066	0.145368	Propionibacteriaceae	Propionibacterium	Propionibacteriaceae	Propionibacterium
ADMa3z	OTU_128	OTU_3066	0.305983	Actinomycetaceae	Actinobaculum	Propionibacteriaceae	Propionibacterium
ADMa3z	OTU_10334	OTU_3159	-0.0789805	Propionibacteriaceae	Propionibacterium	Comamonadaceae
ADMa3z	OTU_24	OTU_32	0.0804947	Deinococcaceae	Deinococcus	Streptococcaceae	Streptococcus
ADMa3z	OTU_10334	OTU_326	-0.0756029	Propionibacteriaceae	Propionibacterium	Prevotellaceae	Prevotella
ADMa3z	OTU_173	OTU_33	0.0802051	Methylobacteriaceae
ADMa3z	OTU_100	OTU_33	0.177267	Exiguobacteraceae
ADMa3z	OTU_184	OTU_332	0.11252	Flavobacteriaceae	Capnocytophaga	Leptotrichiaceae	Leptotrichia
ADMa3z	OTU_111	OTU_332	0.0881781	Fusobacteriaceae	Fusobacterium	Leptotrichiaceae	Leptotrichia
ADMa3z	OTU_28	OTU_3395	0.317614	Neisseriaceae	Neisseria	Streptococcaceae	Streptococcus
ADMa3z	OTU_109	OTU_34	0.0671308	Comamonadaceae	Hylemonella	Rhodobacteraceae
ADMa3z	OTU_194	OTU_34	0.264294	Rhodobacteraceae	Rhodobacter	Rhodobacteraceae
ADMa3z	OTU_1469	OTU_35	-0.201687	Moraxellaceae	Acinetobacter	Actinomycetaceae	Actinomyces
ADMa3z	OTU_1	OTU_39	0.454827	Propionibacteriaceae	Propionibacterium	Corynebacteriaceae	Corynebacterium
ADMa3z	OTU_292	OTU_4	-0.127725	Bifidobacteriaceae	Bifidobacterium	Moraxellaceae	Enhydrobacter
ADMa3z	OTU_128	OTU_4	-0.135253	Actinomycetaceae	Actinobaculum	Moraxellaceae	Enhydrobacter
ADMa3z	OTU_285	OTU_40	0.261129	Tissierellaceae	Anaerococcus	Tissierellaceae	Finegoldia
ADMa3z	OTU_113	OTU_40	-0.0839018	Weeksellaceae	Wautersiella	Tissierellaceae	Finegoldia
ADMa3z	OTU_22	OTU_4058	0.139315	Moraxellaceae	Acinetobacter
ADMa3z	OTU_2	OTU_4058	0.21826	Staphylococcaceae	Staphylococcus
ADMa3z	OTU_27	OTU_41	0.432587	Moraxellaceae	Acinetobacter	Pseudomonadaceae
ADMa3z	OTU_285	OTU_419	0.42336	Tissierellaceae	Anaerococcus	Aerococcaceae	Facklamia
ADMa3z	OTU_11	OTU_426	0.123531	Bacillaceae	Bacillus	Methylobacteriaceae	Methylobacterium
ADMa3z	OTU_426	OTU_44	0.210649	Methylobacteriaceae	Methylobacterium	Methylobacteriaceae	Methylobacterium
ADMa3z	OTU_190	OTU_44	0.186088	Methylobacteriaceae	Methylobacterium	Methylobacteriaceae	Methylobacterium
ADMa3z	OTU_230	OTU_44	0.0619855	Enterobacteriaceae		Methylobacteriaceae	Methylobacterium
ADMa3z	OTU_113	OTU_442	0.124532	Weeksellaceae	Wautersiella	Micrococcaceae	Rothia
ADMa3z	OTU_1077	OTU_442	0.0538861	Planococcaceae		Micrococcaceae	Rothia
ADMa3z	OTU_133	OTU_46	-0.075456	Veillonellaceae	Veillonella	Rhodobacteraceae
ADMa3z	OTU_283	OTU_4617	0.296124	Ruminococcaceae		Prevotellaceae	Prevotella
ADMa3z	OTU_175	OTU_48	0.328268			Moraxellaceae	Acinetobacter
ADMa3z	OTU_1469	OTU_485	0.262088	Moraxellaceae	Acinetobacter	Chromatiaceae	Rheinheimera
ADMa3z	OTU_113	OTU_485	0.170922	Weeksellaceae	Wautersiella	Chromatiaceae	Rheinheimera
ADMa3z	OTU_13	OTU_488	0.0819949	Corynebacteriaceae	Corynebacterium	Corynebacteriaceae	Corynebacterium
ADMa3z	OTU_351	OTU_488	0.22582	Propionibacteriaceae	Propionibacterium	Corynebacteriaceae	Corynebacterium
ADMa3z	OTU_40	OTU_488	0.0849756	Tissierellaceae	Finegoldia	Corynebacteriaceae	Corynebacterium
ADMa3z	OTU_247	OTU_5	0.0856812	Moraxellaceae	Acinetobacter	Micrococcaceae	Micrococcus
ADMa3z	OTU_273	OTU_50	0.121837	Corynebacteriaceae	Corynebacterium	Corynebacteriaceae	Corynebacterium
ADMa3z	OTU_32	OTU_52	0.299567	Streptococcaceae	Streptococcus	Prevotellaceae	Prevotella
ADMa3z	OTU_51	OTU_5228	-0.0665388	Xanthomonadaceae		Shewanellaceae	Shewanella
ADMa3z	OTU_48	OTU_5228	0.359718	Moraxellaceae	Acinetobacter	Shewanellaceae	Shewanella
ADMa3z	OTU_161	OTU_54	-0.181944	Microbacteriaceae		Carnobacteriaceae	Granulicatella
ADMa3z	OTU_178	OTU_55	0.137829	Oxalobacteraceae	Janthinobacterium	Pseudomonadaceae	Pseudomonas
ADMa3z	OTU_256	OTU_55	0.190838	Pseudomonadaceae	Pseudomonas	Pseudomonadaceae	Pseudomonas
ADMa3z	OTU_10334	OTU_550	0.224451	Propionibacteriaceae	Propionibacterium	Staphylococcaceae	Staphylococcus
ADMa3z	OTU_106	OTU_557	-0.0582239	Aerococcaceae	Aerococcus	Geodermatophilaceae	Geodermatophilus
ADMa3z	OTU_178	OTU_557	0.132587	Oxalobacteraceae	Janthinobacterium	Geodermatophilaceae	Geodermatophilus
ADMa3z	OTU_204	OTU_557	-0.0541339	Caulobacteraceae		Geodermatophilaceae	Geodermatophilus
ADMa3z	OTU_1238	OTU_56	0.234633	Comamonadaceae	Comamonas	Weeksellaceae	Chryseobacterium
ADMa3z	OTU_100	OTU_56	0.126507	Exiguobacteraceae		Weeksellaceae	Chryseobacterium
ADMa3z	OTU_247	OTU_5723	0.225855	Moraxellaceae	Acinetobacter	Xanthomonadaceae	Stenotrophomonas
ADMa3z	OTU_4058	OTU_586	0.166723			Corynebacteriaceae	Corynebacterium
ADMa3z	OTU_51	OTU_586	-0.0855622	Xanthomonadaceae		Corynebacteriaceae	Corynebacterium
ADMa3z	OTU_28	OTU_6	0.138951	Neisseriaceae	Neisseria	Streptococcaceae	Streptococcus
ADMa3z	OTU_30	OTU_6	0.158826	Pasteurellaceae	Haemophilus	Streptococcaceae	Streptococcus
ADMa3z	OTU_332	OTU_63	0.171603	Leptotrichiaceae	Leptotrichia	Porphyromonadaceae	Porphyromonas
ADMa3z	OTU_54	OTU_63	0.0949816	Carnobacteriaceae	Granulicatella	Porphyromonadaceae	Porphyromonas
ADMa3z	OTU_376	OTU_640	0.426047	Ellin6075		Cytophagaceae	Dyadobacter
ADMa3z	OTU_2	OTU_6401	0.45119	Staphylococcaceae	Staphylococcus	Staphylococcaceae	Staphylococcus
ADMa3z	OTU_184	OTU_65	-0.0661464	Flavobacteriaceae	Capnocytophaga	Brevibacteriaceae	Brevibacterium
ADMa3z	OTU_27	OTU_65	0.1178	Moraxellaceae	Acinetobacter	Brevibacteriaceae	Brevibacterium
ADMa3z	OTU_33	OTU_65	-0.0559581			Brevibacteriaceae	Brevibacterium
ADMa3z	OTU_1673	OTU_65	0.105429	Moraxellaceae	Acinetobacter	Brevibacteriaceae	Brevibacterium
ADMa3z	OTU_4	OTU_66	-0.0997616	Moraxellaceae	Enhydrobacter	Veillonellaceae	Veillonella
ADMa3z	OTU_133	OTU_66	0.0612278	Veillonellaceae	Veillonella	Veillonellaceae	Veillonella
ADMa3z	OTU_27	OTU_66	0.213837	Moraxellaceae	Acinetobacter	Veillonellaceae	Veillonella
ADMa3z	OTU_1552	OTU_673	0.0740395	Neisseriaceae	Neisseria	Dermabacteraceae
ADMa3z	OTU_111	OTU_673	0.0882899	Fusobacteriaceae	Fusobacterium	Dermabacteraceae
ADMa3z	OTU_351	OTU_673	0.112689	Propionibacteriaceae	Propionibacterium	Dermabacteraceae
ADMa3z	OTU_28	OTU_673	0.0941978	Neisseriaceae	Neisseria	Dermabacteraceae
ADMa3z	OTU_63	OTU_68	-0.0518296	Porphyromonadaceae	Porphyromonas	Microbacteriaceae	Microbacterium
ADMa3z	OTU_270	OTU_68	0.230347	Comamonadaceae		Microbacteriaceae	Microbacterium
ADMa3z	OTU_10334	OTU_6816	0.253433	Propionibacteriaceae	Propionibacterium
ADMa3z	OTU_640	OTU_684	0.113931	Cytophagaceae	Dyadobacter	Staphylococcaceae	Jeotgalicoccus
ADMa3z	OTU_1077	OTU_684	0.0656608	Planococcaceae		Staphylococcaceae	Jeotgalicoccus
ADMa3z	OTU_488	OTU_684	-0.0658689	Corynebacteriaceae	Corynebacterium	Staphylococcaceae	Jeotgalicoccus
ADMa3z	OTU_485	OTU_684	0.0848528	Chromatiaceae	Rheinheimera	Staphylococcaceae	Jeotgalicoccus
ADMa3z	OTU_485	OTU_689	0.136911	Chromatiaceae	Rheinheimera	Xanthomonadaceae	Stenotrophomonas
ADMa3z	OTU_113	OTU_689	0.093675	Weeksellaceae	Wautersiella	Xanthomonadaceae	Stenotrophomonas
ADMa3z	OTU_1469	OTU_689	0.173288	Moraxellaceae	Acinetobacter	Xanthomonadaceae	Stenotrophomonas
ADMa3z	OTU_10338	OTU_69	0.157244	Caulobacteraceae		Comamonadaceae
ADMa3z	OTU_163	OTU_69	0.116849	Bradyrhizobiaceae		Comamonadaceae
ADMa3z	OTU_25	OTU_69	0.0620849	Sphingomonadaceae	Sphingomonas	Comamonadaceae
ADMa3z	OTU_10	OTU_7	0.0609475	Weeksellaceae	Chryseobacterium	Caulobacteraceae
ADMa3z	OTU_23	OTU_7	0.133365	Micrococcaceae	Kocuria	Caulobacteraceae
ADMa3z	OTU_132	OTU_71	-0.102386			Dermabacteraceae	Brachybacterium
ADMa3z	OTU_125	OTU_71	0.0755405	Bacillaceae	Anoxybacillus	Dermabacteraceae	Brachybacterium
ADMa3z	OTU_41	OTU_71	0.066929	Pseudomonadaceae		Dermabacteraceae	Brachybacterium
ADMa3z	OTU_283	OTU_71	-0.121736	Ruminococcaceae		Dermabacteraceae	Brachybacterium
ADMa3z	OTU_107	OTU_726	0.0662384	Weeksellaceae	Chryseobacterium	Weeksellaceae	Chryseobacterium
ADMa3z	OTU_194	OTU_726	0.155501	Rhodobacteraceae	Rhodobacter	Weeksellaceae	Chryseobacterium
ADMa3z	OTU_118	OTU_726	0.228947	Pseudonocardiaceae		Weeksellaceae	Chryseobacterium
ADMa3z	OTU_24	OTU_7269	-0.206222	Deinococcaceae	Deinococcus	Propionibacteriaceae	Propionibacterium
ADMa3z	OTU_114	OTU_7269	-0.0694331	Sphingobacteriaceae	Sphingobacterium	Propionibacteriaceae	Propionibacterium
ADMa3z	OTU_123	OTU_74	0.197583	Micrococcaceae	Rothia	Actinomycetaceae	Actinomyces
ADMa3z	OTU_1038	OTU_7451	0.474211	Actinosynnemataceae	Actinokineospora	Sphingomonadaceae
ADMa3z	OTU_1673	OTU_749	0.105084	Moraxellaceae	Acinetobacter	Moraxellaceae	Acinetobacter
ADMa3z	OTU_53	OTU_749	-0.380385	Caulobacteraceae		Moraxellaceae	Acinetobacter
ADMa3z	OTU_1238	OTU_76	0.23346	Comamonadaceae	Comamonas	Mycobacteriaceae	Mycobacterium
ADMa3z	OTU_28	OTU_77	0.265314	Neisseriaceae	Neisseria	Micrococcaceae	Rothia
ADMa3z	OTU_134	OTU_77	0.0587776	Burkholderiaceae	Lautropia	Micrococcaceae	Rothia
ADMa3z	OTU_160	OTU_7729	0.242745	Oxalobacteraceae		Oxalobacteraceae
ADMa3z	OTU_1119	OTU_7729	0.175018	Oxalobacteraceae		Oxalobacteraceae
ADMa3z	OTU_134	OTU_78	-0.146262	Burkholderiaceae	Lautropia	Propionibacteriaceae	Propionibacterium
ADMa3z	OTU_5	OTU_78	-0.240493	Micrococcaceae	Micrococcus	Propionibacteriaceae	Propionibacterium
ADMa3z	OTU_50	OTU_79	-0.178334	Corynebacteriaceae	Corynebacterium	Corynebacteriaceae	Corynebacterium
ADMa3z	OTU_7	OTU_79	0.0979024	Caulobacteraceae		Corynebacteriaceae	Corynebacterium
ADMa3z	OTU_69	OTU_80	-0.074356	Comamonadaceae		Dermatophilaceae	Dermatophilus
ADMa3z	OTU_1469	OTU_80	0.0506374	Moraxellaceae	Acinetobacter	Dermatophilaceae	Dermatophilus
ADMa3z	OTU_225	OTU_80	0.189718	Micrococcaceae	Arthrobacter	Dermatophilaceae	Dermatophilus
ADMa3z	OTU_684	OTU_81	-0.0824535	Staphylococcaceae	Jeotgalicoccus	Enterobacteriaceae
ADMa3z	OTU_79	OTU_81	-0.284414	Corynebacteriaceae	Corynebacterium	Enterobacteriaceae
ADMa3z	OTU_17	OTU_82	0.210486	Moraxellaceae	Acinetobacter	Pseudomonadaceae	Pseudomonas
ADMa3z	OTU_53	OTU_83	0.296302	Caulobacteraceae		Sphingomonadaceae	Sphingomonas
ADMa3z	OTU_5	OTU_8310	0.439369	Micrococcaceae	Micrococcus	Micrococcaceae	Micrococcus
ADMa3z	OTU_204	OTU_84	0.306427	Caulobacteraceae		Dietziaceae
ADMa3z	OTU_50	OTU_85	0.401897	Corynebacteriaceae	Corynebacterium	Corynebacteriaceae	Corynebacterium
ADMa3z	OTU_46	OTU_86	0.138602	Rhodobacteraceae		Sphingomonadaceae	Sphingomonas
ADMa3z	OTU_33	OTU_86	0.151077			Sphingomonadaceae	Sphingomonas
ADMa3z	OTU_3310	OTU_86	0.0540178	Nocardiaceae	Rhodococcus	Sphingomonadaceae	Sphingomonas
ADMa3z	OTU_29	OTU_8726	0.200856	Rhodobacteraceae	Paracoccus	Rhodobacteraceae	Paracoccus
ADMa3z	OTU_82	OTU_8726	-0.0599684	Pseudomonadaceae	Pseudomonas	Rhodobacteraceae	Paracoccus
ADMa3z	OTU_109	OTU_88	0.0886444	Comamonadaceae	Hylemonella	Rhodobacteraceae
ADMa3z	OTU_726	OTU_88	0.233073	Weeksellaceae	Chryseobacterium	Rhodobacteraceae
ADMa3z	OTU_32	OTU_89	0.0873346	Streptococcaceae	Streptococcus	Xanthomonadaceae	Lysobacter
ADMa3z	OTU_54	OTU_89	-0.0999314	Carnobacteriaceae	Granulicatella	Xanthomonadaceae	Lysobacter
ADMa3z	OTU_240	OTU_9	0.323819	Porphyromonadaceae	Porphyromonas	Gordoniaceae	Gordonia
ADMa3z	OTU_14	OTU_9	0.0654522	Rhodobacteraceae		Gordoniaceae	Gordonia
ADMa3z	OTU_27	OTU_901	0.428091	Moraxellaceae	Acinetobacter	Moraxellaceae	Acinetobacter
ADMa3z	OTU_1	OTU_9108	0.315074	Propionibacteriaceae	Propionibacterium
ADMa3z	OTU_65	OTU_94	-0.0560185	Brevibacteriaceae	Brevibacterium	Corynebacteriaceae	Corynebacterium
ADMa3z	OTU_41	OTU_94	-0.0733093	Pseudomonadaceae		Corynebacteriaceae	Corynebacterium
ADMa3z	OTU_8726	OTU_96	-0.174333	Rhodobacteraceae	Paracoccus	Sphingomonadaceae	Blastomonas
ADMa3z	OTU_217	OTU_96	0.182934	Staphylococcaceae	Jeotgalicoccus	Sphingomonadaceae	Blastomonas
ADMa3z	OTU_80	OTU_960	0.142935	Dermatophilaceae	Dermatophilus	Moraxellaceae	Acinetobacter
ADMa3z	OTU_161	OTU_97	0.164864	Microbacteriaceae		Methylobacteriaceae
ADMa3z	OTU_114	OTU_97	0.236332	Sphingobacteriaceae	Sphingobacterium	Methylobacteriaceae
ADMa3z	OTU_5321	OTU_9713	0.274479	Moraxellaceae	Acinetobacter	Moraxellaceae	Acinetobacter
ADMa3z	OTU_960	OTU_9713	0.113111	Moraxellaceae	Acinetobacter	Moraxellaceae	Acinetobacter
ADMa3z	OTU_225	OTU_9713	0.0681281	Micrococcaceae	Arthrobacter	Moraxellaceae	Acinetobacter
ADMa3z	OTU_83	OTU_98	0.494538	Sphingomonadaceae	Sphingomonas	Sphingomonadaceae	Sphingopyxis
ADMa3z	OTU_3159	OTU_982	0.0708725	Comamonadaceae		Comamonadaceae
ADMa3z	OTU_69	OTU_982	0.284633	Comamonadaceae		Comamonadaceae
FH3z	OTU_100	OTU_109	0.178076	Exiguobacteraceae		Comamonadaceae	Hylemonella
FH3z	OTU_10021	OTU_111	-0.135527			Fusobacteriaceae	Fusobacterium
FH3z	OTU_1013	OTU_130	0.109872	Sphingomonadaceae		Methylobacteriaceae
FH3z	OTU_102	OTU_14	-0.125003	Aerococcaceae		Rhodobacteraceae
FH3z	OTU_149	OTU_15	0.197284	Mycobacteriaceae	Mycobacterium	Enterobacteriaceae
FH3z	OTU_132	OTU_15	-0.0605651			Enterobacteriaceae
FH3z	OTU_1013	OTU_1524	-0.162501	Sphingomonadaceae		Corynebacteriaceae	Corynebacterium
FH3z	OTU_13	OTU_1524	0.0898344	Corynebacteriaceae	Corynebacterium	Corynebacteriaceae	Corynebacterium
FH3z	OTU_109	OTU_153	0.138465	Comamonadaceae	Hylemonella	Rhodobacteraceae	Rhodobacter
FH3z	OTU_10338	OTU_163	0.124823	Caulobacteraceae		Bradyrhizobiaceae
FH3z	OTU_15	OTU_17	-0.0862025	Enterobacteriaceae		Moraxellaceae	Acinetobacter
FH3z	OTU_111	OTU_175	0.259341	Fusobacteriaceae	Fusobacterium
FH3z	OTU_10	OTU_18	0.0915818	Weeksellaceae	Chryseobacterium	Enterobacteriaceae
FH3z	OTU_141	OTU_18	0.125289	Sphingomonadaceae	Sphingobium	Enterobacteriaceae
FH3z	OTU_177	OTU_180	0.16823	Ruminococcaceae	Ruminococcus	Lachnospiraceae	Blautia
FH3z	OTU_140	OTU_180	0.143473	Bifidobacteriaceae	Bifidobacterium	Lachnospiraceae	Blautia
FH3z	OTU_130	OTU_192	0.348948	Methylobacteriaceae		Sphingomonadaceae	Sphingomonas
FH3z	OTU_192	OTU_194	0.211105	Sphingomonadaceae	Sphingomonas	Rhodobacteraceae	Rhodobacter
FH3z	OTU_130	OTU_194	0.36398	Methylobacteriaceae		Rhodobacteraceae	Rhodobacter
FH3z	OTU_10338	OTU_20	0.275146	Caulobacteraceae		Acetobacteraceae	Roseomonas
FH3z	OTU_141	OTU_202	0.0860469	Sphingomonadaceae	Sphingobium
FH3z	OTU_114	OTU_202	0.418507	Sphingobacteriaceae	Sphingobacterium
FH3z	OTU_196	OTU_208	0.0746627	Paraprevotellaceae	Prevotella	Leptotrichiaceae	Leptotrichia
FH3z	OTU_111	OTU_208	0.156002	Fusobacteriaceae	Fusobacterium	Leptotrichiaceae	Leptotrichia
FH3z	OTU_190	OTU_21	0.354312	Methylobacteriaceae	Methylobacterium	Intrasporangiaceae	Knoellia
FH3z	OTU_106	OTU_211	-0.0789035	Aerococcaceae	Aerococcus	Rhodobacteraceae	Rhodobacter
FH3z	OTU_132	OTU_211	0.135741			Rhodobacteraceae	Rhodobacter
FH3z	OTU_177	OTU_217	0.152343	Ruminococcaceae	Ruminococcus	Staphylococcaceae	Jeotgalicoccus
FH3z	OTU_109	OTU_220	-0.299935	Comamonadaceae	Hylemonella	Bacteroidaceae	Bacteroides
FH3z	OTU_180	OTU_227	0.184473	Lachnospiraceae	Blautia	Coriobacteriaceae	Collinsella
FH3z	OTU_217	OTU_227	0.221177	Staphylococcaceae	Jeotgalicoccus	Coriobacteriaceae	Collinsella
FH3z	OTU_198	OTU_231	0.29815	Brucellaceae	Ochrobactrum	Beijerinckiaceae
FH3z	OTU_231	OTU_238	0.139118	Beijerinckiaceae		Caulobacteraceae
FH3z	OTU_129	OTU_238	0.0638414			Caulobacteraceae
FH3z	OTU_130	OTU_24	0.148802	Methylobacteriaceae		Deinococcaceae	Deinococcus
FH3z	OTU_177	OTU_245	0.207901	Ruminococcaceae	Ruminococcus	Lachnospiraceae	Ruminococcus
FH3z	OTU_193	OTU_245	0.208356	Lachnospiraceae		Lachnospiraceae	Ruminococcus
FH3z	OTU_238	OTU_25	0.332018	Caulobacteraceae		Sphingomonadaceae	Sphingomonas
FH3z	OTU_10	OTU_265	0.0510622	Weeksellaceae	Chryseobacterium	Sphingobacteriaceae	Pedobacter
FH3z	OTU_10021	OTU_265	0.229114			Sphingobacteriaceae	Pedobacter
FH3z	OTU_130	OTU_27	0.181508	Methylobacteriaceae		Moraxellaceae	Acinetobacter
FH3z	OTU_130	OTU_272	0.134405	Methylobacteriaceae		Beijerinckiaceae
FH3z	OTU_190	OTU_272	0.101648	Methylobacteriaceae	Methylobacterium	Beijerinckiaceae
FH3z	OTU_1524	OTU_272	-0.0762245	Corynebacteriaceae	Corynebacterium	Beijerinckiaceae
FH3z	OTU_231	OTU_275	0.0619844	Beijerinckiaceae
FH3z	OTU_198	OTU_275	0.128985	Brucellaceae	Ochrobactrum
FH3z	OTU_231	OTU_276	-0.0549007	Beijerinckiaceae		Weeksellaceae	Chryseobacterium
FH3z	OTU_161	OTU_276	0.223225	Microbacteriaceae		Weeksellaceae	Chryseobacterium
FH3z	OTU_1552	OTU_28	0.262157	Neisseriaceae	Neisseria	Neisseriaceae	Neisseria
FH3z	OTU_282	OTU_288	0.10779	Porphyromonadaceae	Parabacteroides	Ruminococcaceae	Faecalibacterium
FH3z	OTU_278	OTU_288	0.508497	Veillonellaceae		Ruminococcaceae	Faecalibacterium
FH3z	OTU_163	OTU_29	0.128352	Bradyrhizobiaceae		Rhodobacteraceae	Paracoccus
FH3z	OTU_10338	OTU_29	0.198315	Caulobacteraceae		Rhodobacteraceae	Paracoccus
FH3z	OTU_275	OTU_291	0.326823			Cytophagaceae
FH3z	OTU_153	OTU_295	0.248219	Rhodobacteraceae	Rhodobacter	Xanthomonadaceae	Lysobacter
FH3z	OTU_217	OTU_297	0.156976	Staphylococcaceae	Jeotgalicoccus	Brevibacteriaceae	Brevibacterium
FH3z	OTU_196	OTU_30	0.160133	Paraprevotellaceae	Prevotella	Pasteurellaceae	Haemophilus
FH3z	OTU_217	OTU_303	0.100584	Staphylococcaceae	Jeotgalicoccus	Actinomycetaceae	Varibaculum
FH3z	OTU_192	OTU_308	0.136178	Sphingomonadaceae	Sphingomonas	Cytophagaceae	Sporocytophaga
FH3z	OTU_30	OTU_31	0.0570714	Pasteurellaceae	Haemophilus	Micrococcaceae
FH3z	OTU_193	OTU_31	0.371294	Lachnospiraceae		Micrococcaceae
FH3z	OTU_231	OTU_310	0.228418	Beijerinckiaceae		Rhodobacteraceae
FH3z	OTU_139	OTU_311	0.139204	Bacteroidaceae	Bacteroides
FH3z	OTU_227	OTU_311	0.0508149	Coriobacteriaceae	Collinsella
FH3z	OTU_245	OTU_313	0.257665	Lachnospiraceae	Ruminococcus	Propionibacteriaceae
FH3z	OTU_193	OTU_313	0.107307	Lachnospiraceae		Propionibacteriaceae
FH3z	OTU_164	OTU_3159	-0.06307			Comamonadaceae
FH3z	OTU_123	OTU_32	0.171345	Micrococcaceae	Rothia	Streptococcaceae	Streptococcus
FH3z	OTU_2997	OTU_3222	-0.178241	Neisseriaceae	Neisseria	Methylobacteriaceae
FH3z	OTU_150	OTU_3222	-0.0695355	Moraxellaceae	Enhydrobacter	Methylobacteriaceae
FH3z	OTU_27	OTU_3222	0.0954967	Moraxellaceae	Acinetobacter	Methylobacteriaceae
FH3z	OTU_10021	OTU_33	0.0532315
FH3z	OTU_10	OTU_33	0.145798	Weeksellaceae	Chryseobacterium
FH3z	OTU_220	OTU_3395	0.10179	Bacteroidaceae	Bacteroides	Streptococcaceae	Streptococcus
FH3z	OTU_123	OTU_3395	0.100041	Micrococcaceae	Rothia	Streptococcaceae	Streptococcus
FH3z	OTU_1577	OTU_3395	-0.11905	Rhodobacteraceae	Paracoccus	Streptococcaceae	Streptococcus
FH3z	OTU_129	OTU_34	-0.105242			Rhodobacteraceae
FH3z	OTU_310	OTU_353	0.193588	Rhodobacteraceae		Gemmataceae	Gemmata
FH3z	OTU_130	OTU_353	0.212707	Methylobacteriaceae		Gemmataceae	Gemmata
FH3z	OTU_10021	OTU_358	0.255364			Chitinophagaceae
FH3z	OTU_183	OTU_358	-0.119083	Bacteroidaceae	Bacteroides	Chitinophagaceae
FH3z	OTU_133	OTU_37	0.233319	Veillonellaceae	Veillonella	Gemellaceae
FH3z	OTU_10021	OTU_373	-0.0826308			Veillonellaceae	Dialister
FH3z	OTU_198	OTU_378	0.263107	Brucellaceae	Ochrobactrum	Chitinophagaceae	Flavihumibacter
FH3z	OTU_310	OTU_378	0.0932404	Rhodobacteraceae		Chitinophagaceae	Flavihumibacter
FH3z	OTU_288	OTU_378	0.0835596	Ruminococcaceae	Faecalibacterium	Chitinophagaceae	Flavihumibacter
FH3z	OTU_238	OTU_378	0.153264	Caulobacteraceae		Chitinophagaceae	Flavihumibacter
FH3z	OTU_193	OTU_382	0.555429	Lachnospiraceae		Turicibacteraceae	Turicibacter
FH3z	OTU_10021	OTU_39	0.203833			Corynebacteriaceae	Corynebacterium
FH3z	OTU_1013	OTU_4	0.128946	Sphingomonadaceae		Moraxellaceae	Enhydrobacter
FH3z	OTU_231	OTU_4	0.144531	Beijerinckiaceae		Moraxellaceae	Enhydrobacter
FH3z	OTU_291	OTU_4	0.0692608	Cytophagaceae		Moraxellaceae	Enhydrobacter
FH3z	OTU_150	OTU_40	-0.0706337	Moraxellaceae	Enhydrobacter	Tissierellaceae	Finegoldia
FH3z	OTU_175	OTU_40	-0.184256			Tissierellaceae	Finegoldia
FH3z	OTU_295	OTU_41	0.226664	Xanthomonadaceae	Lysobacter	Pseudomonadaceae
FH3z	OTU_311	OTU_410	-0.0840879			Rhodothermaceae
FH3z	OTU_214	OTU_410	0.104161	Caulobacteraceae	Mycoplana	Rhodothermaceae
FH3z	OTU_107	OTU_410	0.174125	Weeksellaceae	Chryseobacterium	Rhodothermaceae
FH3z	OTU_400	OTU_410	0.175871	Nocardioidaceae		Rhodothermaceae
FH3z	OTU_102	OTU_43	0.104671	Aerococcaceae		Aerococcaceae	Alloiococcus
FH3z	OTU_303	OTU_43	0.0864933	Actinomycetaceae	Varibaculum	Aerococcaceae	Alloiococcus
FH3z	OTU_1894	OTU_43	0.160187	Bifidobacteriaceae	Bifidobacterium	Aerococcaceae	Alloiococcus
FH3z	OTU_308	OTU_434	0.378496	Cytophagaceae	Sporocytophaga	Haliangiaceae
FH3z	OTU_378	OTU_434	0.111065	Chitinophagaceae	Flavihumibacter	Haliangiaceae
FH3z	OTU_35	OTU_438	0.57331	Actinomycetaceae	Actinomyces	Actinomycetaceae
FH3z	OTU_373	OTU_442	0.163491	Veillonellaceae	Dialister	Micrococcaceae	Rothia
FH3z	OTU_31	OTU_442	0.38214	Micrococcaceae		Micrococcaceae	Rothia
FH3z	OTU_10021	OTU_4455	0.376457			Sphingomonadaceae
FH3z	OTU_358	OTU_46	0.105972	Chitinophagaceae		Rhodobacteraceae
FH3z	OTU_4455	OTU_46	0.282344	Sphingomonadaceae		Rhodobacteraceae
FH3z	OTU_114	OTU_460	0.0841796	Sphingobacteriaceae	Sphingobacterium
FH3z	OTU_460	OTU_463	0.202908			Flavobacteriaceae	Flavobacterium
FH3z	OTU_114	OTU_463	0.205208	Sphingobacteriaceae	Sphingobacterium	Flavobacteriaceae	Flavobacterium
FH3z	OTU_10338	OTU_463	0.106528	Caulobacteraceae		Flavobacteriaceae	Flavobacterium
FH3z	OTU_275	OTU_481	0.152995			Bdellovibrionaceae	Bdellovibrio
FH3z	OTU_460	OTU_481	0.347994			Bdellovibrionaceae	Bdellovibrio
FH3z	OTU_176	OTU_482	0.0967122	Pasteurellaceae	Aggregatibacter	Streptococcaceae	Streptococcus
FH3z	OTU_217	OTU_482	0.0672882	Staphylococcaceae	Jeotgalicoccus	Streptococcaceae	Streptococcus
FH3z	OTU_313	OTU_482	0.381237	Propionibacteriaceae		Streptococcaceae	Streptococcus
FH3z	OTU_161	OTU_488	0.471767	Microbacteriaceae		Corynebacteriaceae	Corynebacterium
FH3z	OTU_100	OTU_49	0.0516965	Exiguobacteraceae		Sphingomonadaceae
FH3z	OTU_4455	OTU_49	0.154252	Sphingomonadaceae		Sphingomonadaceae
FH3z	OTU_107	OTU_49	0.163988	Weeksellaceae	Chryseobacterium	Sphingomonadaceae
FH3z	OTU_400	OTU_49	0.243406	Nocardioidaceae		Sphingomonadaceae
FH3z	OTU_4	OTU_491	-0.123674	Moraxellaceae	Enhydrobacter	Deinococcaceae	Deinococcus
FH3z	OTU_34	OTU_491	0.193968	Rhodobacteraceae		Deinococcaceae	Deinococcus
FH3z	OTU_153	OTU_491	0.0912609	Rhodobacteraceae	Rhodobacter	Deinococcaceae	Deinococcus
FH3z	OTU_4455	OTU_50	-0.270259	Sphingomonadaceae		Corynebacteriaceae	Corynebacterium
FH3z	OTU_139	OTU_50	0.108064	Bacteroidaceae	Bacteroides	Corynebacteriaceae	Corynebacterium
FH3z	OTU_164	OTU_51	-0.133649			Xanthomonadaceae
FH3z	OTU_1894	OTU_516	0.0749967	Bifidobacteriaceae	Bifidobacterium	Propionibacteriaceae	Luteococcus
FH3z	OTU_297	OTU_516	0.201526	Brevibacteriaceae	Brevibacterium	Propionibacteriaceae	Luteococcus
FH3z	OTU_326	OTU_52	0.141418	Prevotellaceae	Prevotella	Prevotellaceae	Prevotella
FH3z	OTU_29	OTU_52	-0.0513986	Rhodobacteraceae	Paracoccus	Prevotellaceae	Prevotella
FH3z	OTU_133	OTU_52	0.198951	Veillonellaceae	Veillonella	Prevotellaceae	Prevotella
FH3z	OTU_175	OTU_5228	0.287945			Shewanellaceae	Shewanella
FH3z	OTU_297	OTU_5228	0.132292	Brevibacteriaceae	Brevibacterium	Shewanellaceae	Shewanella
FH3z	OTU_100	OTU_524	0.196623	Exiguobacteraceae		Sphingomonadaceae
FH3z	OTU_211	OTU_524	0.225471	Rhodobacteraceae	Rhodobacter	Sphingomonadaceae
FH3z	OTU_400	OTU_524	0.141975	Nocardioidaceae		Sphingomonadaceae
FH3z	OTU_10338	OTU_53	0.0600493	Caulobacteraceae		Caulobacteraceae
FH3z	OTU_217	OTU_530	0.143521	Staphylococcaceae	Jeotgalicoccus	Ruminococcaceae	Faecalibacterium
FH3z	OTU_373	OTU_531	0.080456	Veillonellaceae	Dialister	Veillonellaceae	Dialister
FH3z	OTU_180	OTU_531	0.0758035	Lachnospiraceae	Blautia	Veillonellaceae	Dialister
FH3z	OTU_530	OTU_532	0.168269	Ruminococcaceae	Faecalibacterium	Lachnospiraceae
FH3z	OTU_346	OTU_536	0.169185	Tissierellaceae	Peptoniphilus	Tissierellaceae	Anaerococcus
FH3z	OTU_27	OTU_536	-0.188247	Moraxellaceae	Acinetobacter	Tissierellaceae	Anaerococcus
FH3z	OTU_531	OTU_536	0.127262	Veillonellaceae	Dialister	Tissierellaceae	Anaerococcus
FH3z	OTU_532	OTU_538	0.0653419	Lachnospiraceae		Lachnospiraceae	Dorea
FH3z	OTU_123	OTU_54	0.254763	Micrococcaceae	Rothia	Carnobacteriaceae	Granulicatella
FH3z	OTU_26	OTU_54	-0.149078	Dermacoccaceae	Dermacoccus	Carnobacteriaceae	Granulicatella
FH3z	OTU_35	OTU_54	0.106619	Actinomycetaceae	Actinomyces	Carnobacteriaceae	Granulicatella
FH3z	OTU_34	OTU_550	-0.0936906	Rhodobacteraceae		Staphylococcaceae	Staphylococcus
FH3z	OTU_2	OTU_550	0.115095	Staphylococcaceae	Staphylococcus	Staphylococcaceae	Staphylococcus
FH3z	OTU_438	OTU_550	-0.0531848	Actinomycetaceae		Staphylococcaceae	Staphylococcus
FH3z	OTU_138	OTU_550	0.0691733	Neisseriaceae		Staphylococcaceae	Staphylococcus
FH3z	OTU_276	OTU_56	0.330476	Weeksellaceae	Chryseobacterium	Weeksellaceae	Chryseobacterium
FH3z	OTU_34	OTU_56	0.141292	Rhodobacteraceae		Weeksellaceae	Chryseobacterium
FH3z	OTU_245	OTU_564	0.0694102	Lachnospiraceae	Ruminococcus	Porphyromonadaceae	Parabacteroides
FH3z	OTU_538	OTU_564	0.284386	Lachnospiraceae	Dorea	Porphyromonadaceae	Parabacteroides
FH3z	OTU_538	OTU_5719	0.149778	Lachnospiraceae	Dorea	Bacteroidaceae	Bacteroides
FH3z	OTU_532	OTU_5719	0.185266	Lachnospiraceae		Bacteroidaceae	Bacteroides
FH3z	OTU_1894	OTU_573	0.329834	Bifidobacteriaceae	Bifidobacterium	Veillonellaceae	Megasphaera
FH3z	OTU_164	OTU_58	0.176345			Gordoniaceae	Gordonia
FH3z	OTU_45	OTU_586	0.0782464	Dietziaceae		Corynebacteriaceae	Corynebacterium
FH3z	OTU_1577	OTU_586	0.172641	Rhodobacteraceae	Paracoccus	Corynebacteriaceae	Corynebacterium
FH3z	OTU_190	OTU_59	0.492107	Methylobacteriaceae	Methylobacterium
FH3z	OTU_382	OTU_594	0.198443	Turicibacteraceae	Turicibacter	Lachnospiraceae	Blautia
FH3z	OTU_180	OTU_594	0.221814	Lachnospiraceae	Blautia	Lachnospiraceae	Blautia
FH3z	OTU_127	OTU_595	-0.178123	Streptococcaceae	Streptococcus	Comamonadaceae
FH3z	OTU_132	OTU_595	0.0883286			Comamonadaceae
FH3z	OTU_15	OTU_595	-0.164953	Enterobacteriaceae		Comamonadaceae
FH3z	OTU_49	OTU_6	-0.164318	Sphingomonadaceae		Streptococcaceae	Streptococcus
FH3z	OTU_265	OTU_606	0.445044	Sphingobacteriaceae	Pedobacter	Sphingomonadaceae
FH3z	OTU_10021	OTU_606	0.0550062			Sphingomonadaceae
FH3z	OTU_139	OTU_608	0.102945	Bacteroidaceae	Bacteroides	Clostridiaceae
FH3z	OTU_265	OTU_608	-0.0721491	Sphingobacteriaceae	Pedobacter	Clostridiaceae
FH3z	OTU_573	OTU_625	0.166898	Veillonellaceae	Megasphaera	Lachnospiraceae	Lachnospira
FH3z	OTU_509	OTU_625	0.0799841	Erysipelotrichaceae		Lachnospiraceae	Lachnospira
FH3z	OTU_564	OTU_625	0.249595	Porphyromonadaceae	Parabacteroides	Lachnospiraceae	Lachnospira
FH3z	OTU_176	OTU_63	0.0947222	Pasteurellaceae	Aggregatibacter	Porphyromonadaceae	Porphyromonas
FH3z	OTU_43	OTU_63	0.289069	Aerococcaceae	Alloiococcus	Porphyromonadaceae	Porphyromonas
FH3z	OTU_30	OTU_63	0.1066	Pasteurellaceae	Haemophilus	Porphyromonadaceae	Porphyromonas
FH3z	OTU_482	OTU_63	0.0683828	Streptococcaceae	Streptococcus	Porphyromonadaceae	Porphyromonas
FH3z	OTU_220	OTU_635	0.0634171	Bacteroidaceae	Bacteroides	Porphyromonadaceae	Parabacteroides
FH3z	OTU_183	OTU_635	0.337733	Bacteroidaceae	Bacteroides	Porphyromonadaceae	Parabacteroides
FH3z	OTU_109	OTU_635	-0.165738	Comamonadaceae	Hylemonella	Porphyromonadaceae	Parabacteroides
FH3z	OTU_3222	OTU_6401	-0.101663	Methylobacteriaceae		Staphylococcaceae	Staphylococcus
FH3z	OTU_2997	OTU_6401	0.176809	Neisseriaceae	Neisseria	Staphylococcaceae	Staphylococcus
FH3z	OTU_114	OTU_6401	-0.228801	Sphingobacteriaceae	Sphingobacterium	Staphylococcaceae	Staphylococcus
FH3z	OTU_50	OTU_643	-0.0695604	Corynebacteriaceae	Corynebacterium	Sphingomonadaceae	Sphingopyxis
FH3z	OTU_100	OTU_643	0.339885	Exiguobacteraceae		Sphingomonadaceae	Sphingopyxis
FH3z	OTU_23	OTU_65	0.1219	Micrococcaceae	Kocuria	Brevibacteriaceae	Brevibacterium
FH3z	OTU_308	OTU_65	-0.22215	Cytophagaceae	Sporocytophaga	Brevibacteriaceae	Brevibacterium
FH3z	OTU_192	OTU_65	-0.177954	Sphingomonadaceae	Sphingomonas	Brevibacteriaceae	Brevibacterium
FH3z	OTU_463	OTU_651	-0.171568	Flavobacteriaceae	Flavobacterium	Bifidobacteriaceae	Scardovia
FH3z	OTU_133	OTU_651	0.120131	Veillonellaceae	Veillonella	Bifidobacteriaceae	Scardovia
FH3z	OTU_106	OTU_651	-0.0854255	Aerococcaceae	Aerococcus	Bifidobacteriaceae	Scardovia
FH3z	OTU_208	OTU_651	0.161255	Leptotrichiaceae	Leptotrichia	Bifidobacteriaceae	Scardovia
FH3z	OTU_6	OTU_66	0.147311	Streptococcaceae	Streptococcus	Veillonellaceae	Veillonella
FH3z	OTU_1552	OTU_66	0.251301	Neisseriaceae	Neisseria	Veillonellaceae	Veillonella
FH3z	OTU_56	OTU_665	-0.0831188	Weeksellaceae	Chryseobacterium	Intrasporangiaceae
FH3z	OTU_192	OTU_665	0.193038	Sphingomonadaceae	Sphingomonas	Intrasporangiaceae
FH3z	OTU_59	OTU_665	0.0967491			Intrasporangiaceae
FH3z	OTU_130	OTU_665	0.16004	Methylobacteriaceae		Intrasporangiaceae
FH3z	OTU_153	OTU_68	0.260249	Rhodobacteraceae	Rhodobacter	Microbacteriaceae	Microbacterium
FH3z	OTU_164	OTU_68	0.0811385			Microbacteriaceae	Microbacterium
FH3z	OTU_231	OTU_68	-0.0726235	Beijerinckiaceae		Microbacteriaceae	Microbacterium
FH3z	OTU_4	OTU_68	-0.198484	Moraxellaceae	Enhydrobacter	Microbacteriaceae	Microbacterium
FH3z	OTU_51	OTU_69	0.29174	Xanthomonadaceae		Comamonadaceae
FH3z	OTU_20	OTU_69	0.235183	Acetobacteraceae	Roseomonas	Comamonadaceae
FH3z	OTU_17	OTU_7	0.132422	Moraxellaceae	Acinetobacter	Caulobacteraceae
FH3z	OTU_311	OTU_7	-0.214041			Caulobacteraceae
FH3z	OTU_1577	OTU_70	0.28408	Rhodobacteraceae	Paracoccus	Ruminococcaceae	Ethanoligenens
FH3z	OTU_45	OTU_70	0.0977968	Dietziaceae		Ruminococcaceae	Ethanoligenens
FH3z	OTU_438	OTU_70	0.0510305	Actinomycetaceae		Ruminococcaceae	Ethanoligenens
FH3z	OTU_564	OTU_708	0.163013	Porphyromonadaceae	Parabacteroides	Erysipelotrichaceae	Coprobacillus
FH3z	OTU_509	OTU_708	0.45254	Erysipelotrichaceae		Erysipelotrichaceae	Coprobacillus
FH3z	OTU_45	OTU_72	0.131791	Dietziaceae		Rhodospirillaceae	Skermanella
FH3z	OTU_70	OTU_72	0.0615206	Ruminococcaceae	Ethanoligenens	Rhodospirillaceae	Skermanella
FH3z	OTU_608	OTU_724	0.136025	Clostridiaceae
FH3z	OTU_410	OTU_7269	0.170265	Rhodothermaceae		Propionibacteriaceae	Propionibacterium
FH3z	OTU_65	OTU_7269	-0.134901	Brevibacteriaceae	Brevibacterium	Propionibacteriaceae	Propionibacterium
FH3z	OTU_15	OTU_7269	-0.180117	Enterobacteriaceae		Propionibacteriaceae	Propionibacterium
FH3z	OTU_400	OTU_7269	0.0705997	Nocardioidaceae		Propionibacteriaceae	Propionibacterium
FH3z	OTU_7	OTU_728	-0.279254	Caulobacteraceae		Oxalobacteraceae
FH3z	OTU_573	OTU_732	0.342238	Veillonellaceae	Megasphaera
FH3z	OTU_625	OTU_732	0.0866851	Lachnospiraceae	Lachnospira
FH3z	OTU_532	OTU_732	0.0521062	Lachnospiraceae
FH3z	OTU_303	OTU_733	0.155221	Actinomycetaceae	Varibaculum	Aerococcaceae	Facklamia
FH3z	OTU_150	OTU_733	0.28848	Moraxellaceae	Enhydrobacter	Aerococcaceae	Facklamia
FH3z	OTU_516	OTU_733	0.160313	Propionibacteriaceae	Luteococcus	Aerococcaceae	Facklamia
FH3z	OTU_52	OTU_74	0.187979	Prevotellaceae	Prevotella	Actinomycetaceae	Actinomyces
FH3z	OTU_3395	OTU_74	0.156524	Streptococcaceae	Streptococcus	Actinomycetaceae	Actinomyces
FH3z	OTU_180	OTU_74	0.0665143	Lachnospiraceae	Blautia	Actinomycetaceae	Actinomyces
FH3z	OTU_112	OTU_74	-0.0550259	Rhizobiaceae	Agrobacterium	Actinomycetaceae	Actinomyces
FH3z	OTU_538	OTU_747	0.388813	Lachnospiraceae	Dorea	Bacteroidaceae	Bacteroides
FH3z	OTU_346	OTU_747	0.10891	Tissierellaceae	Peptoniphilus	Bacteroidaceae	Bacteroides
FH3z	OTU_29	OTU_749	-0.179707	Rhodobacteraceae	Paracoccus	Moraxellaceae	Acinetobacter
FH3z	OTU_26	OTU_749	0.206016	Dermacoccaceae	Dermacoccus	Moraxellaceae	Acinetobacter
FH3z	OTU_10338	OTU_749	-0.0791769	Caulobacteraceae		Moraxellaceae	Acinetobacter
FH3z	OTU_276	OTU_76	0.212544	Weeksellaceae	Chryseobacterium	Mycobacteriaceae	Mycobacterium
FH3z	OTU_45	OTU_76	0.175235	Dietziaceae		Mycobacteriaceae	Mycobacterium
FH3z	OTU_488	OTU_76	0.118743	Corynebacteriaceae	Corynebacterium	Mycobacteriaceae	Mycobacterium
FH3z	OTU_438	OTU_76	0.110613	Actinomycetaceae		Mycobacteriaceae	Mycobacterium
FH3z	OTU_180	OTU_77	0.18954	Lachnospiraceae	Blautia	Micrococcaceae	Rothia
FH3z	OTU_29	OTU_77	-0.177314	Rhodobacteraceae	Paracoccus	Micrococcaceae	Rothia
FH3z	OTU_66	OTU_77	0.238603	Veillonellaceae	Veillonella	Micrococcaceae	Rothia
FH3z	OTU_567	OTU_778	0.444624	Verrucomicrobiaceae	Akkermansia	Ruminococcaceae
FH3z	OTU_704	OTU_778	0.164654			Ruminococcaceae
FH3z	OTU_704	OTU_78	-0.0682481			Propionibacteriaceae	Propionibacterium
FH3z	OTU_43	OTU_78	-0.256651	Aerococcaceae	Alloiococcus	Propionibacteriaceae	Propionibacterium
FH3z	OTU_151	OTU_78	-0.109465	Corynebacteriaceae	Corynebacterium	Propionibacteriaceae	Propionibacterium
FH3z	OTU_25	OTU_78	0.116369	Sphingomonadaceae	Sphingomonas	Propionibacteriaceae	Propionibacterium
FH3z	OTU_1894	OTU_780	0.236701	Bifidobacteriaceae	Bifidobacterium	Lachnospiraceae
FH3z	OTU_704	OTU_780	0.077857			Lachnospiraceae
FH3z	OTU_732	OTU_780	0.301842			Lachnospiraceae
FH3z	OTU_2	OTU_79	0.0544228	Staphylococcaceae	Staphylococcus	Corynebacteriaceae	Corynebacterium
FH3z	OTU_282	OTU_79	-0.169794	Porphyromonadaceae	Parabacteroides	Corynebacteriaceae	Corynebacterium
FH3z	OTU_1552	OTU_79	0.141749	Neisseriaceae	Neisseria	Corynebacteriaceae	Corynebacterium
FH3z	OTU_31	OTU_79	0.133433	Micrococcaceae		Corynebacteriaceae	Corynebacterium
FH3z	OTU_23	OTU_81	0.196352	Micrococcaceae	Kocuria	Enterobacteriaceae
FH3z	OTU_44	OTU_81	0.176069	Methylobacteriaceae	Methylobacterium	Enterobacteriaceae
FH3z	OTU_351	OTU_82	-0.152262	Propionibacteriaceae	Propionibacterium	Pseudomonadaceae	Pseudomonas
FH3z	OTU_41	OTU_82	0.236832	Pseudomonadaceae		Pseudomonadaceae	Pseudomonas
FH3z	OTU_10338	OTU_83	0.281254	Caulobacteraceae		Sphingomonadaceae	Sphingomonas
FH3z	OTU_53	OTU_83	0.336548	Caulobacteraceae		Sphingomonadaceae	Sphingomonas
FH3z	OTU_308	OTU_847	0.583519	Cytophagaceae	Sporocytophaga
FH3z	OTU_1013	OTU_86	0.182175	Sphingomonadaceae		Sphingomonadaceae	Sphingomonas
FH3z	OTU_410	OTU_86	0.188198	Rhodothermaceae		Sphingomonadaceae	Sphingomonas
FH3z	OTU_192	OTU_86	0.194829	Sphingomonadaceae	Sphingomonas	Sphingomonadaceae	Sphingomonas
FH3z	OTU_53	OTU_87	0.297105	Caulobacteraceae		Ruminococcaceae
FH3z	OTU_10338	OTU_87	0.309779	Caulobacteraceae		Ruminococcaceae
FH3z	OTU_303	OTU_8727	0.117606	Actinomycetaceae	Varibaculum	Corynebacteriaceae	Corynebacterium
FH3z	OTU_163	OTU_8727	-0.243807	Bradyrhizobiaceae		Corynebacteriaceae	Corynebacterium
FH3z	OTU_141	OTU_8727	-0.0636648	Sphingomonadaceae	Sphingobium	Corynebacteriaceae	Corynebacterium
FH3z	OTU_606	OTU_88	0.121138	Sphingomonadaceae		Rhodobacteraceae
FH3z	OTU_291	OTU_89	0.476164	Cytophagaceae		Xanthomonadaceae	Lysobacter
FH3z	OTU_7686	OTU_9	0.559029	Gordoniaceae	Gordonia	Gordoniaceae	Gordonia
FH3z	OTU_353	OTU_91	0.0829118	Gemmataceae	Gemmata	Chitinophagaceae
FH3z	OTU_129	OTU_91	0.516557			Chitinophagaceae
FH3z	OTU_220	OTU_9136	-0.0963166	Bacteroidaceae	Bacteroides	Rhodobacteraceae	Paracoccus
FH3z	OTU_643	OTU_9136	0.0981025	Sphingomonadaceae	Sphingopyxis	Rhodobacteraceae	Paracoccus
FH3z	OTU_1577	OTU_9136	0.394674	Rhodobacteraceae	Paracoccus	Rhodobacteraceae	Paracoccus
FH3z	OTU_52	OTU_93	0.0627938	Prevotellaceae	Prevotella	Corynebacteriaceae	Corynebacterium
FH3z	OTU_21	OTU_93	-0.192855	Intrasporangiaceae	Knoellia	Corynebacteriaceae	Corynebacterium
FH3z	OTU_129	OTU_93	-0.212914			Corynebacteriaceae	Corynebacterium
FH3z	OTU_5719	OTU_932	0.592332	Bacteroidaceae	Bacteroides	Lachnospiraceae
FH3z	OTU_102	OTU_9528	0.0534861	Aerococcaceae		Streptococcaceae	Streptococcus
FH3z	OTU_311	OTU_9528	0.169486			Streptococcaceae	Streptococcus
FH3z	OTU_482	OTU_9528	0.289434	Streptococcaceae	Streptococcus	Streptococcaceae	Streptococcus
FH3z	OTU_88	OTU_96	0.248435	Rhodobacteraceae		Sphingomonadaceae	Blastomonas
FH3z	OTU_39	OTU_96	0.134409	Corynebacteriaceae	Corynebacterium	Sphingomonadaceae	Blastomonas
FH3z	OTU_594	OTU_96	-0.198774	Lachnospiraceae	Blautia	Sphingomonadaceae	Blastomonas
FH3z	OTU_516	OTU_98	-0.205113	Propionibacteriaceae	Luteococcus	Sphingomonadaceae	Sphingopyxis
FH3z	OTU_10338	OTU_98	0.176568	Caulobacteraceae		Sphingomonadaceae	Sphingopyxis
FH3z	OTU_163	OTU_98	0.0692127	Bradyrhizobiaceae		Sphingomonadaceae	Sphingopyxis
FH3z	OTU_83	OTU_98	0.113292	Sphingomonadaceae	Sphingomonas	Sphingomonadaceae	Sphingopyxis
FH3z	OTU_89	OTU_99	0.141786	Xanthomonadaceae	Lysobacter	Acetobacteraceae
FH3z	OTU_481	OTU_99	0.143403	Bdellovibrionaceae	Bdellovibrio	Acetobacteraceae
FH3z	OTU_460	OTU_99	0.14845			Acetobacteraceae
FH3z	OTU_488	OTU_99	-0.13586	Corynebacteriaceae	Corynebacterium	Acetobacteraceae
HFC3z	OTU_106	OTU_11	0.12171	Aerococcaceae	Aerococcus	Bacillaceae	Bacillus
HFC3z	OTU_1065	OTU_11	-0.0927486	Ruminococcaceae		Bacillaceae	Bacillus
HFC3z	OTU_10	OTU_121	-0.0881274	Weeksellaceae	Chryseobacterium	Lactobacillaceae	Lactobacillus
HFC3z	OTU_103	OTU_122	0.0794064	Deinococcaceae	Deinococcus	Ruminococcaceae
HFC3z	OTU_111	OTU_133	0.123072	Fusobacteriaceae	Fusobacterium	Veillonellaceae	Veillonella
HFC3z	OTU_14	OTU_140	-0.144639	Rhodobacteraceae		Bifidobacteriaceae	Bifidobacterium
HFC3z	OTU_116	OTU_149	0.173407	Pseudomonadaceae	Pseudomonas	Mycobacteriaceae	Mycobacterium
HFC3z	OTU_122	OTU_15	0.482396	Ruminococcaceae		Enterobacteriaceae
HFC3z	OTU_10	OTU_1524	-0.0678159	Weeksellaceae	Chryseobacterium	Corynebacteriaceae	Corynebacterium
HFC3z	OTU_106	OTU_154	0.268182	Aerococcaceae	Aerococcus	Corynebacteriaceae	Corynebacterium
HFC3z	OTU_1552	OTU_1673	0.130403	Neisseriaceae	Neisseria	Moraxellaceae	Acinetobacter
HFC3z	OTU_15	OTU_17	-0.260358	Enterobacteriaceae		Moraxellaceae	Acinetobacter
HFC3z	OTU_103	OTU_174	0.0595135	Deinococcaceae	Deinococcus	Flavobacteriaceae	Capnocytophaga
HFC3z	OTU_116	OTU_178	0.24811	Pseudomonadaceae	Pseudomonas	Oxalobacteraceae	Janthinobacterium
HFC3z	OTU_11	OTU_180	-0.187889	Bacillaceae	Bacillus	Lachnospiraceae	Blautia
HFC3z	OTU_103	OTU_184	0.0951992	Deinococcaceae	Deinococcus	Flavobacteriaceae	Capnocytophaga
HFC3z	OTU_174	OTU_184	0.341292	Flavobacteriaceae	Capnocytophaga	Flavobacteriaceae	Capnocytophaga
HFC3z	OTU_131	OTU_197	0.107835	Carnobacteriaceae	Granulicatella	Prevotellaceae	Prevotella
HFC3z	OTU_1	OTU_2	0.150142	Propionibacteriaceae	Propionibacterium	Staphylococcaceae	Staphylococcus
HFC3z	OTU_13	OTU_2	0.135867	Corynebacteriaceae	Corynebacterium	Staphylococcaceae	Staphylococcus
HFC3z	OTU_178	OTU_2	-0.130299	Oxalobacteraceae	Janthinobacterium	Staphylococcaceae	Staphylococcus
HFC3z	OTU_123	OTU_217	-0.053231	Micrococcaceae	Rothia	Staphylococcaceae	Jeotgalicoccus
HFC3z	OTU_175	OTU_218	0.49198			Cryomorphaceae
HFC3z	OTU_1673	OTU_219	-0.0687951	Moraxellaceae	Acinetobacter	Flavobacteriaceae	Arenibacter
HFC3z	OTU_116	OTU_225	0.175222	Pseudomonadaceae	Pseudomonas	Micrococcaceae	Arthrobacter
HFC3z	OTU_218	OTU_225	0.0857484	Cryomorphaceae		Micrococcaceae	Arthrobacter
HFC3z	OTU_10	OTU_240	0.107452	Weeksellaceae	Chryseobacterium	Porphyromonadaceae	Porphyromonas
HFC3z	OTU_197	OTU_242	0.150038	Prevotellaceae	Prevotella	Porphyromonadaceae	Porphyromonas
HFC3z	OTU_10338	OTU_25	0.419278	Caulobacteraceae		Sphingomonadaceae	Sphingomonas
HFC3z	OTU_1524	OTU_250	0.25995	Corynebacteriaceae	Corynebacterium	Rhodobacteraceae
HFC3z	OTU_240	OTU_250	-0.0586228	Porphyromonadaceae	Porphyromonas	Rhodobacteraceae
HFC3z	OTU_242	OTU_257	0.398785	Porphyromonadaceae	Porphyromonas	Prevotellaceae	Prevotella
HFC3z	OTU_253	OTU_257	0.0542755	Prevotellaceae	Prevotella	Prevotellaceae	Prevotella
HFC3z	OTU_219	OTU_26	-0.0744111	Flavobacteriaceae	Arenibacter	Dermacoccaceae	Dermacoccus
HFC3z	OTU_176	OTU_262	0.144572	Pasteurellaceae	Aggregatibacter	Streptococcaceae	Streptococcus
HFC3z	OTU_226	OTU_267	-0.241735	Porphyromonadaceae	Porphyromonas	Weeksellaceae	Cloacibacterium
HFC3z	OTU_122	OTU_27	-0.315706	Ruminococcaceae		Moraxellaceae	Acinetobacter
HFC3z	OTU_218	OTU_2742	0.106627	Cryomorphaceae		Moraxellaceae	Acinetobacter
HFC3z	OTU_22	OTU_277	0.146963	Moraxellaceae	Acinetobacter	Aeromonadaceae
HFC3z	OTU_1673	OTU_28	0.14434	Moraxellaceae	Acinetobacter	Neisseriaceae	Neisseria
HFC3z	OTU_125	OTU_289	-0.156282	Bacillaceae	Anoxybacillus	Prevotellaceae	Prevotella
HFC3z	OTU_197	OTU_29	-0.124097	Prevotellaceae	Prevotella	Rhodobacteraceae	Paracoccus
HFC3z	OTU_14	OTU_29	0.0656694	Rhodobacteraceae		Rhodobacteraceae	Paracoccus
HFC3z	OTU_15	OTU_29	0.0597863	Enterobacteriaceae		Rhodobacteraceae	Paracoccus
HFC3z	OTU_176	OTU_29	-0.216818	Pasteurellaceae	Aggregatibacter	Rhodobacteraceae	Paracoccus
HFC3z	OTU_114	OTU_292	0.0598029	Sphingobacteriaceae	Sphingobacterium	Bifidobacteriaceae	Bifidobacterium
HFC3z	OTU_1552	OTU_2997	0.445343	Neisseriaceae	Neisseria	Neisseriaceae	Neisseria
HFC3z	OTU_10338	OTU_30	-0.328577	Caulobacteraceae		Pasteurellaceae	Haemophilus
HFC3z	OTU_184	OTU_307	0.216365	Flavobacteriaceae	Capnocytophaga	Flavobacteriaceae	Capnocytophaga
HFC3z	OTU_10	OTU_307	0.0656272	Weeksellaceae	Chryseobacterium	Flavobacteriaceae	Capnocytophaga
HFC3z	OTU_106	OTU_307	0.0507388	Aerococcaceae	Aerococcus	Flavobacteriaceae	Capnocytophaga
HFC3z	OTU_10338	OTU_3159	0.0761265	Caulobacteraceae		Comamonadaceae
HFC3z	OTU_274	OTU_3159	0.117045	Tissierellaceae	Anaerococcus	Comamonadaceae
HFC3z	OTU_25	OTU_3159	0.115875	Sphingomonadaceae	Sphingomonas	Comamonadaceae
HFC3z	OTU_28	OTU_3197	0.1058	Neisseriaceae	Neisseria	Micrococcaceae	Rothia
HFC3z	OTU_175	OTU_327	0.120848			Rhodobacteraceae	Paracoccus
HFC3z	OTU_106	OTU_33	0.0615192	Aerococcaceae	Aerococcus
HFC3z	OTU_32	OTU_37	0.168769	Streptococcaceae	Streptococcus	Gemellaceae
HFC3z	OTU_1	OTU_39	0.405217	Propionibacteriaceae	Propionibacterium	Corynebacteriaceae	Corynebacterium
HFC3z	OTU_133	OTU_394	0.136887	Veillonellaceae	Veillonella	Xanthomonadaceae
HFC3z	OTU_10338	OTU_4	0.276717	Caulobacteraceae		Moraxellaceae	Enhydrobacter
HFC3z	OTU_2742	OTU_4	-0.0921164	Moraxellaceae	Acinetobacter	Moraxellaceae	Enhydrobacter
HFC3z	OTU_13	OTU_40	0.108911	Corynebacteriaceae	Corynebacterium	Tissierellaceae	Finegoldia
HFC3z	OTU_20	OTU_40	0.0664537	Acetobacteraceae	Roseomonas	Tissierellaceae	Finegoldia
HFC3z	OTU_242	OTU_401	0.142987	Porphyromonadaceae	Porphyromonas	Peptostreptococcaceae	Filifactor
HFC3z	OTU_113	OTU_406	0.0767949	Weeksellaceae	Wautersiella	Coriobacteriaceae
HFC3z	OTU_40	OTU_406	0.13273	Tissierellaceae	Finegoldia	Coriobacteriaceae
HFC3z	OTU_22	OTU_41	0.0875241	Moraxellaceae	Acinetobacter	Pseudomonadaceae
HFC3z	OTU_260	OTU_41	-0.106374	Rhodocyclaceae	Zoogloea	Pseudomonadaceae
HFC3z	OTU_401	OTU_412	0.388397	Peptostreptococcaceae	Filifactor	Veillonellaceae	Selenomonas
HFC3z	OTU_297	OTU_419	0.192064	Brevibacteriaceae	Brevibacterium	Aerococcaceae	Facklamia
HFC3z	OTU_178	OTU_430	0.335477	Oxalobacteraceae	Janthinobacterium	Flavobacteriaceae	Flavobacterium
HFC3z	OTU_260	OTU_430	-0.0878382	Rhodocyclaceae	Zoogloea	Flavobacteriaceae	Flavobacterium
HFC3z	OTU_226	OTU_44	-0.113004	Porphyromonadaceae	Porphyromonas	Methylobacteriaceae	Methylobacterium
HFC3z	OTU_277	OTU_450	0.0745551	Aeromonadaceae		Comamonadaceae
HFC3z	OTU_114	OTU_469	0.126564	Sphingobacteriaceae	Sphingobacterium	Sphingomonadaceae	Novosphingobium
HFC3z	OTU_1673	OTU_48	0.120204	Moraxellaceae	Acinetobacter	Moraxellaceae	Acinetobacter
HFC3z	OTU_180	OTU_485	0.147827	Lachnospiraceae	Blautia	Chromatiaceae	Rheinheimera
HFC3z	OTU_178	OTU_485	0.113095	Oxalobacteraceae	Janthinobacterium	Chromatiaceae	Rheinheimera
HFC3z	OTU_20	OTU_488	0.14082	Acetobacteraceae	Roseomonas	Corynebacteriaceae	Corynebacterium
HFC3z	OTU_13	OTU_488	0.0977493	Corynebacteriaceae	Corynebacterium	Corynebacteriaceae	Corynebacterium
HFC3z	OTU_32	OTU_5	-0.0540269	Streptococcaceae	Streptococcus	Micrococcaceae	Micrococcus
HFC3z	OTU_1552	OTU_5	0.175951	Neisseriaceae	Neisseria	Micrococcaceae	Micrococcus
HFC3z	OTU_13	OTU_50	0.210813	Corynebacteriaceae	Corynebacterium	Corynebacteriaceae	Corynebacterium
HFC3z	OTU_40	OTU_50	0.0630188	Tissierellaceae	Finegoldia	Corynebacteriaceae	Corynebacterium
HFC3z	OTU_3159	OTU_51	0.0702344	Comamonadaceae		Xanthomonadaceae
HFC3z	OTU_2742	OTU_51	-0.17875	Moraxellaceae	Acinetobacter	Xanthomonadaceae
HFC3z	OTU_364	OTU_52	-0.172665			Prevotellaceae	Prevotella
HFC3z	OTU_326	OTU_52	0.124432	Prevotellaceae	Prevotella	Prevotellaceae	Prevotella
HFC3z	OTU_219	OTU_5228	-0.439959	Flavobacteriaceae	Arenibacter	Shewanellaceae	Shewanella
HFC3z	OTU_3395	OTU_54	0.114912	Streptococcaceae	Streptococcus	Carnobacteriaceae	Granulicatella
HFC3z	OTU_123	OTU_54	0.337234	Micrococcaceae	Rothia	Carnobacteriaceae	Granulicatella
HFC3z	OTU_41	OTU_55	0.108104	Pseudomonadaceae		Pseudomonadaceae	Pseudomonas
HFC3z	OTU_106	OTU_550	0.177119	Aerococcaceae	Aerococcus	Staphylococcaceae	Staphylococcus
HFC3z	OTU_1	OTU_550	0.132543	Propionibacteriaceae	Propionibacterium	Staphylococcaceae	Staphylococcus
HFC3z	OTU_116	OTU_56	0.068864	Pseudomonadaceae	Pseudomonas	Weeksellaceae	Chryseobacterium
HFC3z	OTU_510	OTU_56	0.0593801	Pseudomonadaceae	Pseudomonas	Weeksellaceae	Chryseobacterium
HFC3z	OTU_131	OTU_57	0.276301	Carnobacteriaceae	Granulicatella	Paraprevotellaceae	Prevotella
HFC3z	OTU_467	OTU_57	0.10186	Prevotellaceae	Prevotella	Paraprevotellaceae	Prevotella
HFC3z	OTU_116	OTU_586	-0.0760752	Pseudomonadaceae	Pseudomonas	Corynebacteriaceae	Corynebacterium
HFC3z	OTU_260	OTU_586	0.186887	Rhodocyclaceae	Zoogloea	Corynebacteriaceae	Corynebacterium
HFC3z	OTU_131	OTU_6	0.152354	Carnobacteriaceae	Granulicatella	Streptococcaceae	Streptococcus
HFC3z	OTU_133	OTU_6	0.153769	Veillonellaceae	Veillonella	Streptococcaceae	Streptococcus
HFC3z	OTU_574	OTU_604	0.327064	Clostridiaceae		Vibrionaceae	Salinivibrio
HFC3z	OTU_103	OTU_606	0.120263	Deinococcaceae	Deinococcus	Sphingomonadaceae
HFC3z	OTU_179	OTU_606	0.261353	Sphingomonadaceae		Sphingomonadaceae
HFC3z	OTU_29	OTU_63	-0.275339	Rhodobacteraceae	Paracoccus	Porphyromonadaceae	Porphyromonas
HFC3z	OTU_24	OTU_65	-0.262529	Deinococcaceae	Deinococcus	Brevibacteriaceae	Brevibacterium
HFC3z	OTU_604	OTU_66	0.157714	Vibrionaceae	Salinivibrio	Veillonellaceae	Veillonella
HFC3z	OTU_154	OTU_66	-0.163049	Corynebacteriaceae	Corynebacterium	Veillonellaceae	Veillonella
HFC3z	OTU_485	OTU_68	0.0809057	Chromatiaceae	Rheinheimera	Microbacteriaceae	Microbacterium
HFC3z	OTU_25	OTU_69	0.124863	Sphingomonadaceae	Sphingomonas	Comamonadaceae
HFC3z	OTU_2997	OTU_69	-0.117949	Neisseriaceae	Neisseria	Comamonadaceae
HFC3z	OTU_137	OTU_69	0.124376	Erythrobacteraceae		Comamonadaceae
HFC3z	OTU_14	OTU_7	0.050385	Rhodobacteraceae		Caulobacteraceae
HFC3z	OTU_46	OTU_7	0.264381	Rhodobacteraceae		Caulobacteraceae
HFC3z	OTU_34	OTU_70	0.139289	Rhodobacteraceae		Ruminococcaceae	Ethanoligenens
HFC3z	OTU_606	OTU_70	0.364185	Sphingomonadaceae		Ruminococcaceae	Ethanoligenens
HFC3z	OTU_65	OTU_71	0.093638	Brevibacteriaceae	Brevibacterium	Dermabacteraceae	Brachybacterium
HFC3z	OTU_122	OTU_71	-0.312395	Ruminococcaceae		Dermabacteraceae	Brachybacterium
HFC3z	OTU_178	OTU_720	0.0688059	Oxalobacteraceae	Janthinobacterium	Flavobacteriaceae	Flavobacterium
HFC3z	OTU_485	OTU_720	0.151974	Chromatiaceae	Rheinheimera	Flavobacteriaceae	Flavobacterium
HFC3z	OTU_70	OTU_7269	0.0965747	Ruminococcaceae	Ethanoligenens	Propionibacteriaceae	Propionibacterium
HFC3z	OTU_33	OTU_73	0.235687			Weeksellaceae
HFC3z	OTU_179	OTU_73	0.103602	Sphingomonadaceae		Weeksellaceae
HFC3z	OTU_32	OTU_74	0.129529	Streptococcaceae	Streptococcus	Actinomycetaceae	Actinomyces
HFC3z	OTU_3395	OTU_74	0.297241	Streptococcaceae	Streptococcus	Actinomycetaceae	Actinomyces
HFC3z	OTU_22	OTU_749	0.309202	Moraxellaceae	Acinetobacter	Moraxellaceae	Acinetobacter
HFC3z	OTU_1673	OTU_749	0.189977	Moraxellaceae	Acinetobacter	Moraxellaceae	Acinetobacter
HFC3z	OTU_569	OTU_758	0.282751	Veillonellaceae	Megamonas	Neisseriaceae
HFC3z	OTU_569	OTU_77	0.147522	Veillonellaceae	Megamonas	Micrococcaceae	Rothia
HFC3z	OTU_3197	OTU_77	0.201748	Micrococcaceae	Rothia	Micrococcaceae	Rothia
HFC3z	OTU_260	OTU_7729	-0.234108	Rhodocyclaceae	Zoogloea	Oxalobacteraceae
HFC3z	OTU_685	OTU_776	0.5125	Helicobacteraceae	Sulfuricurvum
HFC3z	OTU_37	OTU_78	0.162254	Gemellaceae		Propionibacteriaceae	Propionibacterium
HFC3z	OTU_7729	OTU_79	-0.122469	Oxalobacteraceae		Corynebacteriaceae	Corynebacterium
HFC3z	OTU_122	OTU_79	0.185557	Ruminococcaceae		Corynebacteriaceae	Corynebacterium
HFC3z	OTU_73	OTU_79	0.109114	Weeksellaceae		Corynebacteriaceae	Corynebacterium
HFC3z	OTU_125	OTU_81	0.102514	Bacillaceae	Anoxybacillus	Enterobacteriaceae
HFC3z	OTU_175	OTU_814	0.145695			Sphingomonadaceae	Novosphingobium
HFC3z	OTU_55	OTU_814	0.184658	Pseudomonadaceae	Pseudomonas	Sphingomonadaceae	Novosphingobium
HFC3z	OTU_113	OTU_82	0.185813	Weeksellaceae	Wautersiella	Pseudomonadaceae	Pseudomonas
HFC3z	OTU_22	OTU_82	0.245384	Moraxellaceae	Acinetobacter	Pseudomonadaceae	Pseudomonas
HFC3z	OTU_401	OTU_820	0.365444	Peptostreptococcaceae	Filifactor	Dethiosulfovibrionaceae	TG5
HFC3z	OTU_467	OTU_820	0.112984	Prevotellaceae	Prevotella	Dethiosulfovibrionaceae	TG5
HFC3z	OTU_364	OTU_832	0.181704			Sphingomonadaceae	Sphingomonas
HFC3z	OTU_720	OTU_832	0.150182	Flavobacteriaceae	Flavobacterium	Sphingomonadaceae	Sphingomonas
HFC3z	OTU_467	OTU_832	-0.0674467	Prevotellaceae	Prevotella	Sphingomonadaceae	Sphingomonas
HFC3z	OTU_116	OTU_84	0.0779283	Pseudomonadaceae	Pseudomonas	Dietziaceae
HFC3z	OTU_126	OTU_84	0.173183	Methylobacteriaceae	Methylobacterium	Dietziaceae
HFC3z	OTU_161	OTU_85	0.23626	Microbacteriaceae		Corynebacteriaceae	Corynebacterium
HFC3z	OTU_240	OTU_85	-0.0780842	Porphyromonadaceae	Porphyromonas	Corynebacteriaceae	Corynebacterium
HFC3z	OTU_50	OTU_85	0.102952	Corynebacteriaceae	Corynebacterium	Corynebacteriaceae	Corynebacterium
HFC3z	OTU_32	OTU_86	-0.0923788	Streptococcaceae	Streptococcus	Sphingomonadaceae	Sphingomonas
HFC3z	OTU_262	OTU_86	-0.170786	Streptococcaceae	Streptococcus	Sphingomonadaceae	Sphingomonas
HFC3z	OTU_48	OTU_87	-0.0847024	Moraxellaceae	Acinetobacter	Ruminococcaceae
HFC3z	OTU_260	OTU_87	0.405244	Rhodocyclaceae	Zoogloea	Ruminococcaceae
HFC3z	OTU_14	OTU_88	0.159713	Rhodobacteraceae		Rhodobacteraceae
HFC3z	OTU_488	OTU_8896	0.131728	Corynebacteriaceae	Corynebacterium	Staphylococcaceae	Jeotgalicoccus
HFC3z	OTU_297	OTU_8896	0.305184	Brevibacteriaceae	Brevibacterium	Staphylococcaceae	Jeotgalicoccus
HFC3z	OTU_14	OTU_9	0.14913	Rhodobacteraceae		Gordoniaceae	Gordonia
HFC3z	OTU_606	OTU_9	0.0581462	Sphingomonadaceae		Gordoniaceae	Gordonia
HFC3z	OTU_7269	OTU_9	0.279387	Propionibacteriaceae	Propionibacterium	Gordoniaceae	Gordonia
HFC3z	OTU_41	OTU_901	0.0568074	Pseudomonadaceae		Moraxellaceae	Acinetobacter
HFC3z	OTU_87	OTU_901	-0.196896	Ruminococcaceae		Moraxellaceae	Acinetobacter
HFC3z	OTU_15	OTU_93	0.149119	Enterobacteriaceae		Corynebacteriaceae	Corynebacterium
HFC3z	OTU_41	OTU_93	-0.188424	Pseudomonadaceae		Corynebacteriaceae	Corynebacterium
HFC3z	OTU_52	OTU_94	0.256959	Prevotellaceae	Prevotella	Corynebacteriaceae	Corynebacterium
HFC3z	OTU_3159	OTU_946	0.112864	Comamonadaceae		Staphylococcaceae	Jeotgalicoccus
HFC3z	OTU_4	OTU_9528	-0.168333	Moraxellaceae	Enhydrobacter	Streptococcaceae	Streptococcus
HFC3z	OTU_488	OTU_9528	-0.0679441	Corynebacteriaceae	Corynebacterium	Streptococcaceae	Streptococcus
HFC3z	OTU_86	OTU_9528	-0.15685	Sphingomonadaceae	Sphingomonas	Streptococcaceae	Streptococcus
HFC3z	OTU_1	OTU_96	0.0717342	Propionibacteriaceae	Propionibacterium	Sphingomonadaceae	Blastomonas
HFC3z	OTU_20	OTU_97	0.246179	Acetobacteraceae	Roseomonas	Methylobacteriaceae
HFC3z	OTU_219	OTU_97	0.090311	Flavobacteriaceae	Arenibacter	Methylobacteriaceae
HFC3z	OTU_81	OTU_9713	0.0912118	Enterobacteriaceae		Moraxellaceae	Acinetobacter
HFC3z	OTU_5321	OTU_9713	0.28419	Moraxellaceae	Acinetobacter	Moraxellaceae	Acinetobacter
HFC3z	OTU_15	OTU_9713	-0.0743102	Enterobacteriaceae		Moraxellaceae	Acinetobacter
HFC3z	OTU_83	OTU_98	0.50988	Sphingomonadaceae	Sphingomonas	Sphingomonadaceae	Sphingopyxis
HHa3z	OTU_1038	OTU_136	0.10887	Actinosynnemataceae	Actinokineospora	Pseudonocardiaceae	Saccharopolyspora
HHa3z	OTU_118	OTU_136	0.275212	Pseudonocardiaceae		Pseudonocardiaceae	Saccharopolyspora
HHa3z	OTU_1552	OTU_174	0.229322	Neisseriaceae	Neisseria	Flavobacteriaceae	Capnocytophaga
HHa3z	OTU_131	OTU_176	0.282026	Carnobacteriaceae	Granulicatella	Pasteurellaceae	Aggregatibacter
HHa3z	OTU_138	OTU_178	0.0558363	Neisseriaceae		Oxalobacteraceae	Janthinobacterium
HHa3z	OTU_174	OTU_184	0.281855	Flavobacteriaceae	Capnocytophaga	Flavobacteriaceae	Capnocytophaga
HHa3z	OTU_107	OTU_194	0.196526	Weeksellaceae	Chryseobacterium	Rhodobacteraceae	Rhodobacter
HHa3z	OTU_105	OTU_196	0.188434	Prevotellaceae	Prevotella	Paraprevotellaceae	Prevotella
HHa3z	OTU_1060	OTU_20	-0.273052			Acetobacteraceae	Roseomonas
HHa3z	OTU_163	OTU_208	-0.279535	Bradyrhizobiaceae		Leptotrichiaceae	Leptotrichia
HHa3z	OTU_123	OTU_224	0.0556387	Micrococcaceae	Rothia	Alicyclobacillaceae	Alicyclobacillus
HHa3z	OTU_20	OTU_24	0.0590211	Acetobacteraceae	Roseomonas	Deinococcaceae	Deinococcus
HHa3z	OTU_25	OTU_252	-0.111527	Sphingomonadaceae	Sphingomonas	Leptotrichiaceae	Leptotrichia
HHa3z	OTU_208	OTU_252	0.171557	Leptotrichiaceae	Leptotrichia	Leptotrichiaceae	Leptotrichia
HHa3z	OTU_251	OTU_253	0.0693182	Lachnospiraceae		Prevotellaceae	Prevotella
HHa3z	OTU_163	OTU_253	-0.107817	Bradyrhizobiaceae		Prevotellaceae	Prevotella
HHa3z	OTU_187	OTU_254	0.0735608	Deinococcaceae	Deinococcus	Staphylococcaceae	Macrococcus
HHa3z	OTU_1060	OTU_254	-0.127794			Staphylococcaceae	Macrococcus
HHa3z	OTU_21	OTU_26	0.0989919	Intrasporangiaceae	Knoellia	Dermacoccaceae	Dermacoccus
HHa3z	OTU_17	OTU_27	0.255187	Moraxellaceae	Acinetobacter	Moraxellaceae	Acinetobacter
HHa3z	OTU_1060	OTU_274	0.174744			Tissierellaceae	Anaerococcus
HHa3z	OTU_1	OTU_2910	0.131258	Propionibacteriaceae	Propionibacterium	Streptococcaceae	Streptococcus
HHa3z	OTU_105	OTU_298	0.16899	Prevotellaceae	Prevotella	Prevotellaceae	Prevotella
HHa3z	OTU_1552	OTU_2997	0.320966	Neisseriaceae	Neisseria	Neisseriaceae	Neisseria
HHa3z	OTU_2997	OTU_30	0.0825967	Neisseriaceae	Neisseria	Pasteurellaceae	Haemophilus
HHa3z	OTU_1552	OTU_30	0.162105	Neisseriaceae	Neisseria	Pasteurellaceae	Haemophilus
HHa3z	OTU_159	OTU_302	0.228055			Tissierellaceae	Parvimonas
HHa3z	OTU_174	OTU_307	0.283783	Flavobacteriaceae	Capnocytophaga	Flavobacteriaceae	Capnocytophaga
HHa3z	OTU_251	OTU_332	0.277442	Lachnospiraceae		Leptotrichiaceae	Leptotrichia
HHa3z	OTU_32	OTU_3395	0.326182	Streptococcaceae	Streptococcus	Streptococcaceae	Streptococcus
HHa3z	OTU_251	OTU_372	0.113918	Lachnospiraceae		Leptotrichiaceae	Leptotrichia
HHa3z	OTU_251	OTU_375	0.240391	Lachnospiraceae		Leptotrichiaceae	Leptotrichia
HHa3z	OTU_336	OTU_40	0.0953922	Tissierellaceae	Anaerococcus	Tissierellaceae	Finegoldia
HHa3z	OTU_253	OTU_409	0.109043	Prevotellaceae	Prevotella	Lachnospiraceae	Moryella
HHa3z	OTU_251	OTU_409	0.0672428	Lachnospiraceae		Lachnospiraceae	Moryella
HHa3z	OTU_3197	OTU_41	0.216399	Micrococcaceae	Rothia	Pseudomonadaceae
HHa3z	OTU_174	OTU_429	0.073194	Flavobacteriaceae	Capnocytophaga	Fusobacteriaceae	Fusobacterium
HHa3z	OTU_30	OTU_44	-0.0685639	Pasteurellaceae	Haemophilus	Methylobacteriaceae	Methylobacterium
HHa3z	OTU_307	OTU_458	0.140024	Flavobacteriaceae	Capnocytophaga
HHa3z	OTU_184	OTU_458	0.0756323	Flavobacteriaceae	Capnocytophaga
HHa3z	OTU_30	OTU_46	-0.100438	Pasteurellaceae	Haemophilus	Rhodobacteraceae
HHa3z	OTU_15	OTU_5	-0.0700794	Enterobacteriaceae		Micrococcaceae	Micrococcus
HHa3z	OTU_105	OTU_5	0.110709	Prevotellaceae	Prevotella	Micrococcaceae	Micrococcus
HHa3z	OTU_10338	OTU_51	0.338382	Caulobacteraceae		Xanthomonadaceae
HHa3z	OTU_22	OTU_511	0.100676	Moraxellaceae	Acinetobacter	Rhizobiaceae	Agrobacterium
HHa3z	OTU_383	OTU_536	0.325476	Oxalobacteraceae		Tissierellaceae	Anaerococcus
HHa3z	OTU_159	OTU_54	0.0737802			Carnobacteriaceae	Granulicatella
HHa3z	OTU_32	OTU_54	0.170385	Streptococcaceae	Streptococcus	Carnobacteriaceae	Granulicatella
HHa3z	OTU_49	OTU_56	0.241844	Sphingomonadaceae		Weeksellaceae	Chryseobacterium
HHa3z	OTU_41	OTU_58	-0.220373	Pseudomonadaceae		Gordoniaceae	Gordonia
HHa3z	OTU_28	OTU_6	0.296716	Neisseriaceae	Neisseria	Streptococcaceae	Streptococcus
HHa3z	OTU_11	OTU_606	0.212809	Bacillaceae	Bacillus	Sphingomonadaceae
HHa3z	OTU_168	OTU_61	0.206541	Chitinophagaceae		Sphingomonadaceae
HHa3z	OTU_33	OTU_61	0.0604568			Sphingomonadaceae
HHa3z	OTU_28	OTU_63	0.146081	Neisseriaceae	Neisseria	Porphyromonadaceae	Porphyromonas
HHa3z	OTU_6	OTU_63	0.0980159	Streptococcaceae	Streptococcus	Porphyromonadaceae	Porphyromonas
HHa3z	OTU_34	OTU_6401	0.133245	Rhodobacteraceae		Staphylococcaceae	Staphylococcus
HHa3z	OTU_28	OTU_66	0.0748311	Neisseriaceae	Neisseria	Veillonellaceae	Veillonella
HHa3z	OTU_61	OTU_67	0.191458	Sphingomonadaceae		Weeksellaceae	Chryseobacterium
HHa3z	OTU_25	OTU_69	0.34442	Sphingomonadaceae	Sphingomonas	Comamonadaceae
HHa3z	OTU_13	OTU_72	0.0874739	Corynebacteriaceae	Corynebacterium	Rhodospirillaceae	Skermanella
HHa3z	OTU_107	OTU_726	0.206986	Weeksellaceae	Chryseobacterium	Weeksellaceae	Chryseobacterium
HHa3z	OTU_66	OTU_7269	-0.241335	Veillonellaceae	Veillonella	Propionibacteriaceae	Propionibacterium
HHa3z	OTU_168	OTU_73	0.365351	Chitinophagaceae		Weeksellaceae
HHa3z	OTU_323	OTU_7334	0.317201	Acetobacteraceae		Rhodospirillaceae	Azospirillum
HHa3z	OTU_123	OTU_74	0.175263	Micrococcaceae	Rothia	Actinomycetaceae	Actinomyces
HHa3z	OTU_159	OTU_74	0.0782858			Actinomycetaceae	Actinomyces
HHa3z	OTU_34	OTU_7451	0.0790996	Rhodobacteraceae		Sphingomonadaceae
HHa3z	OTU_163	OTU_749	-0.123951	Bradyrhizobiaceae		Moraxellaceae	Acinetobacter
HHa3z	OTU_5228	OTU_749	0.151667	Shewanellaceae	Shewanella	Moraxellaceae	Acinetobacter
HHa3z	OTU_332	OTU_7699	0.0538559	Leptotrichiaceae	Leptotrichia	Rhodobacteraceae	Paracoccus
HHa3z	OTU_58	OTU_77	-0.186148	Gordoniaceae	Gordonia	Micrococcaceae	Rothia
HHa3z	OTU_152	OTU_78	0.176207	Tissierellaceae	Anaerococcus	Propionibacteriaceae	Propionibacterium
HHa3z	OTU_143	OTU_786	0.177537	Xenococcaceae		Cytophagaceae	Hymenobacter
HHa3z	OTU_118	OTU_79	0.310814	Pseudonocardiaceae		Corynebacteriaceae	Corynebacterium
HHa3z	OTU_4	OTU_81	0.23767	Moraxellaceae	Enhydrobacter	Enterobacteriaceae
HHa3z	OTU_623	OTU_817	0.348644	Xenococcaceae		Xenococcaceae
HHa3z	OTU_3645	OTU_8171	0.376567	Pseudonocardiaceae	Saccharopolyspora	Pseudonocardiaceae	Saccharopolyspora
HHa3z	OTU_3645	OTU_8197	0.383295	Pseudonocardiaceae	Saccharopolyspora
HHa3z	OTU_53	OTU_83	0.370434	Caulobacteraceae		Sphingomonadaceae	Sphingomonas
HHa3z	OTU_58	OTU_86	0.182063	Gordoniaceae	Gordonia	Sphingomonadaceae	Sphingomonas
HHa3z	OTU_623	OTU_864	0.0582269	Xenococcaceae		Xenococcaceae
HHa3z	OTU_286	OTU_864	0.147022	Lactobacillaceae	Lactobacillus	Xenococcaceae
HHa3z	OTU_409	OTU_88	-0.071017	Lachnospiraceae	Moryella	Rhodobacteraceae
HHa3z	OTU_3197	OTU_88	-0.0560962	Micrococcaceae	Rothia	Rhodobacteraceae
HHa3z	OTU_632	OTU_885	0.107767	Dermacoccaceae	Dermacoccus	Pseudonocardiaceae	Amycolatopsis
HHa3z	OTU_383	OTU_885	0.217233	Oxalobacteraceae		Pseudonocardiaceae	Amycolatopsis
HHa3z	OTU_7451	OTU_9	0.166395	Sphingomonadaceae		Gordoniaceae	Gordonia
HHa3z	OTU_82	OTU_9	-0.115116	Pseudomonadaceae	Pseudomonas	Gordoniaceae	Gordonia
HHa3z	OTU_53	OTU_93	-0.226336	Caulobacteraceae		Corynebacteriaceae	Corynebacterium
HHa3z	OTU_251	OTU_94	0.0745535	Lachnospiraceae		Corynebacteriaceae	Corynebacterium
HHa3z	OTU_52	OTU_94	0.108965	Prevotellaceae	Prevotella	Corynebacteriaceae	Corynebacterium
HHa3z	OTU_429	OTU_9528	0.0932849	Fusobacteriaceae	Fusobacterium	Streptococcaceae	Streptococcus
HHa3z	OTU_409	OTU_9528	0.107611	Lachnospiraceae	Moryella	Streptococcaceae	Streptococcus
HHa3z	OTU_251	OTU_9528	0.0579802	Lachnospiraceae		Streptococcaceae	Streptococcus
HHa3z	OTU_20	OTU_9713	-0.12494	Acetobacteraceae	Roseomonas	Moraxellaceae	Acinetobacter
HHa3z	OTU_2997	OTU_98	-0.10983	Neisseriaceae	Neisseria	Sphingomonadaceae	Sphingopyxis
HHa3z	OTU_51	OTU_98	0.192273	Xanthomonadaceae		Sphingomonadaceae	Sphingopyxis
MOS3w	OTU_10021	OTU_135	0.206873			Pseudonocardiaceae	Actinomycetospora
MOS3w	OTU_11	OTU_148	-0.113464	Bacillaceae	Bacillus	Micrococcaceae	Rothia
MOS3w	OTU_11	OTU_149	-0.238599	Bacillaceae	Bacillus	Mycobacteriaceae	Mycobacterium
MOS3w	OTU_144	OTU_1552	0.0795777	Pseudomonadaceae	Pseudomonas	Neisseriaceae	Neisseria
MOS3w	OTU_111	OTU_1552	0.178904	Fusobacteriaceae	Fusobacterium	Neisseriaceae	Neisseria
MOS3w	OTU_10338	OTU_163	0.348149	Caulobacteraceae		Bradyrhizobiaceae
MOS3w	OTU_156	OTU_178	0.306636	Leuconostocaceae		Oxalobacteraceae	Janthinobacterium
MOS3w	OTU_1	OTU_179	0.170426	Propionibacteriaceae	Propionibacterium	Sphingomonadaceae
MOS3w	OTU_11	OTU_18	0.0550828	Bacillaceae	Bacillus	Enterobacteriaceae
MOS3w	OTU_15	OTU_18	0.0811974	Enterobacteriaceae		Enterobacteriaceae
MOS3w	OTU_191	OTU_192	0.314169	Methylobacteriaceae		Sphingomonadaceae	Sphingomonas
MOS3w	OTU_105	OTU_196	0.0502957	Prevotellaceae	Prevotella	Paraprevotellaceae	Prevotella
MOS3w	OTU_176	OTU_196	0.154547	Pasteurellaceae	Aggregatibacter	Paraprevotellaceae	Prevotella
MOS3w	OTU_184	OTU_2	-0.125808	Flavobacteriaceae	Capnocytophaga	Staphylococcaceae	Staphylococcus
MOS3w	OTU_163	OTU_20	0.137293	Bradyrhizobiaceae		Acetobacteraceae	Roseomonas
MOS3w	OTU_18	OTU_205	0.0605757	Enterobacteriaceae		Flavobacteriaceae	Flavobacterium
MOS3w	OTU_104	OTU_209	0.205836	Rhodospirillaceae	Skermanella
MOS3w	OTU_15	OTU_21	-0.084544	Enterobacteriaceae		Intrasporangiaceae	Knoellia
MOS3w	OTU_109	OTU_22	-0.28853	Comamonadaceae	Hylemonella	Moraxellaceae	Acinetobacter
MOS3w	OTU_191	OTU_234	0.0792846	Methylobacteriaceae		Rhodobacteraceae
MOS3w	OTU_192	OTU_234	0.0764666	Sphingomonadaceae	Sphingomonas	Rhodobacteraceae
MOS3w	OTU_175	OTU_243	0.374808			Chitinophagaceae
MOS3w	OTU_208	OTU_257	0.0764993	Leptotrichiaceae	Leptotrichia	Prevotellaceae	Prevotella
MOS3w	OTU_215	OTU_26	-0.188574	Anaerolinaceae	T78	Dermacoccaceae	Dermacoccus
MOS3w	OTU_247	OTU_27	0.0521344	Moraxellaceae	Acinetobacter	Moraxellaceae	Acinetobacter
MOS3w	OTU_156	OTU_293	0.299472	Leuconostocaceae		Sphingomonadaceae	Sphingomonas
MOS3w	OTU_176	OTU_30	0.0839815	Pasteurellaceae	Aggregatibacter	Pasteurellaceae	Haemophilus
MOS3w	OTU_28	OTU_30	0.228806	Neisseriaceae	Neisseria	Pasteurellaceae	Haemophilus
MOS3w	OTU_150	OTU_31	0.058576	Moraxellaceae	Enhydrobacter	Micrococcaceae
MOS3w	OTU_167	OTU_320	0.131545	Moraxellaceae	Acinetobacter	Actinomycetaceae	Actinomyces
MOS3w	OTU_123	OTU_3395	0.223233	Micrococcaceae	Rothia	Streptococcaceae	Streptococcus
MOS3w	OTU_10	OTU_344	0.0767588	Weeksellaceae	Chryseobacterium	Aurantimonadaceae
MOS3w	OTU_116	OTU_344	0.164836	Pseudomonadaceae	Pseudomonas	Aurantimonadaceae
MOS3w	OTU_100	OTU_3524	-0.0744762	Exiguobacteraceae		Methylobacteriaceae
MOS3w	OTU_123	OTU_37	0.126215	Micrococcaceae	Rothia	Gemellaceae
MOS3w	OTU_209	OTU_39	0.108649			Corynebacteriaceae	Corynebacterium
MOS3w	OTU_15	OTU_4	0.109093	Enterobacteriaceae		Moraxellaceae	Enhydrobacter
MOS3w	OTU_127	OTU_41	0.183135	Streptococcaceae	Streptococcus	Pseudomonadaceae
MOS3w	OTU_30	OTU_430	0.0987037	Pasteurellaceae	Haemophilus	Flavobacteriaceae	Flavobacterium
MOS3w	OTU_17	OTU_431	0.152977	Moraxellaceae	Acinetobacter	Moraxellaceae	Acinetobacter
MOS3w	OTU_215	OTU_46	-0.0757998	Anaerolinaceae	T78	Rhodobacteraceae
MOS3w	OTU_138	OTU_480	-0.0922247	Neisseriaceae		Acetobacteraceae
MOS3w	OTU_34	OTU_488	0.122409	Rhodobacteraceae		Corynebacteriaceae	Corynebacterium
MOS3w	OTU_4065	OTU_488	-0.0670207	Sphingomonadaceae	Novosphingobium	Corynebacteriaceae	Corynebacterium
MOS3w	OTU_49	OTU_5	-0.0550436	Sphingomonadaceae		Micrococcaceae	Micrococcus
MOS3w	OTU_20	OTU_50	0.198097	Acetobacteraceae	Roseomonas	Corynebacteriaceae	Corynebacterium
MOS3w	OTU_176	OTU_504	0.2143	Pasteurellaceae	Aggregatibacter	Pasteurellaceae	Actinobacillus
MOS3w	OTU_480	OTU_51	-0.102494	Acetobacteraceae		Xanthomonadaceae
MOS3w	OTU_37	OTU_52	0.0541158	Gemellaceae		Prevotellaceae	Prevotella
MOS3w	OTU_150	OTU_5228	0.168267	Moraxellaceae	Enhydrobacter	Shewanellaceae	Shewanella
MOS3w	OTU_298	OTU_54	0.116685	Prevotellaceae	Prevotella	Carnobacteriaceae	Granulicatella
MOS3w	OTU_3395	OTU_54	0.173959	Streptococcaceae	Streptococcus	Carnobacteriaceae	Granulicatella
MOS3w	OTU_149	OTU_55	-0.12113	Mycobacteriaceae	Mycobacterium	Pseudomonadaceae	Pseudomonas
MOS3w	OTU_11	OTU_550	0.27696	Bacillaceae	Bacillus	Staphylococcaceae	Staphylococcus
MOS3w	OTU_4065	OTU_560	0.080427	Sphingomonadaceae	Novosphingobium	Ellin6075
MOS3w	OTU_150	OTU_560	0.0880055	Moraxellaceae	Enhydrobacter	Ellin6075
MOS3w	OTU_144	OTU_560	0.148374	Pseudomonadaceae	Pseudomonas	Ellin6075
MOS3w	OTU_1552	OTU_58	-0.194738	Neisseriaceae	Neisseria	Gordoniaceae	Gordonia
MOS3w	OTU_5228	OTU_58	-0.0842678	Shewanellaceae	Shewanella	Gordoniaceae	Gordonia
MOS3w	OTU_120	OTU_59	0.256203	Neisseriaceae
MOS3w	OTU_109	OTU_595	0.0513863	Comamonadaceae	Hylemonella	Comamonadaceae
MOS3w	OTU_53	OTU_595	-0.125168	Caulobacteraceae		Comamonadaceae
MOS3w	OTU_37	OTU_6	0.205583	Gemellaceae		Streptococcaceae	Streptococcus
MOS3w	OTU_176	OTU_6	0.111709	Pasteurellaceae	Aggregatibacter	Streptococcaceae	Streptococcus
MOS3w	OTU_257	OTU_63	0.260971	Prevotellaceae	Prevotella	Porphyromonadaceae	Porphyromonas
MOS3w	OTU_105	OTU_63	0.0532989	Prevotellaceae	Prevotella	Porphyromonadaceae	Porphyromonas
MOS3w	OTU_112	OTU_65	-0.0855895	Rhizobiaceae	Agrobacterium	Brevibacteriaceae	Brevibacterium
MOS3w	OTU_523	OTU_654	0.161529			Rhodobacteraceae
MOS3w	OTU_133	OTU_66	0.0867833	Veillonellaceae	Veillonella	Veillonellaceae	Veillonella
MOS3w	OTU_3159	OTU_69	0.29079	Comamonadaceae		Comamonadaceae
MOS3w	OTU_112	OTU_7	0.278486	Rhizobiaceae	Agrobacterium	Caulobacteraceae
MOS3w	OTU_15	OTU_70	0.271415	Enterobacteriaceae		Ruminococcaceae	Ethanoligenens
MOS3w	OTU_7	OTU_71	-0.0695224	Caulobacteraceae		Dermabacteraceae	Brachybacterium
MOS3w	OTU_70	OTU_71	-0.0924998	Ruminococcaceae	Ethanoligenens	Dermabacteraceae	Brachybacterium
MOS3w	OTU_64	OTU_7269	0.143704	Streptococcaceae	Streptococcus	Propionibacteriaceae	Propionibacterium
MOS3w	OTU_54	OTU_7269	-0.119449	Carnobacteriaceae	Granulicatella	Propionibacteriaceae	Propionibacterium
MOS3w	OTU_17	OTU_7320	0.136863	Moraxellaceae	Acinetobacter	Moraxellaceae	Acinetobacter
MOS3w	OTU_15	OTU_7320	0.109169	Enterobacteriaceae		Moraxellaceae	Acinetobacter
MOS3w	OTU_3395	OTU_74	0.0963119	Streptococcaceae	Streptococcus	Actinomycetaceae	Actinomyces
MOS3w	OTU_123	OTU_74	0.152924	Micrococcaceae	Rothia	Actinomycetaceae	Actinomyces
MOS3w	OTU_49	OTU_7451	0.209996	Sphingomonadaceae		Sphingomonadaceae
MOS3w	OTU_5	OTU_749	0.234339	Micrococcaceae	Micrococcus	Moraxellaceae	Acinetobacter
MOS3w	OTU_64	OTU_75	0.340334	Streptococcaceae	Streptococcus	Lactobacillaceae	Lactobacillus
MOS3w	OTU_100	OTU_766	-0.0528104	Exiguobacteraceae		Deinococcaceae	CM44
MOS3w	OTU_654	OTU_766	0.165346	Rhodobacteraceae		Deinococcaceae	CM44
MOS3w	OTU_3524	OTU_766	0.117025	Methylobacteriaceae		Deinococcaceae	CM44
MOS3w	OTU_247	OTU_7686	-0.141721	Moraxellaceae	Acinetobacter	Gordoniaceae	Gordonia
MOS3w	OTU_344	OTU_7686	0.0662466	Aurantimonadaceae		Gordoniaceae	Gordonia
MOS3w	OTU_28	OTU_77	0.310757	Neisseriaceae	Neisseria	Micrococcaceae	Rothia
MOS3w	OTU_215	OTU_78	0.07677	Anaerolinaceae	T78	Propionibacteriaceae	Propionibacterium
MOS3w	OTU_138	OTU_78	0.0800401	Neisseriaceae		Propionibacteriaceae	Propionibacterium
MOS3w	OTU_10021	OTU_79	0.224093			Corynebacteriaceae	Corynebacterium
MOS3w	OTU_205	OTU_803	0.0889537	Flavobacteriaceae	Flavobacterium	Xanthomonadaceae	Stenotrophomonas
MOS3w	OTU_418	OTU_803	0.119636	Pseudomonadaceae	Pseudomonas	Xanthomonadaceae	Stenotrophomonas
MOS3w	OTU_5723	OTU_803	0.0705842	Xanthomonadaceae	Stenotrophomonas	Xanthomonadaceae	Stenotrophomonas
MOS3w	OTU_26	OTU_81	-0.053311	Dermacoccaceae	Dermacoccus	Enterobacteriaceae
MOS3w	OTU_215	OTU_81	0.186174	Anaerolinaceae	T78	Enterobacteriaceae
MOS3w	OTU_205	OTU_82	0.302788	Flavobacteriaceae	Flavobacterium	Pseudomonadaceae	Pseudomonas
MOS3w	OTU_53	OTU_83	0.342341	Caulobacteraceae		Sphingomonadaceae	Sphingomonas
MOS3w	OTU_5	OTU_86	0.168861	Micrococcaceae	Micrococcus	Sphingomonadaceae	Sphingomonas
MOS3w	OTU_53	OTU_87	0.322093	Caulobacteraceae		Ruminococcaceae
MOS3w	OTU_49	OTU_88	0.336064	Sphingomonadaceae		Rhodobacteraceae
MOS3w	OTU_7451	OTU_9	0.206707	Sphingomonadaceae		Gordoniaceae	Gordonia
MOS3w	OTU_111	OTU_901	0.18527	Fusobacteriaceae	Fusobacterium	Moraxellaceae	Acinetobacter
MOS3w	OTU_3197	OTU_901	0.0961396	Micrococcaceae	Rothia	Moraxellaceae	Acinetobacter
MOS3w	OTU_59	OTU_9136	-0.222041			Rhodobacteraceae	Paracoccus
MOS3w	OTU_10021	OTU_93	-0.0527265			Corynebacteriaceae	Corynebacterium
MOS3w	OTU_483	OTU_94	0.0503989	Streptococcaceae	Lactococcus	Corynebacteriaceae	Corynebacterium
MOS3w	OTU_418	OTU_96	0.25153	Pseudomonadaceae	Pseudomonas	Sphingomonadaceae	Blastomonas
MOS3w	OTU_83	OTU_98	0.288506	Sphingomonadaceae	Sphingomonas	Sphingomonadaceae	Sphingopyxis
MOS3x	OTU_129	OTU_130	0.243516			Methylobacteriaceae
MOS3x	OTU_10021	OTU_14	-0.26994			Rhodobacteraceae
MOS3x	OTU_127	OTU_141	-0.0548306	Streptococcaceae	Streptococcus	Sphingomonadaceae	Sphingobium
MOS3x	OTU_11	OTU_149	-0.127849	Bacillaceae	Bacillus	Mycobacteriaceae	Mycobacterium
MOS3x	OTU_11	OTU_15	0.460403	Bacillaceae	Bacillus	Enterobacteriaceae
MOS3x	OTU_127	OTU_151	0.297171	Streptococcaceae	Streptococcus	Corynebacteriaceae	Corynebacterium
MOS3x	OTU_10338	OTU_1524	-0.140396	Caulobacteraceae		Corynebacteriaceae	Corynebacterium
MOS3x	OTU_1524	OTU_163	-0.158446	Corynebacteriaceae	Corynebacterium	Bradyrhizobiaceae
MOS3x	OTU_16	OTU_185	0.117921	Deinococcaceae	Deinococcus	Rhodobacteraceae
MOS3x	OTU_130	OTU_190	0.331889	Methylobacteriaceae		Methylobacteriaceae	Methylobacterium
MOS3x	OTU_108	OTU_192	0.154239			Sphingomonadaceae	Sphingomonas
MOS3x	OTU_163	OTU_20	0.210217	Bradyrhizobiaceae		Acetobacteraceae	Roseomonas
MOS3x	OTU_148	OTU_209	0.121337	Micrococcaceae	Rothia
MOS3x	OTU_104	OTU_209	0.188717	Rhodospirillaceae	Skermanella
MOS3x	OTU_114	OTU_21	-0.0984703	Sphingobacteriaceae	Sphingobacterium	Intrasporangiaceae	Knoellia
MOS3x	OTU_212	OTU_214	-0.067282	Tissierellaceae	Anaerococcus	Caulobacteraceae	Mycoplana
MOS3x	OTU_10	OTU_23	0.115295	Weeksellaceae	Chryseobacterium	Micrococcaceae	Kocuria
MOS3x	OTU_198	OTU_231	0.187266	Brucellaceae	Ochrobactrum	Beijerinckiaceae
MOS3x	OTU_156	OTU_234	0.0844951	Leuconostocaceae		Rhodobacteraceae
MOS3x	OTU_10021	OTU_234	0.304846			Rhodobacteraceae
MOS3x	OTU_145	OTU_2353	0.499404	Sphingomonadaceae		Sphingomonadaceae
MOS3x	OTU_144	OTU_26	0.230236	Pseudomonadaceae	Pseudomonas	Dermacoccaceae	Dermacoccus
MOS3x	OTU_214	OTU_26	-0.163729	Caulobacteraceae	Mycoplana	Dermacoccaceae	Dermacoccus
MOS3x	OTU_185	OTU_2699	0.0893375	Rhodobacteraceae		Rhodobacteraceae
MOS3x	OTU_156	OTU_270	0.219605	Leuconostocaceae		Comamonadaceae
MOS3x	OTU_1013	OTU_28	-0.0739898	Sphingomonadaceae		Neisseriaceae	Neisseria
MOS3x	OTU_278	OTU_288	0.20823	Veillonellaceae		Ruminococcaceae	Faecalibacterium
MOS3x	OTU_220	OTU_288	0.0690944	Bacteroidaceae	Bacteroides	Ruminococcaceae	Faecalibacterium
MOS3x	OTU_282	OTU_288	0.238096	Porphyromonadaceae	Parabacteroides	Ruminococcaceae	Faecalibacterium
MOS3x	OTU_270	OTU_29	0.36645	Comamonadaceae		Rhodobacteraceae	Paracoccus
MOS3x	OTU_28	OTU_2910	0.199263	Neisseriaceae	Neisseria	Streptococcaceae	Streptococcus
MOS3x	OTU_156	OTU_293	0.380563	Leuconostocaceae		Sphingomonadaceae	Sphingomonas
MOS3x	OTU_176	OTU_30	0.131133	Pasteurellaceae	Aggregatibacter	Pasteurellaceae	Haemophilus
MOS3x	OTU_130	OTU_31	-0.279492	Methylobacteriaceae		Micrococcaceae
MOS3x	OTU_198	OTU_3159	0.358882	Brucellaceae	Ochrobactrum	Comamonadaceae
MOS3x	OTU_145	OTU_319	0.419068	Sphingomonadaceae		Rhodobacteraceae	Rhodobacter
MOS3x	OTU_10021	OTU_33	0.312746
MOS3x	OTU_13	OTU_33	0.0854805	Corynebacteriaceae	Corynebacterium
MOS3x	OTU_108	OTU_34	-0.318609			Rhodobacteraceae
MOS3x	OTU_231	OTU_34	-0.0651538	Beijerinckiaceae		Rhodobacteraceae
MOS3x	OTU_270	OTU_344	0.231386	Comamonadaceae		Aurantimonadaceae
MOS3x	OTU_2353	OTU_344	0.0962283	Sphingomonadaceae		Aurantimonadaceae
MOS3x	OTU_195	OTU_348	0.0971682	Xanthomonadaceae	Luteimonas	Ellin6075
MOS3x	OTU_144	OTU_348	0.147685	Pseudomonadaceae	Pseudomonas	Ellin6075
MOS3x	OTU_127	OTU_37	0.233809	Streptococcaceae	Streptococcus	Gemellaceae
MOS3x	OTU_130	OTU_374	-0.0724923	Methylobacteriaceae		Phyllobacteriaceae	Mesorhizobium
MOS3x	OTU_366	OTU_386	0.166955	Bacteriovoracaceae		Dermatophilaceae
MOS3x	OTU_1	OTU_39	0.11567	Propionibacteriaceae	Propionibacterium	Corynebacteriaceae	Corynebacterium
MOS3x	OTU_270	OTU_39	0.247155	Comamonadaceae		Corynebacteriaceae	Corynebacterium
MOS3x	OTU_187	OTU_393	0.486483	Deinococcaceae	Deinococcus	Pasteurellaceae	Aggregatibacter
MOS3x	OTU_129	OTU_396	-0.152591			Comamonadaceae
MOS3x	OTU_348	OTU_397	0.387668	Ellin6075
MOS3x	OTU_141	OTU_4	0.0921996	Sphingomonadaceae	Sphingobium	Moraxellaceae	Enhydrobacter
MOS3x	OTU_16	OTU_4	0.0953129	Deinococcaceae	Deinococcus	Moraxellaceae	Enhydrobacter
MOS3x	OTU_318	OTU_40	0.0900563	Streptococcaceae	Streptococcus	Tissierellaceae	Finegoldia
MOS3x	OTU_141	OTU_4065	0.144457	Sphingomonadaceae	Sphingobium	Sphingomonadaceae	Novosphingobium
MOS3x	OTU_20	OTU_4065	0.0766868	Acetobacteraceae	Roseomonas	Sphingomonadaceae	Novosphingobium
MOS3x	OTU_30	OTU_41	0.0641381	Pasteurellaceae	Haemophilus	Pseudomonadaceae
MOS3x	OTU_10338	OTU_41	-0.0774881	Caulobacteraceae		Pseudomonadaceae
MOS3x	OTU_104	OTU_41	0.191724	Rhodospirillaceae	Skermanella	Pseudomonadaceae
MOS3x	OTU_144	OTU_41	0.0687945	Pseudomonadaceae	Pseudomonas	Pseudomonadaceae
MOS3x	OTU_2910	OTU_44	-0.0506854	Streptococcaceae	Streptococcus	Methylobacteriaceae	Methylobacterium
MOS3x	OTU_108	OTU_44	0.329563			Methylobacteriaceae	Methylobacterium
MOS3x	OTU_195	OTU_448	0.504125	Xanthomonadaceae	Luteimonas
MOS3x	OTU_10	OTU_46	0.110087	Weeksellaceae	Chryseobacterium	Rhodobacteraceae
MOS3x	OTU_163	OTU_482	-0.0544085	Bradyrhizobiaceae		Streptococcaceae	Streptococcus
MOS3x	OTU_209	OTU_482	0.0900598			Streptococcaceae	Streptococcus
MOS3x	OTU_20	OTU_482	-0.0950032	Acetobacteraceae	Roseomonas	Streptococcaceae	Streptococcus
MOS3x	OTU_24	OTU_488	-0.102446	Deinococcaceae	Deinococcus	Corynebacteriaceae	Corynebacterium
MOS3x	OTU_145	OTU_49	0.363876	Sphingomonadaceae		Sphingomonadaceae
MOS3x	OTU_4	OTU_492	-0.110079	Moraxellaceae	Enhydrobacter	Lactobacillaceae	Lactobacillus
MOS3x	OTU_156	OTU_5	-0.0712483	Leuconostocaceae		Micrococcaceae	Micrococcus
MOS3x	OTU_24	OTU_5	-0.206772	Deinococcaceae	Deinococcus	Micrococcaceae	Micrococcus
MOS3x	OTU_32	OTU_5	-0.119224	Streptococcaceae	Streptococcus	Micrococcaceae	Micrococcus
MOS3x	OTU_156	OTU_50	-0.12095	Leuconostocaceae		Corynebacteriaceae	Corynebacterium
MOS3x	OTU_397	OTU_50	0.244352			Corynebacteriaceae	Corynebacterium
MOS3x	OTU_187	OTU_529	-0.0692163	Deinococcaceae	Deinococcus	Nocardioidaceae	Propionicimonas
MOS3x	OTU_149	OTU_529	0.0554598	Mycobacteriaceae	Mycobacterium	Nocardioidaceae	Propionicimonas
MOS3x	OTU_10338	OTU_53	0.468044	Caulobacteraceae		Caulobacteraceae
MOS3x	OTU_492	OTU_54	0.0766427	Lactobacillaceae	Lactobacillus	Carnobacteriaceae	Granulicatella
MOS3x	OTU_293	OTU_54	-0.109765	Sphingomonadaceae	Sphingomonas	Carnobacteriaceae	Granulicatella
MOS3x	OTU_10283	OTU_55	0.127916	Moraxellaceae	Enhydrobacter	Pseudomonadaceae	Pseudomonas
MOS3x	OTU_11	OTU_550	0.263897	Bacillaceae	Bacillus	Staphylococcaceae	Staphylococcus
MOS3x	OTU_29	OTU_550	-0.0642815	Rhodobacteraceae	Paracoccus	Staphylococcaceae	Staphylococcus
MOS3x	OTU_198	OTU_56	-0.298185	Brucellaceae	Ochrobactrum	Weeksellaceae	Chryseobacterium
MOS3x	OTU_39	OTU_5723	0.0693415	Corynebacteriaceae	Corynebacterium	Xanthomonadaceae	Stenotrophomonas
MOS3x	OTU_431	OTU_5723	0.176273	Moraxellaceae	Acinetobacter	Xanthomonadaceae	Stenotrophomonas
MOS3x	OTU_366	OTU_58	-0.110648	Bacteriovoracaceae		Gordoniaceae	Gordonia
MOS3x	OTU_31	OTU_58	-0.0873622	Micrococcaceae		Gordoniaceae	Gordonia
MOS3x	OTU_30	OTU_58	-0.144562	Pasteurellaceae	Haemophilus	Gordoniaceae	Gordonia
MOS3x	OTU_34	OTU_59	-0.0807556	Rhodobacteraceae
MOS3x	OTU_13	OTU_595	0.179636	Corynebacteriaceae	Corynebacterium	Comamonadaceae
MOS3x	OTU_104	OTU_595	0.113114	Rhodospirillaceae	Skermanella	Comamonadaceae
MOS3x	OTU_165	OTU_598	0.137173	Xanthomonadaceae	Lysobacter
MOS3x	OTU_366	OTU_598	0.301349	Bacteriovoracaceae
MOS3x	OTU_123	OTU_6	0.127007	Micrococcaceae	Rothia	Streptococcaceae	Streptococcus
MOS3x	OTU_28	OTU_6	0.150011	Neisseriaceae	Neisseria	Streptococcaceae	Streptococcus
MOS3x	OTU_35	OTU_6	0.0943837	Actinomycetaceae	Actinomyces	Streptococcaceae	Streptococcus
MOS3x	OTU_1	OTU_606	-0.062239	Propionibacteriaceae	Propionibacterium	Sphingomonadaceae
MOS3x	OTU_2699	OTU_606	0.134995	Rhodobacteraceae		Sphingomonadaceae
MOS3x	OTU_220	OTU_635	0.139017	Bacteroidaceae	Bacteroides	Porphyromonadaceae	Parabacteroides
MOS3x	OTU_282	OTU_635	0.212631	Porphyromonadaceae	Parabacteroides	Porphyromonadaceae	Parabacteroides
MOS3x	OTU_278	OTU_635	0.135817	Veillonellaceae		Porphyromonadaceae	Parabacteroides
MOS3x	OTU_386	OTU_65	0.234497	Dermatophilaceae		Brevibacteriaceae	Brevibacterium
MOS3x	OTU_366	OTU_66	0.0599441	Bacteriovoracaceae		Veillonellaceae	Veillonella
MOS3x	OTU_133	OTU_66	0.17636	Veillonellaceae	Veillonella	Veillonellaceae	Veillonella
MOS3x	OTU_28	OTU_66	0.134788	Neisseriaceae	Neisseria	Veillonellaceae	Veillonella
MOS3x	OTU_598	OTU_68	0.138029			Microbacteriaceae	Microbacterium
MOS3x	OTU_144	OTU_68	0.126976	Pseudomonadaceae	Pseudomonas	Microbacteriaceae	Microbacterium
MOS3x	OTU_2353	OTU_69	-0.112787	Sphingomonadaceae		Comamonadaceae
MOS3x	OTU_10283	OTU_7	0.0542612	Moraxellaceae	Enhydrobacter	Caulobacteraceae
MOS3x	OTU_59	OTU_7	-0.0515526			Caulobacteraceae
MOS3x	OTU_2699	OTU_7	0.154443	Rhodobacteraceae		Caulobacteraceae
MOS3x	OTU_55	OTU_70	0.0610458	Pseudomonadaceae	Pseudomonas	Ruminococcaceae	Ethanoligenens
MOS3x	OTU_386	OTU_71	0.0608443	Dermatophilaceae		Dermabacteraceae	Brachybacterium
MOS3x	OTU_444	OTU_712	0.0510342	Acetobacteraceae		Comamonadaceae	Hydrogenophaga
MOS3x	OTU_195	OTU_712	0.418953	Xanthomonadaceae	Luteimonas	Comamonadaceae	Hydrogenophaga
MOS3x	OTU_6614	OTU_7269	0.241126	Propionibacteriaceae	Propionibacterium	Propionibacteriaceae	Propionibacterium
MOS3x	OTU_2	OTU_7269	-0.195563	Staphylococcaceae	Staphylococcus	Propionibacteriaceae	Propionibacterium
MOS3x	OTU_595	OTU_728	0.0573203	Comamonadaceae		Oxalobacteraceae
MOS3x	OTU_165	OTU_728	0.260423	Xanthomonadaceae	Lysobacter	Oxalobacteraceae
MOS3x	OTU_5723	OTU_74	-0.112599	Xanthomonadaceae	Stenotrophomonas	Actinomycetaceae	Actinomyces
MOS3x	OTU_3395	OTU_74	0.144864	Streptococcaceae	Streptococcus	Actinomycetaceae	Actinomyces
MOS3x	OTU_56	OTU_7451	0.0910039	Weeksellaceae	Chryseobacterium	Sphingomonadaceae
MOS3x	OTU_69	OTU_7451	-0.373803	Comamonadaceae		Sphingomonadaceae
MOS3x	OTU_17	OTU_749	0.212908	Moraxellaceae	Acinetobacter	Moraxellaceae	Acinetobacter
MOS3x	OTU_58	OTU_749	-0.129548	Gordoniaceae	Gordonia	Moraxellaceae	Acinetobacter
MOS3x	OTU_444	OTU_7554	0.365009	Acetobacteraceae		Comamonadaceae
MOS3x	OTU_595	OTU_7554	0.0940378	Comamonadaceae		Comamonadaceae
MOS3x	OTU_69	OTU_7686	-0.173538	Comamonadaceae		Gordoniaceae	Gordonia
MOS3x	OTU_231	OTU_7686	-0.137971	Beijerinckiaceae		Gordoniaceae	Gordonia
MOS3x	OTU_55	OTU_7699	0.0743113	Pseudomonadaceae	Pseudomonas	Rhodobacteraceae	Paracoccus
MOS3x	OTU_112	OTU_7699	-0.107196	Rhizobiaceae	Agrobacterium	Rhodobacteraceae	Paracoccus
MOS3x	OTU_10338	OTU_77	-0.129391	Caulobacteraceae		Micrococcaceae	Rothia
MOS3x	OTU_28	OTU_77	0.183314	Neisseriaceae	Neisseria	Micrococcaceae	Rothia
MOS3x	OTU_37	OTU_77	0.14867	Gemellaceae		Micrococcaceae	Rothia
MOS3x	OTU_3395	OTU_78	0.106491	Streptococcaceae	Streptococcus	Propionibacteriaceae	Propionibacterium
MOS3x	OTU_70	OTU_78	-0.138556	Ruminococcaceae	Ethanoligenens	Propionibacteriaceae	Propionibacterium
MOS3x	OTU_606	OTU_81	0.208329	Sphingomonadaceae		Enterobacteriaceae
MOS3x	OTU_79	OTU_81	0.240444	Corynebacteriaceae	Corynebacterium	Enterobacteriaceae
MOS3x	OTU_431	OTU_82	0.428747	Moraxellaceae	Acinetobacter	Pseudomonadaceae	Pseudomonas
MOS3x	OTU_51	OTU_83	0.262941	Xanthomonadaceae		Sphingomonadaceae	Sphingomonas
MOS3x	OTU_10338	OTU_83	0.2394	Caulobacteraceae		Sphingomonadaceae	Sphingomonas
MOS3x	OTU_7269	OTU_84	-0.0559781	Propionibacteriaceae	Propionibacterium	Dietziaceae
MOS3x	OTU_492	OTU_84	-0.0563721	Lactobacillaceae	Lactobacillus	Dietziaceae
MOS3x	OTU_25	OTU_86	0.422023	Sphingomonadaceae	Sphingomonas	Sphingomonadaceae	Sphingomonas
MOS3x	OTU_25	OTU_87	0.0586751	Sphingomonadaceae	Sphingomonas	Ruminococcaceae
MOS3x	OTU_53	OTU_87	0.444779	Caulobacteraceae		Ruminococcaceae
MOS3x	OTU_194	OTU_88	0.132842	Rhodobacteraceae	Rhodobacter	Rhodobacteraceae
MOS3x	OTU_234	OTU_88	0.169651	Rhodobacteraceae		Rhodobacteraceae
MOS3x	OTU_11	OTU_8828	0.0987154	Bacillaceae	Bacillus	Moraxellaceae	Enhydrobacter
MOS3x	OTU_70	OTU_8828	0.392427	Ruminococcaceae	Ethanoligenens	Moraxellaceae	Enhydrobacter
MOS3x	OTU_79	OTU_9	0.0601452	Corynebacteriaceae	Corynebacterium	Gordoniaceae	Gordonia
MOS3x	OTU_81	OTU_9	0.120934	Enterobacteriaceae		Gordoniaceae	Gordonia
MOS3x	OTU_46	OTU_9	0.189417	Rhodobacteraceae		Gordoniaceae	Gordonia
MOS3x	OTU_129	OTU_91	0.375453			Chitinophagaceae
MOS3x	OTU_198	OTU_91	0.0642144	Brucellaceae	Ochrobactrum	Chitinophagaceae
MOS3x	OTU_192	OTU_93	-0.0598321	Sphingomonadaceae	Sphingomonas	Corynebacteriaceae	Corynebacterium
MOS3x	OTU_126	OTU_93	-0.0864482	Methylobacteriaceae	Methylobacterium	Corynebacteriaceae	Corynebacterium
MOS3x	OTU_34	OTU_93	0.122453	Rhodobacteraceae		Corynebacteriaceae	Corynebacterium
MOS3x	OTU_28	OTU_93	0.0640312	Neisseriaceae	Neisseria	Corynebacteriaceae	Corynebacterium
MOS3x	OTU_13	OTU_96	-0.156214	Corynebacteriaceae	Corynebacterium	Sphingomonadaceae	Blastomonas
MOS3x	OTU_149	OTU_96	-0.142818	Mycobacteriaceae	Mycobacterium	Sphingomonadaceae	Blastomonas
MOS3x	OTU_431	OTU_96	0.135219	Moraxellaceae	Acinetobacter	Sphingomonadaceae	Blastomonas
MOS3x	OTU_10338	OTU_98	0.405982	Caulobacteraceae		Sphingomonadaceae	Sphingopyxis
MOS3x	OTU_129	OTU_98	0.0805149			Sphingomonadaceae	Sphingopyxis
MOS3y	OTU_11	OTU_114	0.186337	Bacillaceae	Bacillus	Sphingobacteriaceae	Sphingobacterium
MOS3y	OTU_108	OTU_131	-0.310559			Carnobacteriaceae	Granulicatella
MOS3y	OTU_121	OTU_133	0.0720623	Lactobacillaceae	Lactobacillus	Veillonellaceae	Veillonella
MOS3y	OTU_126	OTU_141	0.382943	Methylobacteriaceae	Methylobacterium	Sphingomonadaceae	Sphingobium
MOS3y	OTU_14	OTU_149	-0.13848	Rhodobacteraceae		Mycobacteriaceae	Mycobacterium
MOS3y	OTU_10021	OTU_149	0.228021			Mycobacteriaceae	Mycobacterium
MOS3y	OTU_122	OTU_15	0.127551	Ruminococcaceae		Enterobacteriaceae
MOS3y	OTU_10334	OTU_15	0.105922	Propionibacteriaceae	Propionibacterium	Enterobacteriaceae
MOS3y	OTU_11	OTU_15	0.0926587	Bacillaceae	Bacillus	Enterobacteriaceae
MOS3y	OTU_105	OTU_158	0.180471	Prevotellaceae	Prevotella	Peptostreptococcaceae	Peptostreptococcus
MOS3y	OTU_141	OTU_16	0.0531616	Sphingomonadaceae	Sphingobium	Deinococcaceae	Deinococcus
MOS3y	OTU_1552	OTU_172	0.0981502	Neisseriaceae	Neisseria	Veillonellaceae	Veillonella
MOS3y	OTU_10334	OTU_18	0.150321	Propionibacteriaceae	Propionibacterium	Enterobacteriaceae
MOS3y	OTU_163	OTU_198	0.200392	Bradyrhizobiaceae		Brucellaceae	Ochrobactrum
MOS3y	OTU_108	OTU_20	0.119631			Acetobacteraceae	Roseomonas
MOS3y	OTU_122	OTU_205	0.158206	Ruminococcaceae		Flavobacteriaceae	Flavobacterium
MOS3y	OTU_18	OTU_21	-0.222312	Enterobacteriaceae		Intrasporangiaceae	Knoellia
MOS3y	OTU_2	OTU_23	0.0914158	Staphylococcaceae	Staphylococcus	Micrococcaceae	Kocuria
MOS3y	OTU_127	OTU_23	0.0851926	Streptococcaceae	Streptococcus	Micrococcaceae	Kocuria
MOS3y	OTU_111	OTU_231	-0.0591476	Fusobacteriaceae	Fusobacterium	Beijerinckiaceae
MOS3y	OTU_192	OTU_24	0.146367	Sphingomonadaceae	Sphingomonas	Deinococcaceae	Deinococcus
MOS3y	OTU_111	OTU_252	0.341308	Fusobacteriaceae	Fusobacterium	Leptotrichiaceae	Leptotrichia
MOS3y	OTU_133	OTU_252	0.097149	Veillonellaceae	Veillonella	Leptotrichiaceae	Leptotrichia
MOS3y	OTU_176	OTU_26	0.244412	Pasteurellaceae	Aggregatibacter	Dermacoccaceae	Dermacoccus
MOS3y	OTU_122	OTU_260	0.430731	Ruminococcaceae		Rhodocyclaceae	Zoogloea
MOS3y	OTU_220	OTU_278	0.333925	Bacteroidaceae	Bacteroides	Veillonellaceae
MOS3y	OTU_278	OTU_288	0.462995	Veillonellaceae		Ruminococcaceae	Faecalibacterium
MOS3y	OTU_124	OTU_29	0.101096	Sphingomonadaceae	Sphingomonas	Rhodobacteraceae	Paracoccus
MOS3y	OTU_10021	OTU_293	0.106074			Sphingomonadaceae	Sphingomonas
MOS3y	OTU_179	OTU_293	0.227557	Sphingomonadaceae		Sphingomonadaceae	Sphingomonas
MOS3y	OTU_1552	OTU_298	0.0895183	Neisseriaceae	Neisseria	Prevotellaceae	Prevotella
MOS3y	OTU_1552	OTU_2997	0.505729	Neisseriaceae	Neisseria	Neisseriaceae	Neisseria
MOS3y	OTU_252	OTU_30	0.0916357	Leptotrichiaceae	Leptotrichia	Pasteurellaceae	Haemophilus
MOS3y	OTU_208	OTU_30	0.0530709	Leptotrichiaceae	Leptotrichia	Pasteurellaceae	Haemophilus
MOS3y	OTU_28	OTU_30	0.165192	Neisseriaceae	Neisseria	Pasteurellaceae	Haemophilus
MOS3y	OTU_131	OTU_31	0.101441	Carnobacteriaceae	Granulicatella	Micrococcaceae
MOS3y	OTU_299	OTU_31	0.0958034	Mogibacteriaceae		Micrococcaceae
MOS3y	OTU_194	OTU_31	-0.05086	Rhodobacteraceae	Rhodobacter	Micrococcaceae
MOS3y	OTU_25	OTU_3159	0.0643068	Sphingomonadaceae	Sphingomonas	Comamonadaceae
MOS3y	OTU_11	OTU_324	0.232353	Bacillaceae	Bacillus
MOS3y	OTU_298	OTU_326	0.150504	Prevotellaceae	Prevotella	Prevotellaceae	Prevotella
MOS3y	OTU_133	OTU_326	0.0574709	Veillonellaceae	Veillonella	Prevotellaceae	Prevotella
MOS3y	OTU_194	OTU_33	0.304215	Rhodobacteraceae	Rhodobacter
MOS3y	OTU_123	OTU_3395	0.35293	Micrococcaceae	Rothia	Streptococcaceae	Streptococcus
MOS3y	OTU_10	OTU_34	0.13917	Weeksellaceae	Chryseobacterium	Rhodobacteraceae
MOS3y	OTU_179	OTU_340	0.0961417	Sphingomonadaceae		Prevotellaceae	Prevotella
MOS3y	OTU_293	OTU_344	0.183908	Sphingomonadaceae	Sphingomonas	Aurantimonadaceae
MOS3y	OTU_195	OTU_348	0.406292	Xanthomonadaceae	Luteimonas	Ellin6075
MOS3y	OTU_32	OTU_35	0.076513	Streptococcaceae	Streptococcus	Actinomycetaceae	Actinomyces
MOS3y	OTU_124	OTU_356	0.129468	Sphingomonadaceae	Sphingomonas	Corynebacteriaceae	Corynebacterium
MOS3y	OTU_195	OTU_369	0.258888	Xanthomonadaceae	Luteimonas	Pseudonocardiaceae	Pseudonocardia
MOS3y	OTU_221	OTU_37	0.101551	Actinomycetaceae	Actinomyces	Gemellaceae
MOS3y	OTU_163	OTU_39	-0.129458	Bradyrhizobiaceae		Corynebacteriaceae	Corynebacterium
MOS3y	OTU_3066	OTU_39	0.227936	Propionibacteriaceae	Propionibacterium	Corynebacteriaceae	Corynebacterium
MOS3y	OTU_1552	OTU_390	0.224146	Neisseriaceae	Neisseria	Leptotrichiaceae	Leptotrichia
MOS3y	OTU_111	OTU_390	0.120761	Fusobacteriaceae	Fusobacterium	Leptotrichiaceae	Leptotrichia
MOS3y	OTU_374	OTU_396	0.237581	Phyllobacteriaceae	Mesorhizobium	Comamonadaceae
MOS3y	OTU_3054	OTU_397	0.11379	Pseudomonadaceae	Pseudomonas
MOS3y	OTU_176	OTU_4	-0.159276	Pasteurellaceae	Aggregatibacter	Moraxellaceae	Enhydrobacter
MOS3y	OTU_208	OTU_4	-0.153355	Leptotrichiaceae	Leptotrichia	Moraxellaceae	Enhydrobacter
MOS3y	OTU_26	OTU_4	-0.0600335	Dermacoccaceae	Dermacoccus	Moraxellaceae	Enhydrobacter
MOS3y	OTU_231	OTU_4	0.0933137	Beijerinckiaceae		Moraxellaceae	Enhydrobacter
MOS3y	OTU_374	OTU_40	-0.20936	Phyllobacteriaceae	Mesorhizobium	Tissierellaceae	Finegoldia
MOS3y	OTU_14	OTU_402	-0.124349	Rhodobacteraceae		Beijerinckiaceae
MOS3y	OTU_15	OTU_402	-0.244563	Enterobacteriaceae		Beijerinckiaceae
MOS3y	OTU_24	OTU_4065	0.0915974	Deinococcaceae	Deinococcus	Sphingomonadaceae	Novosphingobium
MOS3y	OTU_191	OTU_4065	0.211517	Methylobacteriaceae		Sphingomonadaceae	Novosphingobium
MOS3y	OTU_121	OTU_435	-0.185517	Lactobacillaceae	Lactobacillus
MOS3y	OTU_23	OTU_44	0.176004	Micrococcaceae	Kocuria	Methylobacteriaceae	Methylobacterium
MOS3y	OTU_109	OTU_444	0.225636	Comamonadaceae	Hylemonella	Acetobacteraceae
MOS3y	OTU_396	OTU_444	0.0666165	Comamonadaceae		Acetobacteraceae
MOS3y	OTU_10021	OTU_4455	0.123563			Sphingomonadaceae
MOS3y	OTU_112	OTU_4455	0.0673775	Rhizobiaceae	Agrobacterium	Sphingomonadaceae
MOS3y	OTU_397	OTU_448	0.176673
MOS3y	OTU_348	OTU_448	0.274902	Ellin6075
MOS3y	OTU_390	OTU_46	-0.324323	Leptotrichiaceae	Leptotrichia	Rhodobacteraceae
MOS3y	OTU_29	OTU_46	0.141426	Rhodobacteraceae	Paracoccus	Rhodobacteraceae
MOS3y	OTU_28	OTU_488	-0.220813	Neisseriaceae	Neisseria	Corynebacteriaceae	Corynebacterium
MOS3y	OTU_324	OTU_488	0.10286			Corynebacteriaceae	Corynebacterium
MOS3y	OTU_10021	OTU_49	0.0838775			Sphingomonadaceae
MOS3y	OTU_194	OTU_49	0.311872	Rhodobacteraceae	Rhodobacter	Sphingomonadaceae
MOS3y	OTU_17	OTU_5	0.236013	Moraxellaceae	Acinetobacter	Micrococcaceae	Micrococcus
MOS3y	OTU_3066	OTU_5	-0.144744	Propionibacteriaceae	Propionibacterium	Micrococcaceae	Micrococcus
MOS3y	OTU_20	OTU_50	0.136486	Acetobacteraceae	Roseomonas	Corynebacteriaceae	Corynebacterium
MOS3y	OTU_340	OTU_50	-0.0928559	Prevotellaceae	Prevotella	Corynebacteriaceae	Corynebacterium
MOS3y	OTU_14	OTU_51	0.134513	Rhodobacteraceae		Xanthomonadaceae
MOS3y	OTU_10338	OTU_52	-0.215932	Caulobacteraceae		Prevotellaceae	Prevotella
MOS3y	OTU_326	OTU_52	0.0542742	Prevotellaceae	Prevotella	Prevotellaceae	Prevotella
MOS3y	OTU_435	OTU_5228	-0.297326			Shewanellaceae	Shewanella
MOS3y	OTU_1552	OTU_5228	0.101186	Neisseriaceae	Neisseria	Shewanellaceae	Shewanella
MOS3y	OTU_221	OTU_54	0.116113	Actinomycetaceae	Actinomyces	Carnobacteriaceae	Granulicatella
MOS3y	OTU_205	OTU_55	0.205335	Flavobacteriaceae	Flavobacterium	Pseudomonadaceae	Pseudomonas
MOS3y	OTU_192	OTU_55	-0.16469	Sphingomonadaceae	Sphingomonas	Pseudomonadaceae	Pseudomonas
MOS3y	OTU_17	OTU_55	0.0941251	Moraxellaceae	Acinetobacter	Pseudomonadaceae	Pseudomonas
MOS3y	OTU_11	OTU_550	0.105149	Bacillaceae	Bacillus	Staphylococcaceae	Staphylococcus
MOS3y	OTU_10334	OTU_550	0.0809642	Propionibacteriaceae	Propionibacterium	Staphylococcaceae	Staphylococcus
MOS3y	OTU_122	OTU_550	0.0967186	Ruminococcaceae		Staphylococcaceae	Staphylococcus
MOS3y	OTU_21	OTU_550	-0.101025	Intrasporangiaceae	Knoellia	Staphylococcaceae	Staphylococcus
MOS3y	OTU_163	OTU_57	-0.139913	Bradyrhizobiaceae		Paraprevotellaceae	Prevotella
MOS3y	OTU_192	OTU_5723	-0.324477	Sphingomonadaceae	Sphingomonas	Xanthomonadaceae	Stenotrophomonas
MOS3y	OTU_34	OTU_5723	0.0803992	Rhodobacteraceae		Xanthomonadaceae	Stenotrophomonas
MOS3y	OTU_111	OTU_58	-0.0579992	Fusobacteriaceae	Fusobacterium	Gordoniaceae	Gordonia
MOS3y	OTU_57	OTU_58	-0.324012	Paraprevotellaceae	Prevotella	Gordoniaceae	Gordonia
MOS3y	OTU_195	OTU_59	0.120734	Xanthomonadaceae	Luteimonas
MOS3y	OTU_11	OTU_59	-0.206719	Bacillaceae	Bacillus
MOS3y	OTU_18	OTU_59	-0.110336	Enterobacteriaceae
MOS3y	OTU_4455	OTU_595	0.21148	Sphingomonadaceae		Comamonadaceae
MOS3y	OTU_10021	OTU_595	0.113759			Comamonadaceae
MOS3y	OTU_30	OTU_6	0.188451	Pasteurellaceae	Haemophilus	Streptococcaceae	Streptococcus
MOS3y	OTU_121	OTU_6	0.0921563	Lactobacillaceae	Lactobacillus	Streptococcaceae	Streptococcus
MOS3y	OTU_221	OTU_6	0.0805777	Actinomycetaceae	Actinomyces	Streptococcaceae	Streptococcus
MOS3y	OTU_111	OTU_63	0.240005	Fusobacteriaceae	Fusobacterium	Porphyromonadaceae	Porphyromonas
MOS3y	OTU_58	OTU_63	-0.0855133	Gordoniaceae	Gordonia	Porphyromonadaceae	Porphyromonas
MOS3y	OTU_1524	OTU_6401	0.10362	Corynebacteriaceae	Corynebacterium	Staphylococcaceae	Staphylococcus
MOS3y	OTU_444	OTU_6401	0.0960945	Acetobacteraceae		Staphylococcaceae	Staphylococcus
MOS3y	OTU_30	OTU_66	0.2053	Pasteurellaceae	Haemophilus	Veillonellaceae	Veillonella
MOS3y	OTU_121	OTU_66	0.0511813	Lactobacillaceae	Lactobacillus	Veillonellaceae	Veillonella
MOS3y	OTU_133	OTU_66	0.185591	Veillonellaceae	Veillonella	Veillonellaceae	Veillonella
MOS3y	OTU_195	OTU_68	0.0517461	Xanthomonadaceae	Luteimonas	Microbacteriaceae	Microbacterium
MOS3y	OTU_369	OTU_68	0.240803	Pseudonocardiaceae	Pseudonocardia	Microbacteriaceae	Microbacterium
MOS3y	OTU_25	OTU_69	0.0576189	Sphingomonadaceae	Sphingomonas	Comamonadaceae
MOS3y	OTU_51	OTU_69	0.0924189	Xanthomonadaceae		Comamonadaceae
MOS3y	OTU_53	OTU_69	0.114479	Caulobacteraceae		Comamonadaceae
MOS3y	OTU_3159	OTU_69	0.234964	Comamonadaceae		Comamonadaceae
MOS3y	OTU_259	OTU_7	0.377937	Williamsiaceae	Williamsia	Caulobacteraceae
MOS3y	OTU_122	OTU_70	0.513214	Ruminococcaceae		Ruminococcaceae	Ethanoligenens
MOS3y	OTU_1	OTU_7269	0.0561288	Propionibacteriaceae	Propionibacterium	Propionibacteriaceae	Propionibacterium
MOS3y	OTU_689	OTU_737	0.397309	Xanthomonadaceae	Stenotrophomonas	Xanthomonadaceae
MOS3y	OTU_195	OTU_737	0.0931293	Xanthomonadaceae	Luteimonas	Xanthomonadaceae
MOS3y	OTU_32	OTU_74	0.0748772	Streptococcaceae	Streptococcus	Actinomycetaceae	Actinomyces
MOS3y	OTU_192	OTU_74	0.0700054	Sphingomonadaceae	Sphingomonas	Actinomycetaceae	Actinomyces
MOS3y	OTU_156	OTU_7451	0.410408	Leuconostocaceae		Sphingomonadaceae
MOS3y	OTU_17	OTU_749	0.231111	Moraxellaceae	Acinetobacter	Moraxellaceae	Acinetobacter
MOS3y	OTU_22	OTU_749	0.197383	Moraxellaceae	Acinetobacter	Moraxellaceae	Acinetobacter
MOS3y	OTU_2910	OTU_77	0.212255	Streptococcaceae	Streptococcus	Micrococcaceae	Rothia
MOS3y	OTU_30	OTU_77	0.0715371	Pasteurellaceae	Haemophilus	Micrococcaceae	Rothia
MOS3y	OTU_550	OTU_77	-0.101308	Staphylococcaceae	Staphylococcus	Micrococcaceae	Rothia
MOS3y	OTU_2	OTU_78	0.23038	Staphylococcaceae	Staphylococcus	Propionibacteriaceae	Propionibacterium
MOS3y	OTU_108	OTU_78	0.186974			Propionibacteriaceae	Propionibacterium
MOS3y	OTU_33	OTU_79	0.255876			Corynebacteriaceae	Corynebacterium
MOS3y	OTU_348	OTU_8072	0.102546	Ellin6075		Xanthomonadaceae
MOS3y	OTU_295	OTU_8072	0.0825726	Xanthomonadaceae	Lysobacter	Xanthomonadaceae
MOS3y	OTU_396	OTU_8072	0.29713	Comamonadaceae		Xanthomonadaceae
MOS3y	OTU_41	OTU_81	0.0999081	Pseudomonadaceae		Enterobacteriaceae
MOS3y	OTU_3395	OTU_81	-0.054941	Streptococcaceae	Streptococcus	Enterobacteriaceae
MOS3y	OTU_14	OTU_83	0.0816308	Rhodobacteraceae		Sphingomonadaceae	Sphingomonas
MOS3y	OTU_53	OTU_83	0.352104	Caulobacteraceae		Sphingomonadaceae	Sphingomonas
MOS3y	OTU_298	OTU_84	-0.0666876	Prevotellaceae	Prevotella	Dietziaceae
MOS3y	OTU_10334	OTU_84	0.0912973	Propionibacteriaceae	Propionibacterium	Dietziaceae
MOS3y	OTU_141	OTU_86	0.153078	Sphingomonadaceae	Sphingobium	Sphingomonadaceae	Sphingomonas
MOS3y	OTU_259	OTU_86	-0.0754533	Williamsiaceae	Williamsia	Sphingomonadaceae	Sphingomonas
MOS3y	OTU_53	OTU_87	0.451407	Caulobacteraceae		Ruminococcaceae
MOS3y	OTU_33	OTU_88	0.0608037			Rhodobacteraceae
MOS3y	OTU_49	OTU_88	0.0650079	Sphingomonadaceae		Rhodobacteraceae
MOS3y	OTU_156	OTU_88	0.339805	Leuconostocaceae		Rhodobacteraceae
MOS3y	OTU_435	OTU_9	0.0512589			Gordoniaceae	Gordonia
MOS3y	OTU_7686	OTU_9	0.171656	Gordoniaceae	Gordonia	Gordoniaceae	Gordonia
MOS3y	OTU_7451	OTU_9	0.0778284	Sphingomonadaceae		Gordoniaceae	Gordonia
MOS3y	OTU_121	OTU_9	-0.135376	Lactobacillaceae	Lactobacillus	Gordoniaceae	Gordonia
MOS3y	OTU_198	OTU_91	0.107584	Brucellaceae	Ochrobactrum	Chitinophagaceae
MOS3y	OTU_20	OTU_91	0.171487	Acetobacteraceae	Roseomonas	Chitinophagaceae
MOS3y	OTU_288	OTU_91	0.110728	Ruminococcaceae	Faecalibacterium	Chitinophagaceae
MOS3y	OTU_7269	OTU_9108	0.395455	Propionibacteriaceae	Propionibacterium
MOS3y	OTU_176	OTU_93	0.0583067	Pasteurellaceae	Aggregatibacter	Corynebacteriaceae	Corynebacterium
MOS3y	OTU_108	OTU_93	-0.156314			Corynebacteriaceae	Corynebacterium
MOS3y	OTU_4	OTU_93	-0.100092	Moraxellaceae	Enhydrobacter	Corynebacteriaceae	Corynebacterium
MOS3y	OTU_214	OTU_93	-0.0988876	Caulobacteraceae	Mycoplana	Corynebacteriaceae	Corynebacterium
MOS3y	OTU_58	OTU_93	-0.0573771	Gordoniaceae	Gordonia	Corynebacteriaceae	Corynebacterium
MOS3y	OTU_54	OTU_94	0.252216	Carnobacteriaceae	Granulicatella	Corynebacteriaceae	Corynebacterium
MOS3y	OTU_74	OTU_94	0.189465	Actinomycetaceae	Actinomyces	Corynebacteriaceae	Corynebacterium
MOS3y	OTU_78	OTU_96	-0.221846	Propionibacteriaceae	Propionibacterium	Sphingomonadaceae	Blastomonas
MOS3y	OTU_23	OTU_96	-0.117495	Micrococcaceae	Kocuria	Sphingomonadaceae	Blastomonas
MOS3y	OTU_105	OTU_97	0.126565	Prevotellaceae	Prevotella	Methylobacteriaceae
MOS3y	OTU_10338	OTU_97	-0.0900181	Caulobacteraceae		Methylobacteriaceae
MOS3y	OTU_52	OTU_97	0.0708203	Prevotellaceae	Prevotella	Methylobacteriaceae
MOS3y	OTU_172	OTU_97	0.164172	Veillonellaceae	Veillonella	Methylobacteriaceae
MOS3y	OTU_10338	OTU_98	0.434002	Caulobacteraceae		Sphingomonadaceae	Sphingopyxis
QB3y	OTU_108	OTU_109	0.22649			Comamonadaceae	Hylemonella
QB3y	OTU_1038	OTU_118	0.393187	Actinosynnemataceae	Actinokineospora	Pseudonocardiaceae
QB3y	OTU_110	OTU_119	0.509623	Nocardiaceae		Intrasporangiaceae	Arsenicicoccus
QB3y	OTU_107	OTU_132	0.455767	Weeksellaceae	Chryseobacterium
QB3y	OTU_118	OTU_136	0.513451	Pseudonocardiaceae		Pseudonocardiaceae	Saccharopolyspora
QB3y	OTU_10	OTU_14	-0.129105	Weeksellaceae	Chryseobacterium	Rhodobacteraceae
QB3y	OTU_116	OTU_141	-0.138729	Pseudomonadaceae	Pseudomonas	Sphingomonadaceae	Sphingobium
QB3y	OTU_1	OTU_142	0.174745	Propionibacteriaceae	Propionibacterium	Tissierellaceae	Peptoniphilus
QB3y	OTU_11	OTU_15	0.0746539	Bacillaceae	Bacillus	Enterobacteriaceae
QB3y	OTU_133	OTU_1524	0.055771	Veillonellaceae	Veillonella	Corynebacteriaceae	Corynebacterium
QB3y	OTU_10338	OTU_163	0.172581	Caulobacteraceae		Bradyrhizobiaceae
QB3y	OTU_1524	OTU_163	-0.111853	Corynebacteriaceae	Corynebacterium	Bradyrhizobiaceae
QB3y	OTU_107	OTU_164	0.230316	Weeksellaceae	Chryseobacterium
QB3y	OTU_132	OTU_164	0.254332
QB3y	OTU_165	OTU_173	0.0656161	Xanthomonadaceae	Lysobacter	Methylobacteriaceae
QB3y	OTU_104	OTU_182	0.105679	Rhodospirillaceae	Skermanella	Pseudonocardiaceae	Pseudonocardia
QB3y	OTU_1013	OTU_188	0.104117	Sphingomonadaceae		Methylobacteriaceae	Methylobacterium
QB3y	OTU_151	OTU_212	0.0827759	Corynebacteriaceae	Corynebacterium	Tissierellaceae	Anaerococcus
QB3y	OTU_1395	OTU_22	0.108079	Sphingomonadaceae	Sphingomonas	Moraxellaceae	Acinetobacter
QB3y	OTU_116	OTU_23	0.190205	Pseudomonadaceae	Pseudomonas	Micrococcaceae	Kocuria
QB3y	OTU_110	OTU_24	0.134164	Nocardiaceae		Deinococcaceae	Deinococcus
QB3y	OTU_119	OTU_24	0.171152	Intrasporangiaceae	Arsenicicoccus	Deinococcaceae	Deinococcus
QB3y	OTU_188	OTU_25	0.0553347	Methylobacteriaceae	Methylobacterium	Sphingomonadaceae	Sphingomonas
QB3y	OTU_126	OTU_25	0.173306	Methylobacteriaceae	Methylobacterium	Sphingomonadaceae	Sphingomonas
QB3y	OTU_194	OTU_2699	0.436663	Rhodobacteraceae	Rhodobacter	Rhodobacteraceae
QB3y	OTU_1395	OTU_27	0.14887	Sphingomonadaceae	Sphingomonas	Moraxellaceae	Acinetobacter
QB3y	OTU_1552	OTU_27	0.0600814	Neisseriaceae	Neisseria	Moraxellaceae	Acinetobacter
QB3y	OTU_109	OTU_27	-0.168383	Comamonadaceae	Hylemonella	Moraxellaceae	Acinetobacter
QB3y	OTU_165	OTU_279	0.141478	Xanthomonadaceae	Lysobacter	Rhizobiaceae	Agrobacterium
QB3y	OTU_2300	OTU_2910	0.156207	Propionibacteriaceae	Propionibacterium	Streptococcaceae	Streptococcus
QB3y	OTU_151	OTU_2910	0.12659	Corynebacteriaceae	Corynebacterium	Streptococcaceae	Streptococcus
QB3y	OTU_2	OTU_2910	0.182018	Staphylococcaceae	Staphylococcus	Streptococcaceae	Streptococcus
QB3y	OTU_1552	OTU_2997	0.36086	Neisseriaceae	Neisseria	Neisseriaceae	Neisseria
QB3y	OTU_1524	OTU_3066	0.0831804	Corynebacteriaceae	Corynebacterium	Propionibacteriaceae	Propionibacterium
QB3y	OTU_163	OTU_3066	-0.114857	Bradyrhizobiaceae		Propionibacteriaceae	Propionibacterium
QB3y	OTU_1395	OTU_3066	0.14101	Sphingomonadaceae	Sphingomonas	Propionibacteriaceae	Propionibacterium
QB3y	OTU_15	OTU_323	0.416053	Enterobacteriaceae		Acetobacteraceae
QB3y	OTU_22	OTU_3325	0.110395	Moraxellaceae	Acinetobacter	Weeksellaceae	Chryseobacterium
QB3y	OTU_194	OTU_3395	-0.081174	Rhodobacteraceae	Rhodobacter	Streptococcaceae	Streptococcus
QB3y	OTU_123	OTU_3395	0.288973	Micrococcaceae	Rothia	Streptococcaceae	Streptococcus
QB3y	OTU_194	OTU_34	0.131087	Rhodobacteraceae	Rhodobacter	Rhodobacteraceae
QB3y	OTU_185	OTU_34	0.10424	Rhodobacteraceae		Rhodobacteraceae
QB3y	OTU_32	OTU_35	0.102913	Streptococcaceae	Streptococcus	Actinomycetaceae	Actinomyces
QB3y	OTU_163	OTU_39	-0.107335	Bradyrhizobiaceae		Corynebacteriaceae	Corynebacterium
QB3y	OTU_20	OTU_39	-0.230689	Acetobacteraceae	Roseomonas	Corynebacteriaceae	Corynebacterium
QB3y	OTU_16	OTU_4	0.10632	Deinococcaceae	Deinococcus	Moraxellaceae	Enhydrobacter
QB3y	OTU_13	OTU_40	0.196553	Corynebacteriaceae	Corynebacterium	Tissierellaceae	Finegoldia
QB3y	OTU_20	OTU_40	-0.0591109	Acetobacteraceae	Roseomonas	Tissierellaceae	Finegoldia
QB3y	OTU_33	OTU_40	-0.104901			Tissierellaceae	Finegoldia
QB3y	OTU_116	OTU_41	0.203512	Pseudomonadaceae	Pseudomonas	Pseudomonadaceae
QB3y	OTU_347	OTU_435	0.375516	Sphingobacteriaceae	Pedobacter
QB3y	OTU_185	OTU_44	-0.0609715	Rhodobacteraceae		Methylobacteriaceae	Methylobacterium
QB3y	OTU_15	OTU_44	-0.205833	Enterobacteriaceae		Methylobacteriaceae	Methylobacterium
QB3y	OTU_34	OTU_451	0.249771	Rhodobacteraceae		Acetobacteraceae
QB3y	OTU_228	OTU_459	0.493944	Moraxellaceae		Pirellulaceae
QB3y	OTU_116	OTU_46	0.149192	Pseudomonadaceae	Pseudomonas	Rhodobacteraceae
QB3y	OTU_435	OTU_478	0.197176			Bdellovibrionaceae	Bdellovibrio
QB3y	OTU_347	OTU_478	0.0599445	Sphingobacteriaceae	Pedobacter	Bdellovibrionaceae	Bdellovibrio
QB3y	OTU_107	OTU_478	0.216976	Weeksellaceae	Chryseobacterium	Bdellovibrionaceae	Bdellovibrio
QB3y	OTU_26	OTU_49	-0.351689	Dermacoccaceae	Dermacoccus	Sphingomonadaceae
QB3y	OTU_13	OTU_49	-0.0636176	Corynebacteriaceae	Corynebacterium	Sphingomonadaceae
QB3y	OTU_49	OTU_5	-0.236898	Sphingomonadaceae		Micrococcaceae	Micrococcus
QB3y	OTU_26	OTU_5	0.106182	Dermacoccaceae	Dermacoccus	Micrococcaceae	Micrococcus
QB3y	OTU_33	OTU_50	-0.127798			Corynebacteriaceae	Corynebacterium
QB3y	OTU_228	OTU_505	0.372165	Moraxellaceae		Methylocystaceae	Methylopila
QB3y	OTU_279	OTU_505	0.0751257	Rhizobiaceae	Agrobacterium	Methylocystaceae	Methylopila
QB3y	OTU_10338	OTU_51	0.40752	Caulobacteraceae		Xanthomonadaceae
QB3y	OTU_488	OTU_52	0.0649437	Corynebacteriaceae	Corynebacterium	Prevotellaceae	Prevotella
QB3y	OTU_10338	OTU_53	0.28619	Caulobacteraceae		Caulobacteraceae
QB3y	OTU_28	OTU_54	0.280405	Neisseriaceae	Neisseria	Carnobacteriaceae	Granulicatella
QB3y	OTU_165	OTU_542	0.124803	Xanthomonadaceae	Lysobacter
QB3y	OTU_228	OTU_542	0.191881	Moraxellaceae
QB3y	OTU_505	OTU_542	0.107743	Methylocystaceae	Methylopila
QB3y	OTU_4	OTU_55	0.438758	Moraxellaceae	Enhydrobacter	Pseudomonadaceae	Pseudomonas
QB3y	OTU_26	OTU_550	0.109201	Dermacoccaceae	Dermacoccus	Staphylococcaceae	Staphylococcus
QB3y	OTU_2	OTU_550	0.0938698	Staphylococcaceae	Staphylococcus	Staphylococcaceae	Staphylococcus
QB3y	OTU_542	OTU_550	-0.0647571			Staphylococcaceae	Staphylococcus
QB3y	OTU_102	OTU_56	-0.0996735	Aerococcaceae		Weeksellaceae	Chryseobacterium
QB3y	OTU_108	OTU_5723	-0.127134			Xanthomonadaceae	Stenotrophomonas
QB3y	OTU_194	OTU_5723	-0.241071	Rhodobacteraceae	Rhodobacter	Xanthomonadaceae	Stenotrophomonas
QB3y	OTU_185	OTU_58	0.208654	Rhodobacteraceae		Gordoniaceae	Gordonia
QB3y	OTU_18	OTU_58	-0.165759	Enterobacteriaceae		Gordoniaceae	Gordonia
QB3y	OTU_228	OTU_595	0.160493	Moraxellaceae		Comamonadaceae
QB3y	OTU_1013	OTU_595	0.307336	Sphingomonadaceae		Comamonadaceae
QB3y	OTU_30	OTU_6	0.171115	Pasteurellaceae	Haemophilus	Streptococcaceae	Streptococcus
QB3y	OTU_478	OTU_6	-0.102144	Bdellovibrionaceae	Bdellovibrio	Streptococcaceae	Streptococcus
QB3y	OTU_185	OTU_606	0.309052	Rhodobacteraceae		Sphingomonadaceae
QB3y	OTU_20	OTU_606	0.118094	Acetobacteraceae	Roseomonas	Sphingomonadaceae
QB3y	OTU_37	OTU_63	0.092284	Gemellaceae		Porphyromonadaceae	Porphyromonas
QB3y	OTU_26	OTU_6401	0.314351	Dermacoccaceae	Dermacoccus	Staphylococcaceae	Staphylococcus
QB3y	OTU_2	OTU_6401	0.059962	Staphylococcaceae	Staphylococcus	Staphylococcaceae	Staphylococcus
QB3y	OTU_133	OTU_65	0.0964371	Veillonellaceae	Veillonella	Brevibacteriaceae	Brevibacterium
QB3y	OTU_40	OTU_65	0.0568631	Tissierellaceae	Finegoldia	Brevibacteriaceae	Brevibacterium
QB3y	OTU_49	OTU_65	-0.122765	Sphingomonadaceae		Brevibacteriaceae	Brevibacterium
QB3y	OTU_13	OTU_66	0.118486	Corynebacteriaceae	Corynebacterium	Veillonellaceae	Veillonella
QB3y	OTU_133	OTU_66	0.0823019	Veillonellaceae	Veillonella	Veillonellaceae	Veillonella
QB3y	OTU_6	OTU_66	0.186193	Streptococcaceae	Streptococcus	Veillonellaceae	Veillonella
QB3y	OTU_39	OTU_68	0.0924582	Corynebacteriaceae	Corynebacterium	Microbacteriaceae	Microbacterium
QB3y	OTU_53	OTU_68	-0.114867	Caulobacteraceae		Microbacteriaceae	Microbacterium
QB3y	OTU_149	OTU_68	-0.0589335	Mycobacteriaceae	Mycobacterium	Microbacteriaceae	Microbacterium
QB3y	OTU_41	OTU_69	-0.115623	Pseudomonadaceae		Comamonadaceae
QB3y	OTU_3159	OTU_69	0.368177	Comamonadaceae		Comamonadaceae
QB3y	OTU_100	OTU_7	-0.163714	Exiguobacteraceae		Caulobacteraceae
QB3y	OTU_151	OTU_711	0.148397	Corynebacteriaceae	Corynebacterium	Pseudomonadaceae	Pseudomonas
QB3y	OTU_132	OTU_717	0.0878657			Xanthomonadaceae
QB3y	OTU_118	OTU_717	0.231098	Pseudonocardiaceae		Xanthomonadaceae
QB3y	OTU_118	OTU_726	0.201598	Pseudonocardiaceae		Weeksellaceae	Chryseobacterium
QB3y	OTU_107	OTU_726	0.163868	Weeksellaceae	Chryseobacterium	Weeksellaceae	Chryseobacterium
QB3y	OTU_347	OTU_726	0.0946537	Sphingobacteriaceae	Pedobacter	Weeksellaceae	Chryseobacterium
QB3y	OTU_6614	OTU_7269	0.347793	Propionibacteriaceae	Propionibacterium	Propionibacteriaceae	Propionibacterium
QB3y	OTU_2910	OTU_7269	0.0513163	Streptococcaceae	Streptococcus	Propionibacteriaceae	Propionibacterium
QB3y	OTU_2	OTU_7269	0.101428	Staphylococcaceae	Staphylococcus	Propionibacteriaceae	Propionibacterium
QB3y	OTU_34	OTU_74	-0.402642	Rhodobacteraceae		Actinomycetaceae	Actinomyces
QB3y	OTU_451	OTU_7451	0.342751	Acetobacteraceae		Sphingomonadaceae
QB3y	OTU_151	OTU_749	0.125361	Corynebacteriaceae	Corynebacterium	Moraxellaceae	Acinetobacter
QB3y	OTU_10338	OTU_749	-0.197217	Caulobacteraceae		Moraxellaceae	Acinetobacter
QB3y	OTU_711	OTU_76	-0.111649	Pseudomonadaceae	Pseudomonas	Mycobacteriaceae	Mycobacterium
QB3y	OTU_30	OTU_7686	-0.357032	Pasteurellaceae	Haemophilus	Gordoniaceae	Gordonia
QB3y	OTU_21	OTU_7699	0.150669	Intrasporangiaceae	Knoellia	Rhodobacteraceae	Paracoccus
QB3y	OTU_35	OTU_77	0.0542949	Actinomycetaceae	Actinomyces	Micrococcaceae	Rothia
QB3y	OTU_13	OTU_77	0.0562092	Corynebacteriaceae	Corynebacterium	Micrococcaceae	Rothia
QB3y	OTU_5	OTU_77	0.117435	Micrococcaceae	Micrococcus	Micrococcaceae	Rothia
QB3y	OTU_7269	OTU_77	0.135291	Propionibacteriaceae	Propionibacterium	Micrococcaceae	Rothia
QB3y	OTU_228	OTU_7729	0.329954	Moraxellaceae		Oxalobacteraceae
QB3y	OTU_212	OTU_78	0.462639	Tissierellaceae	Anaerococcus	Propionibacteriaceae	Propionibacterium
QB3y	OTU_5	OTU_80	0.0856721	Micrococcaceae	Micrococcus	Dermatophilaceae	Dermatophilus
QB3y	OTU_49	OTU_80	-0.141743	Sphingomonadaceae		Dermatophilaceae	Dermatophilus
QB3y	OTU_71	OTU_80	0.209832	Dermabacteraceae	Brachybacterium	Dermatophilaceae	Dermatophilus
QB3y	OTU_109	OTU_81	-0.192586	Comamonadaceae	Hylemonella	Enterobacteriaceae
QB3y	OTU_22	OTU_81	0.192795	Moraxellaceae	Acinetobacter	Enterobacteriaceae
QB3y	OTU_749	OTU_82	0.0705348	Moraxellaceae	Acinetobacter	Pseudomonadaceae	Pseudomonas
QB3y	OTU_7451	OTU_82	-0.280546	Sphingomonadaceae		Pseudomonadaceae	Pseudomonas
QB3y	OTU_41	OTU_82	0.0782399	Pseudomonadaceae		Pseudomonadaceae	Pseudomonas
QB3y	OTU_34	OTU_83	0.0535352	Rhodobacteraceae		Sphingomonadaceae	Sphingomonas
QB3y	OTU_53	OTU_83	0.42199	Caulobacteraceae		Sphingomonadaceae	Sphingomonas
QB3y	OTU_66	OTU_85	0.111695	Veillonellaceae	Veillonella	Corynebacteriaceae	Corynebacterium
QB3y	OTU_40	OTU_85	0.0904482	Tissierellaceae	Finegoldia	Corynebacteriaceae	Corynebacterium
QB3y	OTU_595	OTU_86	0.185013	Comamonadaceae		Sphingomonadaceae	Sphingomonas
QB3y	OTU_188	OTU_86	0.138878	Methylobacteriaceae	Methylobacterium	Sphingomonadaceae	Sphingomonas
QB3y	OTU_15	OTU_86	-0.0835173	Enterobacteriaceae		Sphingomonadaceae	Sphingomonas
QB3y	OTU_10283	OTU_8726	-0.372129	Moraxellaceae	Enhydrobacter	Rhodobacteraceae	Paracoccus
QB3y	OTU_726	OTU_88	0.0907067	Weeksellaceae	Chryseobacterium	Rhodobacteraceae
QB3y	OTU_76	OTU_88	0.261332	Mycobacteriaceae	Mycobacterium	Rhodobacteraceae
QB3y	OTU_188	OTU_89	0.0991057	Methylobacteriaceae	Methylobacterium	Xanthomonadaceae	Lysobacter
QB3y	OTU_5321	OTU_89	-0.0914403	Moraxellaceae	Acinetobacter	Xanthomonadaceae	Lysobacter
QB3y	OTU_58	OTU_9	0.166957	Gordoniaceae	Gordonia	Gordoniaceae	Gordonia
QB3y	OTU_7729	OTU_9	-0.234807	Oxalobacteraceae		Gordoniaceae	Gordonia
QB3y	OTU_7269	OTU_926	0.124683	Propionibacteriaceae	Propionibacterium	Cytophagaceae	Hymenobacter
QB3y	OTU_583	OTU_926	0.323706			Cytophagaceae	Hymenobacter
QB3y	OTU_54	OTU_93	0.0909359	Carnobacteriaceae	Granulicatella	Corynebacteriaceae	Corynebacterium
QB3y	OTU_15	OTU_93	0.196828	Enterobacteriaceae		Corynebacteriaceae	Corynebacterium
QB3y	OTU_88	OTU_9512	-0.135883	Rhodobacteraceae		Moraxellaceae	Acinetobacter
QB3y	OTU_22	OTU_9512	0.258485	Moraxellaceae	Acinetobacter	Moraxellaceae	Acinetobacter
QB3y	OTU_77	OTU_9528	0.066171	Micrococcaceae	Rothia	Streptococcaceae	Streptococcus
QB3y	OTU_151	OTU_9528	0.239131	Corynebacteriaceae	Corynebacterium	Streptococcaceae	Streptococcus
QB3y	OTU_133	OTU_9528	0.070857	Veillonellaceae	Veillonella	Streptococcaceae	Streptococcus
QB3y	OTU_142	OTU_96	-0.151727	Tissierellaceae	Peptoniphilus	Sphingomonadaceae	Blastomonas
QB3y	OTU_606	OTU_96	0.160731	Sphingomonadaceae		Sphingomonadaceae	Blastomonas
QB3y	OTU_5321	OTU_97	-0.0877012	Moraxellaceae	Acinetobacter	Methylobacteriaceae
QB3y	OTU_1013	OTU_97	0.111974	Sphingomonadaceae		Methylobacteriaceae
QB3y	OTU_5321	OTU_9713	0.490539	Moraxellaceae	Acinetobacter	Moraxellaceae	Acinetobacter
QB3y	OTU_26	OTU_98	-0.169055	Dermacoccaceae	Dermacoccus	Sphingomonadaceae	Sphingopyxis
QB3y	OTU_3325	OTU_98	-0.101931	Weeksellaceae	Chryseobacterium	Sphingomonadaceae	Sphingopyxis
QB3y	OTU_49	OTU_98	0.0919287	Sphingomonadaceae		Sphingomonadaceae	Sphingopyxis
QB3y	OTU_163	OTU_98	0.100438	Bradyrhizobiaceae		Sphingomonadaceae	Sphingopyxis
QB3z	OTU_10	OTU_10283	0.0767181	Weeksellaceae	Chryseobacterium	Moraxellaceae	Enhydrobacter
QB3z	OTU_107	OTU_108	0.240459	Weeksellaceae	Chryseobacterium
QB3z	OTU_10021	OTU_109	0.373331			Comamonadaceae	Hylemonella
QB3z	OTU_1119	OTU_114	0.183716	Oxalobacteraceae		Sphingobacteriaceae	Sphingobacterium
QB3z	OTU_109	OTU_126	0.116202	Comamonadaceae	Hylemonella	Methylobacteriaceae	Methylobacterium
QB3z	OTU_1	OTU_1308	-0.0756791	Propionibacteriaceae	Propionibacterium	Corynebacteriaceae	Corynebacterium
QB3z	OTU_123	OTU_14	0.120191	Micrococcaceae	Rothia	Rhodobacteraceae
QB3z	OTU_1	OTU_1524	0.19971	Propionibacteriaceae	Propionibacterium	Corynebacteriaceae	Corynebacterium
QB3z	OTU_15	OTU_16	0.290017	Enterobacteriaceae		Deinococcaceae	Deinococcus
QB3z	OTU_1119	OTU_160	0.1816	Oxalobacteraceae		Oxalobacteraceae
QB3z	OTU_10338	OTU_163	0.140833	Caulobacteraceae		Bradyrhizobiaceae
QB3z	OTU_132	OTU_164	0.107836
QB3z	OTU_107	OTU_164	0.364284	Weeksellaceae	Chryseobacterium
QB3z	OTU_18	OTU_185	-0.056845	Enterobacteriaceae		Rhodobacteraceae
QB3z	OTU_1395	OTU_187	0.129151	Sphingomonadaceae	Sphingomonas	Deinococcaceae	Deinococcus
QB3z	OTU_185	OTU_194	0.171457	Rhodobacteraceae		Rhodobacteraceae	Rhodobacter
QB3z	OTU_13	OTU_2	0.133819	Corynebacteriaceae	Corynebacterium	Staphylococcaceae	Staphylococcus
QB3z	OTU_15	OTU_20	0.116345	Enterobacteriaceae		Acetobacteraceae	Roseomonas
QB3z	OTU_1013	OTU_212	0.0867775	Sphingomonadaceae		Tissierellaceae	Anaerococcus
QB3z	OTU_1524	OTU_212	0.227508	Corynebacteriaceae	Corynebacterium	Tissierellaceae	Anaerococcus
QB3z	OTU_14	OTU_214	0.18284	Rhodobacteraceae		Caulobacteraceae	Mycoplana
QB3z	OTU_174	OTU_221	0.134525	Flavobacteriaceae	Capnocytophaga	Actinomycetaceae	Actinomyces
QB3z	OTU_1240	OTU_230	0.116976	Moraxellaceae	Enhydrobacter	Enterobacteriaceae
QB3z	OTU_187	OTU_230	0.177365	Deinococcaceae	Deinococcus	Enterobacteriaceae
QB3z	OTU_107	OTU_24	0.109478	Weeksellaceae	Chryseobacterium	Deinococcaceae	Deinococcus
QB3z	OTU_126	OTU_25	0.0655143	Methylobacteriaceae	Methylobacterium	Sphingomonadaceae	Sphingomonas
QB3z	OTU_187	OTU_26	0.24716	Deinococcaceae	Deinococcus	Dermacoccaceae	Dermacoccus
QB3z	OTU_1395	OTU_26	0.0523213	Sphingomonadaceae	Sphingomonas	Dermacoccaceae	Dermacoccus
QB3z	OTU_1240	OTU_27	0.381581	Moraxellaceae	Enhydrobacter	Moraxellaceae	Acinetobacter
QB3z	OTU_247	OTU_27	0.0742453	Moraxellaceae	Acinetobacter	Moraxellaceae	Acinetobacter
QB3z	OTU_10338	OTU_276	-0.27967	Caulobacteraceae		Weeksellaceae	Chryseobacterium
QB3z	OTU_14	OTU_29	0.116436	Rhodobacteraceae		Rhodobacteraceae	Paracoccus
QB3z	OTU_1524	OTU_3066	0.307697	Corynebacteriaceae	Corynebacterium	Propionibacteriaceae	Propionibacterium
QB3z	OTU_159	OTU_314	0.149094
QB3z	OTU_230	OTU_317	0.390031	Enterobacteriaceae		Moraxellaceae
QB3z	OTU_149	OTU_32	-0.189874	Mycobacteriaceae	Mycobacterium	Streptococcaceae	Streptococcus
QB3z	OTU_314	OTU_326	0.119126			Prevotellaceae	Prevotella
QB3z	OTU_1395	OTU_3325	0.16584	Sphingomonadaceae	Sphingomonas	Weeksellaceae	Chryseobacterium
QB3z	OTU_1240	OTU_3325	0.0713815	Moraxellaceae	Enhydrobacter	Weeksellaceae	Chryseobacterium
QB3z	OTU_26	OTU_3325	0.177784	Dermacoccaceae	Dermacoccus	Weeksellaceae	Chryseobacterium
QB3z	OTU_194	OTU_3395	-0.158712	Rhodobacteraceae	Rhodobacter	Streptococcaceae	Streptococcus
QB3z	OTU_123	OTU_3395	0.221731	Micrococcaceae	Rothia	Streptococcaceae	Streptococcus
QB3z	OTU_2699	OTU_34	0.456016	Rhodobacteraceae		Rhodobacteraceae
QB3z	OTU_164	OTU_347	0.122084			Sphingobacteriaceae	Pedobacter
QB3z	OTU_267	OTU_347	0.121844	Weeksellaceae	Cloacibacterium	Sphingobacteriaceae	Pedobacter
QB3z	OTU_262	OTU_35	0.453027	Streptococcaceae	Streptococcus	Actinomycetaceae	Actinomyces
QB3z	OTU_174	OTU_3869	0.402652	Flavobacteriaceae	Capnocytophaga	Flavobacteriaceae	Capnocytophaga
QB3z	OTU_2	OTU_39	0.283728	Staphylococcaceae	Staphylococcus	Corynebacteriaceae	Corynebacterium
QB3z	OTU_228	OTU_39	0.143461	Moraxellaceae		Corynebacteriaceae	Corynebacterium
QB3z	OTU_28	OTU_3994	0.0860921	Neisseriaceae	Neisseria
QB3z	OTU_187	OTU_3994	0.243127	Deinococcaceae	Deinococcus
QB3z	OTU_10283	OTU_4	0.250761	Moraxellaceae	Enhydrobacter	Moraxellaceae	Enhydrobacter
QB3z	OTU_29	OTU_4	-0.0856708	Rhodobacteraceae	Paracoccus	Moraxellaceae	Enhydrobacter
QB3z	OTU_219	OTU_41	-0.150669	Flavobacteriaceae	Arenibacter	Pseudomonadaceae
QB3z	OTU_163	OTU_41	-0.193628	Bradyrhizobiaceae		Pseudomonadaceae
QB3z	OTU_30	OTU_43	-0.0856316	Pasteurellaceae	Haemophilus	Aerococcaceae	Alloiococcus
QB3z	OTU_230	OTU_43	-0.0856874	Enterobacteriaceae		Aerococcaceae	Alloiococcus
QB3z	OTU_314	OTU_44	-0.155122			Methylobacteriaceae	Methylobacterium
QB3z	OTU_126	OTU_45	0.178903	Methylobacteriaceae	Methylobacterium	Dietziaceae
QB3z	OTU_1119	OTU_451	-0.213684	Oxalobacteraceae		Acetobacteraceae
QB3z	OTU_24	OTU_46	0.11709	Deinococcaceae	Deinococcus	Rhodobacteraceae
QB3z	OTU_113	OTU_46	-0.265496	Weeksellaceae	Wautersiella	Rhodobacteraceae
QB3z	OTU_435	OTU_478	0.356458			Bdellovibrionaceae	Bdellovibrio
QB3z	OTU_116	OTU_481	0.0974974	Pseudomonadaceae	Pseudomonas	Bdellovibrionaceae	Bdellovibrio
QB3z	OTU_10338	OTU_481	-0.0769721	Caulobacteraceae		Bdellovibrionaceae	Bdellovibrio
QB3z	OTU_32	OTU_488	0.125754	Streptococcaceae	Streptococcus	Corynebacteriaceae	Corynebacterium
QB3z	OTU_22	OTU_488	-0.0555648	Moraxellaceae	Acinetobacter	Corynebacteriaceae	Corynebacterium
QB3z	OTU_108	OTU_49	0.235973			Sphingomonadaceae
QB3z	OTU_109	OTU_49	0.0565525	Comamonadaceae	Hylemonella	Sphingomonadaceae
QB3z	OTU_100	OTU_50	-0.126168	Exiguobacteraceae		Corynebacteriaceae	Corynebacterium
QB3z	OTU_126	OTU_50	-0.15834	Methylobacteriaceae	Methylobacterium	Corynebacteriaceae	Corynebacterium
QB3z	OTU_1013	OTU_51	-0.0997156	Sphingomonadaceae		Xanthomonadaceae
QB3z	OTU_49	OTU_511	-0.111595	Sphingomonadaceae		Rhizobiaceae	Agrobacterium
QB3z	OTU_1395	OTU_511	0.0762135	Sphingomonadaceae	Sphingomonas	Rhizobiaceae	Agrobacterium
QB3z	OTU_33	OTU_511	-0.153174			Rhizobiaceae	Agrobacterium
QB3z	OTU_317	OTU_511	0.0699955	Moraxellaceae		Rhizobiaceae	Agrobacterium
QB3z	OTU_326	OTU_52	0.364473	Prevotellaceae	Prevotella	Prevotellaceae	Prevotella
QB3z	OTU_153	OTU_524	0.233988	Rhodobacteraceae	Rhodobacter	Sphingomonadaceae
QB3z	OTU_228	OTU_524	0.279826	Moraxellaceae		Sphingomonadaceae
QB3z	OTU_10338	OTU_53	0.216093	Caulobacteraceae		Caulobacteraceae
QB3z	OTU_141	OTU_5321	0.154833	Sphingomonadaceae	Sphingobium	Moraxellaceae	Acinetobacter
QB3z	OTU_326	OTU_54	0.103265	Prevotellaceae	Prevotella	Carnobacteriaceae	Granulicatella
QB3z	OTU_221	OTU_54	0.0553137	Actinomycetaceae	Actinomyces	Carnobacteriaceae	Granulicatella
QB3z	OTU_4	OTU_55	0.0807034	Moraxellaceae	Enhydrobacter	Pseudomonadaceae	Pseudomonas
QB3z	OTU_107	OTU_55	-0.249257	Weeksellaceae	Chryseobacterium	Pseudomonadaceae	Pseudomonas
QB3z	OTU_10021	OTU_55	-0.123163			Pseudomonadaceae	Pseudomonas
QB3z	OTU_1524	OTU_550	0.0527767	Corynebacteriaceae	Corynebacterium	Staphylococcaceae	Staphylococcus
QB3z	OTU_279	OTU_550	-0.126037	Rhizobiaceae	Agrobacterium	Staphylococcaceae	Staphylococcus
QB3z	OTU_219	OTU_56	-0.0808775	Flavobacteriaceae	Arenibacter	Weeksellaceae	Chryseobacterium
QB3z	OTU_160	OTU_56	0.142465	Oxalobacteraceae		Weeksellaceae	Chryseobacterium
QB3z	OTU_3325	OTU_56	0.0850162	Weeksellaceae	Chryseobacterium	Weeksellaceae	Chryseobacterium
QB3z	OTU_163	OTU_56	-0.0757733	Bradyrhizobiaceae		Weeksellaceae	Chryseobacterium
QB3z	OTU_5	OTU_58	-0.262928	Micrococcaceae	Micrococcus	Gordoniaceae	Gordonia
QB3z	OTU_33	OTU_58	0.224098			Gordoniaceae	Gordonia
QB3z	OTU_1240	OTU_5834	0.438352	Moraxellaceae	Enhydrobacter	Moraxellaceae	Enhydrobacter
QB3z	OTU_33	OTU_586	0.323048			Corynebacteriaceae	Corynebacterium
QB3z	OTU_153	OTU_586	0.107105	Rhodobacteraceae	Rhodobacter	Corynebacteriaceae	Corynebacterium
QB3z	OTU_228	OTU_595	0.44412	Moraxellaceae		Comamonadaceae
QB3z	OTU_262	OTU_6	0.270536	Streptococcaceae	Streptococcus	Streptococcaceae	Streptococcus
QB3z	OTU_194	OTU_606	0.0824966	Rhodobacteraceae	Rhodobacter	Sphingomonadaceae
QB3z	OTU_11	OTU_606	0.369926	Bacillaceae	Bacillus	Sphingomonadaceae
QB3z	OTU_230	OTU_631	0.0763277	Enterobacteriaceae		Dermabacteraceae
QB3z	OTU_26	OTU_631	0.388588	Dermacoccaceae	Dermacoccus	Dermabacteraceae
QB3z	OTU_1524	OTU_6401	0.0809451	Corynebacteriaceae	Corynebacterium	Staphylococcaceae	Staphylococcus
QB3z	OTU_3325	OTU_65	0.215688	Weeksellaceae	Chryseobacterium	Brevibacteriaceae	Brevibacterium
QB3z	OTU_54	OTU_65	-0.0609933	Carnobacteriaceae	Granulicatella	Brevibacteriaceae	Brevibacterium
QB3z	OTU_317	OTU_65	0.114278	Moraxellaceae		Brevibacteriaceae	Brevibacterium
QB3z	OTU_28	OTU_66	0.180712	Neisseriaceae	Neisseria	Veillonellaceae	Veillonella
QB3z	OTU_2	OTU_6614	0.0673197	Staphylococcaceae	Staphylococcus	Propionibacteriaceae	Propionibacterium
QB3z	OTU_2300	OTU_6614	0.291746	Propionibacteriaceae	Propionibacterium	Propionibacteriaceae	Propionibacterium
QB3z	OTU_141	OTU_68	-0.291589	Sphingomonadaceae	Sphingobium	Microbacteriaceae	Microbacterium
QB3z	OTU_595	OTU_68	0.0682043	Comamonadaceae		Microbacteriaceae	Microbacterium
QB3z	OTU_16	OTU_68	-0.0564234	Deinococcaceae	Deinococcus	Microbacteriaceae	Microbacterium
QB3z	OTU_49	OTU_7	-0.308829	Sphingomonadaceae		Caulobacteraceae
QB3z	OTU_5	OTU_7	0.12407	Micrococcaceae	Micrococcus	Caulobacteraceae
QB3z	OTU_606	OTU_70	0.289844	Sphingomonadaceae		Ruminococcaceae	Ethanoligenens
QB3z	OTU_16	OTU_70	0.141643	Deinococcaceae	Deinococcus	Ruminococcaceae	Ethanoligenens
QB3z	OTU_631	OTU_71	0.234425	Dermabacteraceae		Dermabacteraceae	Brachybacterium
QB3z	OTU_5834	OTU_71	0.0664446	Moraxellaceae	Enhydrobacter	Dermabacteraceae	Brachybacterium
QB3z	OTU_1552	OTU_711	0.12536	Neisseriaceae	Neisseria	Pseudomonadaceae	Pseudomonas
QB3z	OTU_247	OTU_711	0.093285	Moraxellaceae	Acinetobacter	Pseudomonadaceae	Pseudomonas
QB3z	OTU_481	OTU_711	0.213737	Bdellovibrionaceae	Bdellovibrio	Pseudomonadaceae	Pseudomonas
QB3z	OTU_26	OTU_719	0.110988	Dermacoccaceae	Dermacoccus	Moraxellaceae	Enhydrobacter
QB3z	OTU_1240	OTU_719	0.355316	Moraxellaceae	Enhydrobacter	Moraxellaceae	Enhydrobacter
QB3z	OTU_478	OTU_726	0.257916	Bdellovibrionaceae	Bdellovibrio	Weeksellaceae	Chryseobacterium
QB3z	OTU_347	OTU_726	0.191961	Sphingobacteriaceae	Pedobacter	Weeksellaceae	Chryseobacterium
QB3z	OTU_2	OTU_7269	0.28456	Staphylococcaceae	Staphylococcus	Propionibacteriaceae	Propionibacterium
QB3z	OTU_1395	OTU_7269	-0.108683	Sphingomonadaceae	Sphingomonas	Propionibacteriaceae	Propionibacterium
QB3z	OTU_586	OTU_74	0.228538	Corynebacteriaceae	Corynebacterium	Actinomycetaceae	Actinomyces
QB3z	OTU_326	OTU_74	0.172981	Prevotellaceae	Prevotella	Actinomycetaceae	Actinomyces
QB3z	OTU_194	OTU_7451	0.214683	Rhodobacteraceae	Rhodobacter	Sphingomonadaceae
QB3z	OTU_185	OTU_7451	0.104027	Rhodobacteraceae		Sphingomonadaceae
QB3z	OTU_163	OTU_749	-0.13898	Bradyrhizobiaceae		Moraxellaceae	Acinetobacter
QB3z	OTU_7451	OTU_749	-0.287737	Sphingomonadaceae		Moraxellaceae	Acinetobacter
QB3z	OTU_595	OTU_7686	0.114342	Comamonadaceae		Gordoniaceae	Gordonia
QB3z	OTU_132	OTU_7686	0.109652			Gordoniaceae	Gordonia
QB3z	OTU_228	OTU_7686	0.217326	Moraxellaceae		Gordoniaceae	Gordonia
QB3z	OTU_16	OTU_7699	0.0623065	Deinococcaceae	Deinococcus	Rhodobacteraceae	Paracoccus
QB3z	OTU_66	OTU_77	0.0787403	Veillonellaceae	Veillonella	Micrococcaceae	Rothia
QB3z	OTU_6	OTU_77	0.31574	Streptococcaceae	Streptococcus	Micrococcaceae	Rothia
QB3z	OTU_160	OTU_7729	0.143965	Oxalobacteraceae		Oxalobacteraceae
QB3z	OTU_53	OTU_7729	-0.305602	Caulobacteraceae		Oxalobacteraceae
QB3z	OTU_13	OTU_78	0.223649	Corynebacteriaceae	Corynebacterium	Propionibacteriaceae	Propionibacterium
QB3z	OTU_250	OTU_78	-0.133449	Rhodobacteraceae		Propionibacteriaceae	Propionibacterium
QB3z	OTU_7699	OTU_79	0.320946	Rhodobacteraceae	Paracoccus	Corynebacteriaceae	Corynebacterium
QB3z	OTU_23	OTU_81	0.107023	Micrococcaceae	Kocuria	Enterobacteriaceae
QB3z	OTU_113	OTU_81	0.276402	Weeksellaceae	Wautersiella	Enterobacteriaceae
QB3z	OTU_126	OTU_81	-0.0748812	Methylobacteriaceae	Methylobacterium	Enterobacteriaceae
QB3z	OTU_37	OTU_82	-0.207803	Gemellaceae		Pseudomonadaceae	Pseudomonas
QB3z	OTU_606	OTU_82	-0.176836	Sphingomonadaceae		Pseudomonadaceae	Pseudomonas
QB3z	OTU_53	OTU_83	0.260392	Caulobacteraceae		Sphingomonadaceae	Sphingomonas
QB3z	OTU_69	OTU_83	0.249207	Comamonadaceae		Sphingomonadaceae	Sphingomonas
QB3z	OTU_164	OTU_85	-0.0744168			Corynebacteriaceae	Corynebacterium
QB3z	OTU_1308	OTU_85	-0.208678	Corynebacteriaceae	Corynebacterium	Corynebacteriaceae	Corynebacterium
QB3z	OTU_126	OTU_85	-0.109471	Methylobacteriaceae	Methylobacterium	Corynebacteriaceae	Corynebacterium
QB3z	OTU_276	OTU_86	0.165953	Weeksellaceae	Chryseobacterium	Sphingomonadaceae	Sphingomonas
QB3z	OTU_749	OTU_86	0.122205	Moraxellaceae	Acinetobacter	Sphingomonadaceae	Sphingomonas
QB3z	OTU_18	OTU_86	0.0758949	Enterobacteriaceae		Sphingomonadaceae	Sphingomonas
QB3z	OTU_15	OTU_86	-0.125841	Enterobacteriaceae		Sphingomonadaceae	Sphingomonas
QB3z	OTU_37	OTU_8726	-0.132159	Gemellaceae		Rhodobacteraceae	Paracoccus
QB3z	OTU_3994	OTU_88	-0.22959			Rhodobacteraceae
QB3z	OTU_4	OTU_88	-0.188813	Moraxellaceae	Enhydrobacter	Rhodobacteraceae
QB3z	OTU_214	OTU_89	0.118242	Caulobacteraceae	Mycoplana	Xanthomonadaceae	Lysobacter
QB3z	OTU_10283	OTU_89	-0.0749476	Moraxellaceae	Enhydrobacter	Xanthomonadaceae	Lysobacter
QB3z	OTU_29	OTU_89	0.143852	Rhodobacteraceae	Paracoccus	Xanthomonadaceae	Lysobacter
QB3z	OTU_153	OTU_9	0.0800818	Rhodobacteraceae	Rhodobacter	Gordoniaceae	Gordonia
QB3z	OTU_51	OTU_9	-0.248453	Xanthomonadaceae		Gordoniaceae	Gordonia
QB3z	OTU_2699	OTU_9	-0.067633	Rhodobacteraceae		Gordoniaceae	Gordonia
QB3z	OTU_30	OTU_901	0.192127	Pasteurellaceae	Haemophilus	Moraxellaceae	Acinetobacter
QB3z	OTU_247	OTU_901	0.236382	Moraxellaceae	Acinetobacter	Moraxellaceae	Acinetobacter
QB3z	OTU_113	OTU_9108	-0.0926692	Weeksellaceae	Wautersiella
QB3z	OTU_1524	OTU_9108	0.121962	Corynebacteriaceae	Corynebacterium
QB3z	OTU_7269	OTU_9108	0.141847	Propionibacteriaceae	Propionibacterium
QB3z	OTU_174	OTU_93	0.411508	Flavobacteriaceae	Capnocytophaga	Corynebacteriaceae	Corynebacterium
QB3z	OTU_41	OTU_93	-0.0658035	Pseudomonadaceae		Corynebacteriaceae	Corynebacterium
QB3z	OTU_93	OTU_96	0.183122	Corynebacteriaceae	Corynebacterium	Sphingomonadaceae	Blastomonas
QB3z	OTU_1119	OTU_96	-0.179482	Oxalobacteraceae		Sphingomonadaceae	Blastomonas
QB3z	OTU_606	OTU_96	0.054228	Sphingomonadaceae		Sphingomonadaceae	Blastomonas
QB3z	OTU_2300	OTU_97	0.159239	Propionibacteriaceae	Propionibacterium	Methylobacteriaceae
QB3z	OTU_586	OTU_97	0.21202	Corynebacteriaceae	Corynebacterium	Methylobacteriaceae
QB3z	OTU_250	OTU_9713	0.0586819	Rhodobacteraceae		Moraxellaceae	Acinetobacter
QB3z	OTU_5321	OTU_9713	0.139066	Moraxellaceae	Acinetobacter	Moraxellaceae	Acinetobacter
QB3z	OTU_2699	OTU_9713	0.202701	Rhodobacteraceae		Moraxellaceae	Acinetobacter
QB3z	OTU_25	OTU_98	0.0892558	Sphingomonadaceae	Sphingomonas	Sphingomonadaceae	Sphingopyxis
QB3z	OTU_3325	OTU_98	-0.312382	Weeksellaceae	Chryseobacterium	Sphingomonadaceae	Sphingopyxis
QB3z	OTU_317	OTU_98	-0.0834713	Moraxellaceae		Sphingomonadaceae	Sphingopyxis
STW3x	OTU_120	OTU_138	0.080919	Neisseriaceae		Neisseriaceae
STW3x	OTU_14	OTU_152	-0.263994	Rhodobacteraceae		Tissierellaceae	Anaerococcus
STW3x	OTU_105	OTU_154	-0.0616322	Prevotellaceae	Prevotella	Corynebacteriaceae	Corynebacterium
STW3x	OTU_111	OTU_1552	0.0602704	Fusobacteriaceae	Fusobacterium	Neisseriaceae	Neisseria
STW3x	OTU_137	OTU_156	-0.11842	Erythrobacteraceae		Leuconostocaceae
STW3x	OTU_16	OTU_160	0.0525652	Deinococcaceae	Deinococcus	Oxalobacteraceae
STW3x	OTU_152	OTU_17	0.10363	Tissierellaceae	Anaerococcus	Moraxellaceae	Acinetobacter
STW3x	OTU_114	OTU_17	0.0960047	Sphingobacteriaceae	Sphingobacterium	Moraxellaceae	Acinetobacter
STW3x	OTU_100	OTU_170	0.127255	Exiguobacteraceae		Leuconostocaceae	Leuconostoc
STW3x	OTU_135	OTU_170	-0.124258	Pseudonocardiaceae	Actinomycetospora	Leuconostocaceae	Leuconostoc
STW3x	OTU_163	OTU_176	-0.0950973	Bradyrhizobiaceae		Pasteurellaceae	Aggregatibacter
STW3x	OTU_174	OTU_184	0.0845977	Flavobacteriaceae	Capnocytophaga	Flavobacteriaceae	Capnocytophaga
STW3x	OTU_120	OTU_196	0.0633035	Neisseriaceae		Paraprevotellaceae	Prevotella
STW3x	OTU_14	OTU_20	0.148373	Rhodobacteraceae		Acetobacteraceae	Roseomonas
STW3x	OTU_176	OTU_208	0.186976	Pasteurellaceae	Aggregatibacter	Leptotrichiaceae	Leptotrichia
STW3x	OTU_2	OTU_21	0.100412	Staphylococcaceae	Staphylococcus	Intrasporangiaceae	Knoellia
STW3x	OTU_153	OTU_21	-0.0740864	Rhodobacteraceae	Rhodobacter	Intrasporangiaceae	Knoellia
STW3x	OTU_135	OTU_212	-0.0689252	Pseudonocardiaceae	Actinomycetospora	Tissierellaceae	Anaerococcus
STW3x	OTU_107	OTU_214	0.0645287	Weeksellaceae	Chryseobacterium	Caulobacteraceae	Mycoplana
STW3x	OTU_196	OTU_225	0.0776084	Paraprevotellaceae	Prevotella	Micrococcaceae	Arthrobacter
STW3x	OTU_134	OTU_2289	0.0503222	Burkholderiaceae	Lautropia	Veillonellaceae	Selenomonas
STW3x	OTU_133	OTU_2289	0.280304	Veillonellaceae	Veillonella	Veillonellaceae	Selenomonas
STW3x	OTU_11	OTU_23	0.406108	Bacillaceae	Bacillus	Micrococcaceae	Kocuria
STW3x	OTU_214	OTU_24	0.169485	Caulobacteraceae	Mycoplana	Deinococcaceae	Deinococcus
STW3x	OTU_163	OTU_25	0.0786698	Bradyrhizobiaceae		Sphingomonadaceae	Sphingomonas
STW3x	OTU_20	OTU_25	0.0572105	Acetobacteraceae	Roseomonas	Sphingomonadaceae	Sphingomonas
STW3x	OTU_111	OTU_252	0.129769	Fusobacteriaceae	Fusobacterium	Leptotrichiaceae	Leptotrichia
STW3x	OTU_254	OTU_257	0.0949242	Staphylococcaceae	Macrococcus	Prevotellaceae	Prevotella
STW3x	OTU_187	OTU_26	0.174161	Deinococcaceae	Deinococcus	Dermacoccaceae	Dermacoccus
STW3x	OTU_10021	OTU_262	-0.148659			Streptococcaceae	Streptococcus
STW3x	OTU_152	OTU_267	0.0609966	Tissierellaceae	Anaerococcus	Weeksellaceae	Cloacibacterium
STW3x	OTU_254	OTU_267	0.060268	Staphylococcaceae	Macrococcus	Weeksellaceae	Cloacibacterium
STW3x	OTU_170	OTU_267	0.0939477	Leuconostocaceae	Leuconostoc	Weeksellaceae	Cloacibacterium
STW3x	OTU_22	OTU_27	0.0533294	Moraxellaceae	Acinetobacter	Moraxellaceae	Acinetobacter
STW3x	OTU_163	OTU_27	-0.129809	Bradyrhizobiaceae		Moraxellaceae	Acinetobacter
STW3x	OTU_214	OTU_275	0.126544	Caulobacteraceae	Mycoplana
STW3x	OTU_107	OTU_275	0.0518572	Weeksellaceae	Chryseobacterium
STW3x	OTU_202	OTU_275	0.110679
STW3x	OTU_15	OTU_276	0.113291	Enterobacteriaceae		Weeksellaceae	Chryseobacterium
STW3x	OTU_15	OTU_286	0.262643	Enterobacteriaceae		Lactobacillaceae	Lactobacillus
STW3x	OTU_25	OTU_29	0.0788521	Sphingomonadaceae	Sphingomonas	Rhodobacteraceae	Paracoccus
STW3x	OTU_142	OTU_29	-0.255947	Tissierellaceae	Peptoniphilus	Rhodobacteraceae	Paracoccus
STW3x	OTU_1552	OTU_2997	0.402828	Neisseriaceae	Neisseria	Neisseriaceae	Neisseria
STW3x	OTU_111	OTU_30	0.273752	Fusobacteriaceae	Fusobacterium	Pasteurellaceae	Haemophilus
STW3x	OTU_28	OTU_30	0.203062	Neisseriaceae	Neisseria	Pasteurellaceae	Haemophilus
STW3x	OTU_100	OTU_301	0.149045	Exiguobacteraceae		Weeksellaceae
STW3x	OTU_20	OTU_307	-0.237878	Acetobacteraceae	Roseomonas	Flavobacteriaceae	Capnocytophaga
STW3x	OTU_262	OTU_307	0.0879222	Streptococcaceae	Streptococcus	Flavobacteriaceae	Capnocytophaga
STW3x	OTU_196	OTU_314	0.240013	Paraprevotellaceae	Prevotella
STW3x	OTU_138	OTU_314	0.111336	Neisseriaceae
STW3x	OTU_10338	OTU_3159	0.115825	Caulobacteraceae		Comamonadaceae
STW3x	OTU_252	OTU_3197	0.0761842	Leptotrichiaceae	Leptotrichia	Micrococcaceae	Rothia
STW3x	OTU_111	OTU_3197	0.306377	Fusobacteriaceae	Fusobacterium	Micrococcaceae	Rothia
STW3x	OTU_123	OTU_32	0.428774	Micrococcaceae	Rothia	Streptococcaceae	Streptococcus
STW3x	OTU_291	OTU_325	0.302029	Cytophagaceae		Methylocystaceae
STW3x	OTU_194	OTU_325	0.173175	Rhodobacteraceae	Rhodobacter	Methylocystaceae
STW3x	OTU_280	OTU_326	0.0521301	Prevotellaceae	Prevotella	Prevotellaceae	Prevotella
STW3x	OTU_14	OTU_326	-0.153276	Rhodobacteraceae		Prevotellaceae	Prevotella
STW3x	OTU_2910	OTU_327	-0.0656632	Streptococcaceae	Streptococcus	Rhodobacteraceae	Paracoccus
STW3x	OTU_149	OTU_327	0.11387	Mycobacteriaceae	Mycobacterium	Rhodobacteraceae	Paracoccus
STW3x	OTU_109	OTU_33	0.152364	Comamonadaceae	Hylemonella
STW3x	OTU_16	OTU_33	0.110095	Deinococcaceae	Deinococcus
STW3x	OTU_121	OTU_336	0.120497	Lactobacillaceae	Lactobacillus	Tissierellaceae	Anaerococcus
STW3x	OTU_17	OTU_338	-0.105134	Moraxellaceae	Acinetobacter	Mogibacteriaceae	Mogibacterium
STW3x	OTU_138	OTU_338	-0.0573821	Neisseriaceae		Mogibacteriaceae	Mogibacterium
STW3x	OTU_32	OTU_3395	0.136754	Streptococcaceae	Streptococcus	Streptococcaceae	Streptococcus
STW3x	OTU_2910	OTU_34	-0.300249	Streptococcaceae	Streptococcus	Rhodobacteraceae
STW3x	OTU_326	OTU_340	0.0775298	Prevotellaceae	Prevotella	Prevotellaceae	Prevotella
STW3x	OTU_121	OTU_340	0.204678	Lactobacillaceae	Lactobacillus	Prevotellaceae	Prevotella
STW3x	OTU_102	OTU_35	0.192498	Aerococcaceae		Actinomycetaceae	Actinomyces
STW3x	OTU_32	OTU_35	0.100814	Streptococcaceae	Streptococcus	Actinomycetaceae	Actinomyces
STW3x	OTU_135	OTU_37	-0.392721	Pseudonocardiaceae	Actinomycetospora	Gemellaceae
STW3x	OTU_30	OTU_381	0.162984	Pasteurellaceae	Haemophilus	Actinomycetaceae	Actinomyces
STW3x	OTU_10338	OTU_393	-0.312606	Caulobacteraceae		Pasteurellaceae	Aggregatibacter
STW3x	OTU_187	OTU_393	0.103386	Deinococcaceae	Deinococcus	Pasteurellaceae	Aggregatibacter
STW3x	OTU_10	OTU_4	0.286188	Weeksellaceae	Chryseobacterium	Moraxellaceae	Enhydrobacter
STW3x	OTU_32	OTU_40	-0.0505433	Streptococcaceae	Streptococcus	Tissierellaceae	Finegoldia
STW3x	OTU_24	OTU_41	-0.0621073	Deinococcaceae	Deinococcus	Pseudomonadaceae
STW3x	OTU_219	OTU_41	-0.266567	Flavobacteriaceae	Arenibacter	Pseudomonadaceae
STW3x	OTU_209	OTU_41	0.0629452			Pseudomonadaceae
STW3x	OTU_20	OTU_425	-0.146804	Acetobacteraceae	Roseomonas	Campylobacteraceae	Campylobacter
STW3x	OTU_176	OTU_429	0.290068	Pasteurellaceae	Aggregatibacter	Fusobacteriaceae	Fusobacterium
STW3x	OTU_425	OTU_44	-0.123188	Campylobacteraceae	Campylobacter	Methylobacteriaceae	Methylobacterium
STW3x	OTU_439	OTU_440	0.0617624	Saprospiraceae
STW3x	OTU_15	OTU_45	0.0563859	Enterobacteriaceae		Dietziaceae
STW3x	OTU_286	OTU_45	0.141565	Lactobacillaceae	Lactobacillus	Dietziaceae
STW3x	OTU_446	OTU_456	0.350704	Paraprevotellaceae	CF231
STW3x	OTU_197	OTU_457	0.234691	Prevotellaceae	Prevotella	Prevotellaceae	Prevotella
STW3x	OTU_301	OTU_457	0.082495	Weeksellaceae		Prevotellaceae	Prevotella
STW3x	OTU_23	OTU_488	0.0631913	Micrococcaceae	Kocuria	Corynebacteriaceae	Corynebacterium
STW3x	OTU_10338	OTU_488	0.201359	Caulobacteraceae		Corynebacteriaceae	Corynebacterium
STW3x	OTU_440	OTU_489	0.314761			Prevotellaceae	Prevotella
STW3x	OTU_456	OTU_489	0.201516			Prevotellaceae	Prevotella
STW3x	OTU_325	OTU_49	0.148589	Methylocystaceae		Sphingomonadaceae
STW3x	OTU_109	OTU_49	0.231947	Comamonadaceae	Hylemonella	Sphingomonadaceae
STW3x	OTU_187	OTU_493	0.138553	Deinococcaceae	Deinococcus	Paraprevotellaceae	Prevotella
STW3x	OTU_280	OTU_493	0.213432	Prevotellaceae	Prevotella	Paraprevotellaceae	Prevotella
STW3x	OTU_196	OTU_493	0.0584699	Paraprevotellaceae	Prevotella	Paraprevotellaceae	Prevotella
STW3x	OTU_194	OTU_5	-0.191304	Rhodobacteraceae	Rhodobacter	Micrococcaceae	Micrococcus
STW3x	OTU_276	OTU_50	-0.201847	Weeksellaceae	Chryseobacterium	Corynebacteriaceae	Corynebacterium
STW3x	OTU_2910	OTU_502	-0.186191	Streptococcaceae	Streptococcus
STW3x	OTU_407	OTU_506	0.460793	Pasteurellaceae		Neisseriaceae
STW3x	OTU_25	OTU_51	0.108692	Sphingomonadaceae	Sphingomonas	Xanthomonadaceae
STW3x	OTU_250	OTU_511	0.357685	Rhodobacteraceae		Rhizobiaceae	Agrobacterium
STW3x	OTU_290	OTU_517	0.0752437	Neisseriaceae	Neisseria
STW3x	OTU_407	OTU_517	0.360766	Pasteurellaceae
STW3x	OTU_120	OTU_5228	0.05698	Neisseriaceae		Shewanellaceae	Shewanella
STW3x	OTU_439	OTU_527	0.315176	Saprospiraceae		Rhodocyclaceae
STW3x	OTU_219	OTU_527	0.130204	Flavobacteriaceae	Arenibacter	Rhodocyclaceae
STW3x	OTU_10338	OTU_53	0.45689	Caulobacteraceae		Caulobacteraceae
STW3x	OTU_292	OTU_5321	0.224366	Bifidobacteriaceae	Bifidobacterium	Moraxellaceae	Acinetobacter
STW3x	OTU_3395	OTU_54	0.270047	Streptococcaceae	Streptococcus	Carnobacteriaceae	Granulicatella
STW3x	OTU_102	OTU_54	0.17563	Aerococcaceae		Carnobacteriaceae	Granulicatella
STW3x	OTU_49	OTU_55	-0.0973986	Sphingomonadaceae		Pseudomonadaceae	Pseudomonas
STW3x	OTU_22	OTU_55	0.115417	Moraxellaceae	Acinetobacter	Pseudomonadaceae	Pseudomonas
STW3x	OTU_493	OTU_550	0.137192	Paraprevotellaceae	Prevotella	Staphylococcaceae	Staphylococcus
STW3x	OTU_13	OTU_56	0.103753	Corynebacteriaceae	Corynebacterium	Weeksellaceae	Chryseobacterium
STW3x	OTU_1524	OTU_56	0.159428	Corynebacteriaceae	Corynebacterium	Weeksellaceae	Chryseobacterium
STW3x	OTU_208	OTU_57	0.118481	Leptotrichiaceae	Leptotrichia	Paraprevotellaceae	Prevotella
STW3x	OTU_326	OTU_57	0.107982	Prevotellaceae	Prevotella	Paraprevotellaceae	Prevotella
STW3x	OTU_425	OTU_57	0.182378	Campylobacteraceae	Campylobacter	Paraprevotellaceae	Prevotella
STW3x	OTU_34	OTU_5723	-0.110152	Rhodobacteraceae		Xanthomonadaceae	Stenotrophomonas
STW3x	OTU_114	OTU_5723	0.186889	Sphingobacteriaceae	Sphingobacterium	Xanthomonadaceae	Stenotrophomonas
STW3x	OTU_2910	OTU_5723	0.0833061	Streptococcaceae	Streptococcus	Xanthomonadaceae	Stenotrophomonas
STW3x	OTU_265	OTU_58	0.170755	Sphingobacteriaceae	Pedobacter	Gordoniaceae	Gordonia
STW3x	OTU_154	OTU_586	0.132656	Corynebacteriaceae	Corynebacterium	Corynebacteriaceae	Corynebacterium
STW3x	OTU_414	OTU_593	0.385295	Streptococcaceae	Streptococcus	Actinomycetaceae	Actinomyces
STW3x	OTU_158	OTU_597	0.0791268	Peptostreptococcaceae	Peptostreptococcus	Actinomycetaceae	Actinomyces
STW3x	OTU_120	OTU_597	-0.0769668	Neisseriaceae		Actinomycetaceae	Actinomyces
STW3x	OTU_2289	OTU_6	0.0679427	Veillonellaceae	Selenomonas	Streptococcaceae	Streptococcus
STW3x	OTU_133	OTU_6	0.243977	Veillonellaceae	Veillonella	Streptococcaceae	Streptococcus
STW3x	OTU_502	OTU_603	0.173077			Porphyromonadaceae	Porphyromonas
STW3x	OTU_28	OTU_63	0.0835272	Neisseriaceae	Neisseria	Porphyromonadaceae	Porphyromonas
STW3x	OTU_252	OTU_63	0.350849	Leptotrichiaceae	Leptotrichia	Porphyromonadaceae	Porphyromonas
STW3x	OTU_187	OTU_649	0.329278	Deinococcaceae	Deinococcus	Enterobacteriaceae	Buchnera
STW3x	OTU_1524	OTU_65	0.306733	Corynebacteriaceae	Corynebacterium	Brevibacteriaceae	Brevibacterium
STW3x	OTU_133	OTU_66	0.443955	Veillonellaceae	Veillonella	Veillonellaceae	Veillonella
STW3x	OTU_586	OTU_68	0.237886	Corynebacteriaceae	Corynebacterium	Microbacteriaceae	Microbacterium
STW3x	OTU_10334	OTU_68	0.11523	Propionibacteriaceae	Propionibacterium	Microbacteriaceae	Microbacterium
STW3x	OTU_3159	OTU_69	0.182199	Comamonadaceae		Comamonadaceae
STW3x	OTU_51	OTU_69	0.296197	Xanthomonadaceae		Comamonadaceae
STW3x	OTU_111	OTU_7	-0.285238	Fusobacteriaceae	Fusobacterium	Caulobacteraceae
STW3x	OTU_176	OTU_71	0.0586566	Pasteurellaceae	Aggregatibacter	Dermabacteraceae	Brachybacterium
STW3x	OTU_108	OTU_71	-0.218738			Dermabacteraceae	Brachybacterium
STW3x	OTU_14	OTU_71	-0.171315	Rhodobacteraceae		Dermabacteraceae	Brachybacterium
STW3x	OTU_45	OTU_72	0.173	Dietziaceae		Rhodospirillaceae	Skermanella
STW3x	OTU_46	OTU_72	0.288555	Rhodobacteraceae		Rhodospirillaceae	Skermanella
STW3x	OTU_276	OTU_7269	-0.0626339	Weeksellaceae	Chryseobacterium	Propionibacteriaceae	Propionibacterium
STW3x	OTU_153	OTU_7269	-0.261622	Rhodobacteraceae	Rhodobacter	Propionibacteriaceae	Propionibacterium
STW3x	OTU_290	OTU_738	0.247779	Neisseriaceae	Neisseria	Micrococcaceae	Rothia
STW3x	OTU_156	OTU_749	0.18541	Leuconostocaceae		Moraxellaceae	Acinetobacter
STW3x	OTU_22	OTU_749	0.075447	Moraxellaceae	Acinetobacter	Moraxellaceae	Acinetobacter
STW3x	OTU_2997	OTU_749	0.123777	Neisseriaceae	Neisseria	Moraxellaceae	Acinetobacter
STW3x	OTU_586	OTU_76	0.12494	Corynebacteriaceae	Corynebacterium	Mycobacteriaceae	Mycobacterium
STW3x	OTU_23	OTU_76	0.0596217	Micrococcaceae	Kocuria	Mycobacteriaceae	Mycobacterium
STW3x	OTU_135	OTU_76	0.0750324	Pseudonocardiaceae	Actinomycetospora	Mycobacteriaceae	Mycobacterium
STW3x	OTU_133	OTU_76	-0.0622171	Veillonellaceae	Veillonella	Mycobacteriaceae	Mycobacterium
STW3x	OTU_3421	OTU_7686	-0.0796492	Leptotrichiaceae	Leptotrichia	Gordoniaceae	Gordonia
STW3x	OTU_11	OTU_7686	0.152901	Bacillaceae	Bacillus	Gordoniaceae	Gordonia
STW3x	OTU_58	OTU_7686	0.0570236	Gordoniaceae	Gordonia	Gordoniaceae	Gordonia
STW3x	OTU_44	OTU_77	-0.201691	Methylobacteriaceae	Methylobacterium	Micrococcaceae	Rothia
STW3x	OTU_212	OTU_77	0.0925288	Tissierellaceae	Anaerococcus	Micrococcaceae	Rothia
STW3x	OTU_163	OTU_77	-0.0793315	Bradyrhizobiaceae		Micrococcaceae	Rothia
STW3x	OTU_66	OTU_77	0.0825868	Veillonellaceae	Veillonella	Micrococcaceae	Rothia
STW3x	OTU_3421	OTU_7729	-0.0925008	Leptotrichiaceae	Leptotrichia	Oxalobacteraceae
STW3x	OTU_7686	OTU_7729	0.138587	Gordoniaceae	Gordonia	Oxalobacteraceae
STW3x	OTU_197	OTU_7729	-0.0703343	Prevotellaceae	Prevotella	Oxalobacteraceae
STW3x	OTU_114	OTU_78	0.36171	Sphingobacteriaceae	Sphingobacterium	Propionibacteriaceae	Propionibacterium
STW3x	OTU_214	OTU_81	-0.140167	Caulobacteraceae	Mycoplana	Enterobacteriaceae
STW3x	OTU_5321	OTU_811	-0.199682	Moraxellaceae	Acinetobacter
STW3x	OTU_56	OTU_82	0.157636	Weeksellaceae	Chryseobacterium	Pseudomonadaceae	Pseudomonas
STW3x	OTU_3733	OTU_82	-0.212278			Pseudomonadaceae	Pseudomonas
STW3x	OTU_3733	OTU_8302	0.469242			Sphingomonadaceae	Sphingomonas
STW3x	OTU_5228	OTU_8310	0.116605	Shewanellaceae	Shewanella	Micrococcaceae	Micrococcus
STW3x	OTU_225	OTU_8310	0.0640543	Micrococcaceae	Arthrobacter	Micrococcaceae	Micrococcus
STW3x	OTU_2997	OTU_8310	0.0626956	Neisseriaceae	Neisseria	Micrococcaceae	Micrococcus
STW3x	OTU_81	OTU_84	0.170295	Enterobacteriaceae		Dietziaceae
STW3x	OTU_8310	OTU_849	0.164495	Micrococcaceae	Micrococcus	Mycobacteriaceae	Mycobacterium
STW3x	OTU_5723	OTU_849	0.0850178	Xanthomonadaceae	Stenotrophomonas	Mycobacteriaceae	Mycobacterium
STW3x	OTU_10	OTU_86	0.0686267	Weeksellaceae	Chryseobacterium	Sphingomonadaceae	Sphingomonas
STW3x	OTU_194	OTU_86	0.0691837	Rhodobacteraceae	Rhodobacter	Sphingomonadaceae	Sphingomonas
STW3x	OTU_202	OTU_86	0.0510157			Sphingomonadaceae	Sphingomonas
STW3x	OTU_197	OTU_8726	-0.206007	Prevotellaceae	Prevotella	Rhodobacteraceae	Paracoccus
STW3x	OTU_457	OTU_8726	-0.058297	Prevotellaceae	Prevotella	Rhodobacteraceae	Paracoccus
STW3x	OTU_27	OTU_88	-0.180673	Moraxellaceae	Acinetobacter	Rhodobacteraceae
STW3x	OTU_176	OTU_88	-0.181781	Pasteurellaceae	Aggregatibacter	Rhodobacteraceae
STW3x	OTU_849	OTU_88	-0.0827289	Mycobacteriaceae	Mycobacterium	Rhodobacteraceae
STW3x	OTU_291	OTU_89	0.248153	Cytophagaceae		Xanthomonadaceae	Lysobacter
STW3x	OTU_153	OTU_9	0.23643	Rhodobacteraceae	Rhodobacter	Gordoniaceae	Gordonia
STW3x	OTU_15	OTU_9	0.22816	Enterobacteriaceae		Gordoniaceae	Gordonia
STW3x	OTU_325	OTU_91	0.0625241	Methylocystaceae		Chitinophagaceae
STW3x	OTU_275	OTU_91	0.336432			Chitinophagaceae
STW3x	OTU_9	OTU_9136	0.0693782	Gordoniaceae	Gordonia	Rhodobacteraceae	Paracoccus
STW3x	OTU_45	OTU_9136	0.11495	Dietziaceae		Rhodobacteraceae	Paracoccus
STW3x	OTU_276	OTU_9136	0.302936	Weeksellaceae	Chryseobacterium	Rhodobacteraceae	Paracoccus
STW3x	OTU_6	OTU_93	0.124228	Streptococcaceae	Streptococcus	Corynebacteriaceae	Corynebacterium
STW3x	OTU_46	OTU_93	-0.153936	Rhodobacteraceae		Corynebacteriaceae	Corynebacterium
STW3x	OTU_37	OTU_93	0.150476	Gemellaceae		Corynebacteriaceae	Corynebacterium
STW3x	OTU_37	OTU_94	0.15308	Gemellaceae		Corynebacteriaceae	Corynebacterium
STW3x	OTU_184	OTU_94	0.140112	Flavobacteriaceae	Capnocytophaga	Corynebacteriaceae	Corynebacterium
STW3x	OTU_74	OTU_94	0.141509	Actinomycetaceae	Actinomyces	Corynebacteriaceae	Corynebacterium
STW3x	OTU_2289	OTU_9528	0.245102	Veillonellaceae	Selenomonas	Streptococcaceae	Streptococcus
STW3x	OTU_250	OTU_96	0.332255	Rhodobacteraceae		Sphingomonadaceae	Blastomonas
STW3x	OTU_235	OTU_97	0.0999287	Xanthomonadaceae	Pseudoxanthomonas	Methylobacteriaceae
STW3x	OTU_176	OTU_97	-0.135138	Pasteurellaceae	Aggregatibacter	Methylobacteriaceae
STW3x	OTU_43	OTU_97	0.160662	Aerococcaceae	Alloiococcus	Methylobacteriaceae
STW3x	OTU_196	OTU_9713	0.0916111	Paraprevotellaceae	Prevotella	Moraxellaceae	Acinetobacter
STW3x	OTU_1552	OTU_9713	0.0743975	Neisseriaceae	Neisseria	Moraxellaceae	Acinetobacter
STW3x	OTU_5321	OTU_9713	0.283154	Moraxellaceae	Acinetobacter	Moraxellaceae	Acinetobacter
STW3x	OTU_83	OTU_98	0.506047	Sphingomonadaceae	Sphingomonas	Sphingomonadaceae	Sphingopyxis
SW3y	OTU_105	OTU_133	0.0597975	Prevotellaceae	Prevotella	Veillonellaceae	Veillonella
SW3y	OTU_13	OTU_1524	0.145088	Corynebacteriaceae	Corynebacterium	Corynebacteriaceae	Corynebacterium
SW3y	OTU_116	OTU_167	0.344092	Pseudomonadaceae	Pseudomonas	Moraxellaceae	Acinetobacter
SW3y	OTU_157	OTU_169	0.181548	Neisseriaceae	Vogesella
SW3y	OTU_167	OTU_171	0.166214	Moraxellaceae	Acinetobacter	Vibrionaceae	Photobacterium
SW3y	OTU_112	OTU_173	0.103977	Rhizobiaceae	Agrobacterium	Methylobacteriaceae
SW3y	OTU_1444	OTU_178	-0.0686845	Enterococcaceae	Vagococcus	Oxalobacteraceae	Janthinobacterium
SW3y	OTU_106	OTU_1827	-0.176827	Aerococcaceae	Aerococcus	Shewanellaceae	Shewanella
SW3y	OTU_170	OTU_188	0.135354	Leuconostocaceae	Leuconostoc	Methylobacteriaceae	Methylobacterium
SW3y	OTU_169	OTU_188	-0.181965			Methylobacteriaceae	Methylobacterium
SW3y	OTU_11	OTU_20	0.0683736	Bacillaceae	Bacillus	Acetobacteraceae	Roseomonas
SW3y	OTU_1444	OTU_207	-0.286751	Enterococcaceae	Vagococcus	Tissierellaceae	WAL_1855D
SW3y	OTU_120	OTU_22	0.167382	Neisseriaceae		Moraxellaceae	Acinetobacter
SW3y	OTU_163	OTU_22	-0.108951	Bradyrhizobiaceae		Moraxellaceae	Acinetobacter
SW3y	OTU_167	OTU_22	0.102026	Moraxellaceae	Acinetobacter	Moraxellaceae	Acinetobacter
SW3y	OTU_196	OTU_224	0.0566401	Paraprevotellaceae	Prevotella	Alicyclobacillaceae	Alicyclobacillus
SW3y	OTU_128	OTU_224	-0.107833	Actinomycetaceae	Actinobaculum	Alicyclobacillaceae	Alicyclobacillus
SW3y	OTU_100	OTU_230	0.190769	Exiguobacteraceae		Enterobacteriaceae
SW3y	OTU_18	OTU_24	0.106128	Enterobacteriaceae		Deinococcaceae	Deinococcus
SW3y	OTU_169	OTU_24	-0.0962044			Deinococcaceae	Deinococcus
SW3y	OTU_175	OTU_243	0.4215			Chitinophagaceae
SW3y	OTU_163	OTU_247	-0.0551055	Bradyrhizobiaceae		Moraxellaceae	Acinetobacter
SW3y	OTU_163	OTU_256	-0.237396	Bradyrhizobiaceae		Pseudomonadaceae	Pseudomonas
SW3y	OTU_120	OTU_26	0.19408	Neisseriaceae		Dermacoccaceae	Dermacoccus
SW3y	OTU_2492	OTU_28	-0.418917	Actinomycetaceae		Neisseriaceae	Neisseria
SW3y	OTU_175	OTU_284	0.095518			A4b
SW3y	OTU_26	OTU_285	-0.0597944	Dermacoccaceae	Dermacoccus	Tissierellaceae	Anaerococcus
SW3y	OTU_1	OTU_2910	0.0934802	Propionibacteriaceae	Propionibacterium	Streptococcaceae	Streptococcus
SW3y	OTU_2	OTU_2910	0.2569	Staphylococcaceae	Staphylococcus	Streptococcaceae	Streptococcus
SW3y	OTU_1524	OTU_300	-0.127184	Corynebacteriaceae	Corynebacterium	Streptococcaceae	Lactococcus
SW3y	OTU_1	OTU_3066	0.139391	Propionibacteriaceae	Propionibacterium	Propionibacteriaceae	Propionibacterium
SW3y	OTU_2	OTU_3066	0.330459	Staphylococcaceae	Staphylococcus	Propionibacteriaceae	Propionibacterium
SW3y	OTU_225	OTU_326	-0.213261	Micrococcaceae	Arthrobacter	Prevotellaceae	Prevotella
SW3y	OTU_196	OTU_326	0.0878562	Paraprevotellaceae	Prevotella	Prevotellaceae	Prevotella
SW3y	OTU_223	OTU_327	-0.268034	Sphingobacteriaceae	Sphingobacterium	Rhodobacteraceae	Paracoccus
SW3y	OTU_170	OTU_327	-0.109354	Leuconostocaceae	Leuconostoc	Rhodobacteraceae	Paracoccus
SW3y	OTU_285	OTU_334	-0.0652486	Tissierellaceae	Anaerococcus	Microbacteriaceae	Microbacterium
SW3y	OTU_2997	OTU_334	0.120756	Neisseriaceae	Neisseria	Microbacteriaceae	Microbacterium
SW3y	OTU_285	OTU_336	0.226173	Tissierellaceae	Anaerococcus	Tissierellaceae	Anaerococcus
SW3y	OTU_104	OTU_337	0.298917	Rhodospirillaceae	Skermanella	Alteromonadaceae	Glaciecola
SW3y	OTU_10338	OTU_337	-0.147293	Caulobacteraceae		Alteromonadaceae	Glaciecola
SW3y	OTU_32	OTU_3395	0.32199	Streptococcaceae	Streptococcus	Streptococcaceae	Streptococcus
SW3y	OTU_123	OTU_3395	0.153538	Micrococcaceae	Rothia	Streptococcaceae	Streptococcus
SW3y	OTU_32	OTU_35	0.177343	Streptococcaceae	Streptococcus	Actinomycetaceae	Actinomyces
SW3y	OTU_131	OTU_351	0.344691	Carnobacteriaceae	Granulicatella	Propionibacteriaceae	Propionibacterium
SW3y	OTU_289	OTU_354	0.135199	Prevotellaceae	Prevotella	Corynebacteriaceae	Corynebacterium
SW3y	OTU_1	OTU_361	0.129932	Propionibacteriaceae	Propionibacterium	Moraxellaceae	Psychrobacter
SW3y	OTU_149	OTU_361	-0.133639	Mycobacteriaceae	Mycobacterium	Moraxellaceae	Psychrobacter
SW3y	OTU_169	OTU_3615	0.0970886			Moraxellaceae	Acinetobacter
SW3y	OTU_157	OTU_3615	0.414935	Neisseriaceae	Vogesella	Moraxellaceae	Acinetobacter
SW3y	OTU_190	OTU_37	-0.114087	Methylobacteriaceae	Methylobacterium	Gemellaceae
SW3y	OTU_178	OTU_37	0.0567347	Oxalobacteraceae	Janthinobacterium	Gemellaceae
SW3y	OTU_326	OTU_3742	-0.204023	Prevotellaceae	Prevotella
SW3y	OTU_178	OTU_39	0.0808328	Oxalobacteraceae	Janthinobacterium	Corynebacteriaceae	Corynebacterium
SW3y	OTU_20	OTU_3994	0.228321	Acetobacteraceae	Roseomonas
SW3y	OTU_175	OTU_3994	-0.0749898
SW3y	OTU_23	OTU_3994	0.0531949	Micrococcaceae	Kocuria
SW3y	OTU_292	OTU_4	-0.183603	Bifidobacteriaceae	Bifidobacterium	Moraxellaceae	Enhydrobacter
SW3y	OTU_3994	OTU_4	0.107472			Moraxellaceae	Enhydrobacter
SW3y	OTU_285	OTU_40	0.0551079	Tissierellaceae	Anaerococcus	Tissierellaceae	Finegoldia
SW3y	OTU_284	OTU_40	-0.33476	A4b		Tissierellaceae	Finegoldia
SW3y	OTU_17	OTU_41	0.140803	Moraxellaceae	Acinetobacter	Pseudomonadaceae
SW3y	OTU_106	OTU_41	-0.088328	Aerococcaceae	Aerococcus	Pseudomonadaceae
SW3y	OTU_1827	OTU_41	0.0781228	Shewanellaceae	Shewanella	Pseudomonadaceae
SW3y	OTU_2492	OTU_416	0.184954	Actinomycetaceae		Paenibacillaceae	Paenibacillus
SW3y	OTU_30	OTU_416	-0.081731	Pasteurellaceae	Haemophilus	Paenibacillaceae	Paenibacillus
SW3y	OTU_1827	OTU_430	-0.0795392	Shewanellaceae	Shewanella	Flavobacteriaceae	Flavobacterium
SW3y	OTU_27	OTU_430	-0.108305	Moraxellaceae	Acinetobacter	Flavobacteriaceae	Flavobacterium
SW3y	OTU_29	OTU_430	-0.181635	Rhodobacteraceae	Paracoccus	Flavobacteriaceae	Flavobacterium
SW3y	OTU_190	OTU_44	0.10407	Methylobacteriaceae	Methylobacterium	Methylobacteriaceae	Methylobacterium
SW3y	OTU_100	OTU_44	0.0556217	Exiguobacteraceae		Methylobacteriaceae	Methylobacterium
SW3y	OTU_11	OTU_46	0.249353	Bacillaceae	Bacillus	Rhodobacteraceae
SW3y	OTU_39	OTU_464	-0.271767	Corynebacteriaceae	Corynebacterium	Oxalobacteraceae	Ralstonia
SW3y	OTU_25	OTU_475	-0.107384	Sphingomonadaceae	Sphingomonas	Pseudomonadaceae
SW3y	OTU_475	OTU_48	0.243309	Pseudomonadaceae		Moraxellaceae	Acinetobacter
SW3y	OTU_13	OTU_488	0.0523163	Corynebacteriaceae	Corynebacterium	Corynebacteriaceae	Corynebacterium
SW3y	OTU_247	OTU_5	0.0793107	Moraxellaceae	Acinetobacter	Micrococcaceae	Micrococcus
SW3y	OTU_154	OTU_50	0.200633	Corynebacteriaceae	Corynebacterium	Corynebacteriaceae	Corynebacterium
SW3y	OTU_468	OTU_50	-0.185693	Comamonadaceae		Corynebacteriaceae	Corynebacterium
SW3y	OTU_3615	OTU_508	0.319108	Moraxellaceae	Acinetobacter	Flavobacteriaceae
SW3y	OTU_235	OTU_51	0.386079	Xanthomonadaceae	Pseudoxanthomonas	Xanthomonadaceae
SW3y	OTU_196	OTU_52	0.378286	Paraprevotellaceae	Prevotella	Prevotellaceae	Prevotella
SW3y	OTU_121	OTU_52	0.0832484	Lactobacillaceae	Lactobacillus	Prevotellaceae	Prevotella
SW3y	OTU_175	OTU_5228	0.235339			Shewanellaceae	Shewanella
SW3y	OTU_10338	OTU_53	0.319646	Caulobacteraceae		Caulobacteraceae
SW3y	OTU_25	OTU_53	0.193813	Sphingomonadaceae	Sphingomonas	Caulobacteraceae
SW3y	OTU_157	OTU_54	-0.089556	Neisseriaceae	Vogesella	Carnobacteriaceae	Granulicatella
SW3y	OTU_27	OTU_54	-0.118157	Moraxellaceae	Acinetobacter	Carnobacteriaceae	Granulicatella
SW3y	OTU_17	OTU_55	0.211302	Moraxellaceae	Acinetobacter	Pseudomonadaceae	Pseudomonas
SW3y	OTU_475	OTU_55	0.144919	Pseudomonadaceae		Pseudomonadaceae	Pseudomonas
SW3y	OTU_11	OTU_550	0.292042	Bacillaceae	Bacillus	Staphylococcaceae	Staphylococcus
SW3y	OTU_10334	OTU_550	0.124615	Propionibacteriaceae	Propionibacterium	Staphylococcaceae	Staphylococcus
SW3y	OTU_5	OTU_5723	0.0714013	Micrococcaceae	Micrococcus	Xanthomonadaceae	Stenotrophomonas
SW3y	OTU_162	OTU_5723	0.10735	Moraxellaceae		Xanthomonadaceae	Stenotrophomonas
SW3y	OTU_104	OTU_5723	0.0568394	Rhodospirillaceae	Skermanella	Xanthomonadaceae	Stenotrophomonas
SW3y	OTU_383	OTU_5723	0.20209	Oxalobacteraceae		Xanthomonadaceae	Stenotrophomonas
SW3y	OTU_24	OTU_5834	-0.108965	Deinococcaceae	Deinococcus	Moraxellaceae	Enhydrobacter
SW3y	OTU_223	OTU_5904	0.287118	Sphingobacteriaceae	Sphingobacterium	Enterobacteriaceae
SW3y	OTU_30	OTU_6	0.202027	Pasteurellaceae	Haemophilus	Streptococcaceae	Streptococcus
SW3y	OTU_111	OTU_6	0.234443	Fusobacteriaceae	Fusobacterium	Streptococcaceae	Streptococcus
SW3y	OTU_515	OTU_600	0.0699385	Sphingobacteriaceae	Sphingobacterium	Comamonadaceae
SW3y	OTU_223	OTU_600	0.431727	Sphingobacteriaceae	Sphingobacterium	Comamonadaceae
SW3y	OTU_53	OTU_629	-0.196562	Caulobacteraceae		Oleiphilaceae
SW3y	OTU_175	OTU_629	0.0831108			Oleiphilaceae
SW3y	OTU_162	OTU_629	0.125664	Moraxellaceae		Oleiphilaceae
SW3y	OTU_10338	OTU_629	-0.0708961	Caulobacteraceae		Oleiphilaceae
SW3y	OTU_52	OTU_63	0.152112	Prevotellaceae	Prevotella	Porphyromonadaceae	Porphyromonas
SW3y	OTU_39	OTU_63	0.133769	Corynebacteriaceae	Corynebacterium	Porphyromonadaceae	Porphyromonas
SW3y	OTU_123	OTU_63	0.0511869	Micrococcaceae	Rothia	Porphyromonadaceae	Porphyromonas
SW3y	OTU_223	OTU_64	0.204984	Sphingobacteriaceae	Sphingobacterium	Streptococcaceae	Streptococcus
SW3y	OTU_170	OTU_64	0.23341	Leuconostocaceae	Leuconostoc	Streptococcaceae	Streptococcus
SW3y	OTU_1524	OTU_6401	0.278181	Corynebacteriaceae	Corynebacterium	Staphylococcaceae	Staphylococcus
SW3y	OTU_29	OTU_6401	0.0696052	Rhodobacteraceae	Paracoccus	Staphylococcaceae	Staphylococcus
SW3y	OTU_26	OTU_65	0.262204	Dermacoccaceae	Dermacoccus	Brevibacteriaceae	Brevibacterium
SW3y	OTU_120	OTU_65	0.0569671	Neisseriaceae		Brevibacteriaceae	Brevibacterium
SW3y	OTU_259	OTU_65	0.106268	Williamsiaceae	Williamsia	Brevibacteriaceae	Brevibacterium
SW3y	OTU_46	OTU_66	-0.161557	Rhodobacteraceae		Veillonellaceae	Veillonella
SW3y	OTU_111	OTU_66	0.0808922	Fusobacteriaceae	Fusobacterium	Veillonellaceae	Veillonella
SW3y	OTU_123	OTU_66	0.116381	Micrococcaceae	Rothia	Veillonellaceae	Veillonella
SW3y	OTU_32	OTU_66	0.0786135	Streptococcaceae	Streptococcus	Veillonellaceae	Veillonella
SW3y	OTU_10334	OTU_6816	0.206854	Propionibacteriaceae	Propionibacterium
SW3y	OTU_137	OTU_69	0.116904	Erythrobacteraceae		Comamonadaceae
SW3y	OTU_149	OTU_69	0.11173	Mycobacteriaceae	Mycobacterium	Comamonadaceae
SW3y	OTU_3159	OTU_69	0.0916074	Comamonadaceae		Comamonadaceae
SW3y	OTU_15	OTU_7	0.113305	Enterobacteriaceae		Caulobacteraceae
SW3y	OTU_44	OTU_7	0.115231	Methylobacteriaceae	Methylobacterium	Caulobacteraceae
SW3y	OTU_26	OTU_7	-0.238807	Dermacoccaceae	Dermacoccus	Caulobacteraceae
SW3y	OTU_2492	OTU_70	0.0734603	Actinomycetaceae		Ruminococcaceae	Ethanoligenens
SW3y	OTU_3325	OTU_70	0.236747	Weeksellaceae	Chryseobacterium	Ruminococcaceae	Ethanoligenens
SW3y	OTU_416	OTU_70	0.158097	Paenibacillaceae	Paenibacillus	Ruminococcaceae	Ethanoligenens
SW3y	OTU_235	OTU_71	-0.19889	Xanthomonadaceae	Pseudoxanthomonas	Dermabacteraceae	Brachybacterium
SW3y	OTU_5228	OTU_71	0.154684	Shewanellaceae	Shewanella	Dermabacteraceae	Brachybacterium
SW3y	OTU_383	OTU_71	0.0624016	Oxalobacteraceae		Dermabacteraceae	Brachybacterium
SW3y	OTU_41	OTU_711	0.253725	Pseudomonadaceae		Pseudomonadaceae	Pseudomonas
SW3y	OTU_14	OTU_7269	0.0943709	Rhodobacteraceae		Propionibacteriaceae	Propionibacterium
SW3y	OTU_171	OTU_7269	-0.142341	Vibrionaceae	Photobacterium	Propionibacteriaceae	Propionibacterium
SW3y	OTU_56	OTU_728	-0.364744	Weeksellaceae	Chryseobacterium	Oxalobacteraceae
SW3y	OTU_21	OTU_728	0.0501265	Intrasporangiaceae	Knoellia	Oxalobacteraceae
SW3y	OTU_123	OTU_74	0.193981	Micrococcaceae	Rothia	Actinomycetaceae	Actinomyces
SW3y	OTU_196	OTU_74	0.192973	Paraprevotellaceae	Prevotella	Actinomycetaceae	Actinomyces
SW3y	OTU_163	OTU_749	-0.0592944	Bradyrhizobiaceae		Moraxellaceae	Acinetobacter
SW3y	OTU_247	OTU_749	0.313044	Moraxellaceae	Acinetobacter	Moraxellaceae	Acinetobacter
SW3y	OTU_3325	OTU_76	0.163378	Weeksellaceae	Chryseobacterium	Mycobacteriaceae	Mycobacterium
SW3y	OTU_70	OTU_76	0.0852893	Ruminococcaceae	Ethanoligenens	Mycobacteriaceae	Mycobacterium
SW3y	OTU_44	OTU_76	0.233212	Methylobacteriaceae	Methylobacterium	Mycobacteriaceae	Mycobacterium
SW3y	OTU_109	OTU_7686	0.11925	Comamonadaceae	Hylemonella	Gordoniaceae	Gordonia
SW3y	OTU_178	OTU_7699	0.24442	Oxalobacteraceae	Janthinobacterium	Rhodobacteraceae	Paracoccus
SW3y	OTU_207	OTU_7699	0.13625	Tissierellaceae	WAL_1855D	Rhodobacteraceae	Paracoccus
SW3y	OTU_289	OTU_7699	0.0641177	Prevotellaceae	Prevotella	Rhodobacteraceae	Paracoccus
SW3y	OTU_235	OTU_77	-0.0918495	Xanthomonadaceae	Pseudoxanthomonas	Micrococcaceae	Rothia
SW3y	OTU_51	OTU_77	-0.163002	Xanthomonadaceae		Micrococcaceae	Rothia
SW3y	OTU_311	OTU_77	0.0603555			Micrococcaceae	Rothia
SW3y	OTU_1	OTU_78	0.121013	Propionibacteriaceae	Propionibacterium	Propionibacteriaceae	Propionibacterium
SW3y	OTU_5834	OTU_78	0.0864822	Moraxellaceae	Enhydrobacter	Propionibacteriaceae	Propionibacterium
SW3y	OTU_2910	OTU_78	0.0596386	Streptococcaceae	Streptococcus	Propionibacteriaceae	Propionibacterium
SW3y	OTU_28	OTU_78	0.110491	Neisseriaceae	Neisseria	Propionibacteriaceae	Propionibacterium
SW3y	OTU_600	OTU_782	0.343989	Comamonadaceae		Sphingobacteriaceae	Sphingobacterium
SW3y	OTU_106	OTU_79	0.178339	Aerococcaceae	Aerococcus	Corynebacteriaceae	Corynebacterium
SW3y	OTU_711	OTU_79	-0.16316	Pseudomonadaceae	Pseudomonas	Corynebacteriaceae	Corynebacterium
SW3y	OTU_63	OTU_81	-0.154448	Porphyromonadaceae	Porphyromonas	Enterobacteriaceae
SW3y	OTU_2	OTU_81	-0.0710805	Staphylococcaceae	Staphylococcus	Enterobacteriaceae
SW3y	OTU_39	OTU_81	-0.0774235	Corynebacteriaceae	Corynebacterium	Enterobacteriaceae
SW3y	OTU_167	OTU_82	0.128143	Moraxellaceae	Acinetobacter	Pseudomonadaceae	Pseudomonas
SW3y	OTU_41	OTU_82	0.34126	Pseudomonadaceae		Pseudomonadaceae	Pseudomonas
SW3y	OTU_25	OTU_83	0.180504	Sphingomonadaceae	Sphingomonas	Sphingomonadaceae	Sphingomonas
SW3y	OTU_6401	OTU_8310	0.163395	Staphylococcaceae	Staphylococcus	Micrococcaceae	Micrococcus
SW3y	OTU_51	OTU_8310	-0.144572	Xanthomonadaceae		Micrococcaceae	Micrococcus
SW3y	OTU_10334	OTU_84	0.0782782	Propionibacteriaceae	Propionibacterium	Dietziaceae
SW3y	OTU_6816	OTU_84	0.340812			Dietziaceae
SW3y	OTU_488	OTU_85	0.346129	Corynebacteriaceae	Corynebacterium	Corynebacteriaceae	Corynebacterium
SW3y	OTU_41	OTU_86	-0.128751	Pseudomonadaceae		Sphingomonadaceae	Sphingomonas
SW3y	OTU_106	OTU_86	0.0998182	Aerococcaceae	Aerococcus	Sphingomonadaceae	Sphingomonas
SW3y	OTU_120	OTU_86	-0.0620545	Neisseriaceae		Sphingomonadaceae	Sphingomonas
SW3y	OTU_30	OTU_87	-0.137995	Pasteurellaceae	Haemophilus	Ruminococcaceae
SW3y	OTU_70	OTU_87	0.0508668	Ruminococcaceae	Ethanoligenens	Ruminococcaceae
SW3y	OTU_82	OTU_8726	-0.267933	Pseudomonadaceae	Pseudomonas	Rhodobacteraceae	Paracoccus
SW3y	OTU_354	OTU_89	-0.305429	Corynebacteriaceae	Corynebacterium	Xanthomonadaceae	Lysobacter
SW3y	OTU_515	OTU_893	0.226069	Sphingobacteriaceae	Sphingobacterium	Weeksellaceae	Wautersiella
SW3y	OTU_350	OTU_897	0.411408	Xenococcaceae	Chroococcidiopsis	Cytophagaceae	Hymenobacter
SW3y	OTU_10	OTU_9	0.0716859	Weeksellaceae	Chryseobacterium	Gordoniaceae	Gordonia
SW3y	OTU_247	OTU_9	-0.170979	Moraxellaceae	Acinetobacter	Gordoniaceae	Gordonia
SW3y	OTU_106	OTU_9	0.0610503	Aerococcaceae	Aerococcus	Gordoniaceae	Gordonia
SW3y	OTU_69	OTU_90	-0.317557	Comamonadaceae		Rhodocyclaceae	Hydrogenophilus
SW3y	OTU_3197	OTU_901	0.162644	Micrococcaceae	Rothia	Moraxellaceae	Acinetobacter
SW3y	OTU_247	OTU_901	0.102389	Moraxellaceae	Acinetobacter	Moraxellaceae	Acinetobacter
SW3y	OTU_87	OTU_901	-0.163825	Ruminococcaceae		Moraxellaceae	Acinetobacter
SW3y	OTU_225	OTU_901	0.060694	Micrococcaceae	Arthrobacter	Moraxellaceae	Acinetobacter
SW3y	OTU_1524	OTU_9108	0.235234	Corynebacteriaceae	Corynebacterium
SW3y	OTU_3066	OTU_9108	0.145911	Propionibacteriaceae	Propionibacterium
SW3y	OTU_418	OTU_92	0.13808	Pseudomonadaceae	Pseudomonas
SW3y	OTU_223	OTU_92	0.317248	Sphingobacteriaceae	Sphingobacterium
SW3y	OTU_63	OTU_93	0.0919639	Porphyromonadaceae	Porphyromonas	Corynebacteriaceae	Corynebacterium
SW3y	OTU_289	OTU_93	0.075493	Prevotellaceae	Prevotella	Corynebacteriaceae	Corynebacterium
SW3y	OTU_35	OTU_94	0.143274	Actinomycetaceae	Actinomyces	Corynebacteriaceae	Corynebacterium
SW3y	OTU_171	OTU_95	0.309895	Vibrionaceae	Photobacterium	Erythrobacteraceae	Erythrobacter
SW3y	OTU_7269	OTU_95	-0.085516	Propionibacteriaceae	Propionibacterium	Erythrobacteraceae	Erythrobacter
SW3y	OTU_3197	OTU_9528	0.221381	Micrococcaceae	Rothia	Streptococcaceae	Streptococcus
SW3y	OTU_7269	OTU_9528	-0.0555373	Propionibacteriaceae	Propionibacterium	Streptococcaceae	Streptococcus
SW3y	OTU_95	OTU_9528	0.150948	Erythrobacteraceae	Erythrobacter	Streptococcaceae	Streptococcus
SW3y	OTU_3159	OTU_96	0.0518786	Comamonadaceae		Sphingomonadaceae	Blastomonas
SW3y	OTU_46	OTU_96	-0.100815	Rhodobacteraceae		Sphingomonadaceae	Blastomonas
SW3y	OTU_1238	OTU_96	-0.208118	Comamonadaceae	Comamonas	Sphingomonadaceae	Blastomonas
SW3y	OTU_893	OTU_9693	0.179489	Weeksellaceae	Wautersiella	Enterococcaceae	Enterococcus
SW3y	OTU_223	OTU_9693	0.333198	Sphingobacteriaceae	Sphingobacterium	Enterococcaceae	Enterococcus
SW3y	OTU_483	OTU_9713	0.22675	Streptococcaceae	Lactococcus	Moraxellaceae	Acinetobacter
SW3y	OTU_10334	OTU_9713	-0.178611	Propionibacteriaceae	Propionibacterium	Moraxellaceae	Acinetobacter
SW3y	OTU_83	OTU_98	0.476104	Sphingomonadaceae	Sphingomonas	Sphingomonadaceae	Sphingopyxis
SW3y	OTU_137	OTU_982	0.146583	Erythrobacteraceae		Comamonadaceae
SW3y	OTU_69	OTU_982	0.166683	Comamonadaceae		Comamonadaceae
SW3y	OTU_8310	OTU_982	-0.111844	Micrococcaceae	Micrococcus	Comamonadaceae
SW3z	OTU_1	OTU_10334	0.054805	Propionibacteriaceae	Propionibacterium	Propionibacteriaceae	Propionibacterium
SW3z	OTU_137	OTU_149	0.171705	Erythrobacteraceae		Mycobacteriaceae	Mycobacterium
SW3z	OTU_1	OTU_1524	0.113803	Propionibacteriaceae	Propionibacterium	Corynebacteriaceae	Corynebacterium
SW3z	OTU_13	OTU_1524	0.054072	Corynebacteriaceae	Corynebacterium	Corynebacteriaceae	Corynebacterium
SW3z	OTU_125	OTU_156	0.135756	Bacillaceae	Anoxybacillus	Leuconostocaceae
SW3z	OTU_154	OTU_167	-0.0608326	Corynebacteriaceae	Corynebacterium	Moraxellaceae	Acinetobacter
SW3z	OTU_142	OTU_167	-0.0598544	Tissierellaceae	Peptoniphilus	Moraxellaceae	Acinetobacter
SW3z	OTU_10	OTU_171	-0.0586205	Weeksellaceae	Chryseobacterium	Vibrionaceae	Photobacterium
SW3z	OTU_157	OTU_181	0.390591	Neisseriaceae	Vogesella	Weeksellaceae	Elizabethkingia
SW3z	OTU_171	OTU_188	0.321076	Vibrionaceae	Photobacterium	Methylobacteriaceae	Methylobacterium
SW3z	OTU_1524	OTU_2	0.383012	Corynebacteriaceae	Corynebacterium	Staphylococcaceae	Staphylococcus
SW3z	OTU_100	OTU_21	-0.196346	Exiguobacteraceae		Intrasporangiaceae	Knoellia
SW3z	OTU_137	OTU_21	0.0686446	Erythrobacteraceae		Intrasporangiaceae	Knoellia
[truncated: 1,934 more rows]

## Sheet: Hub OTUs
Individual	Hub OTU	Degree	Family	Genus
ADMa3z	OTU_1469	8	Moraxellaceae	Acinetobacter
ADMa3z	OTU_28	6	Neisseriaceae	Neisseria
ADMa3z	OTU_113	6	Weeksellaceae	Wautersiella
FH3z	OTU_10338	9	Caulobacteraceae
FH3z	OTU_130	8	Methylobacteriaceae
FH3z	OTU_10021	8
FH3z	OTU_231	7	Beijerinckiaceae
FH3z	OTU_180	7	Lachnospiraceae	Blautia
HFC3z	OTU_116	6	Pseudomonadaceae	Pseudomonas
HHa3z	OTU_251	7	Lachnospiraceae
MOS3w	OTU_15	5	Enterobacteriaceae
MOS3x	OTU_28	6	Neisseriaceae	Neisseria
MOS3x	OTU_10338	6	Caulobacteraceae
MOS3y	OTU_30	6	Pasteurellaceae	Haemophilus
QB3y	OTU_49	6	Sphingomonadaceae
QB3z	OTU_3325	6	Weeksellaceae	Chryseobacterium
QB3z	OTU_1524	6	Corynebacteriaceae	Corynebacterium
QB3z	OTU_126	6	Methylobacteriaceae	Methylobacterium
STW3x	OTU_176	6	Pasteurellaceae	Aggregatibacter
STW3y	OTU_10338	6	Caulobacteraceae
STW3y	OTU_11	6	Bacillaceae	Bacillus
SW3y	OTU_223	6	Sphingobacteriaceae	Sphingobacterium
SW3y	OTU_41	6	Pseudomonadaceae
SW3z	OTU_181	5	Weeksellaceae	Elizabethkingia
SW3z	OTU_27	5	Moraxellaceae	Acinetobacter
SW3z	OTU_2565	5
TK3x	OTU_108	5
TK3x	OTU_135	5	Pseudonocardiaceae	Actinomycetospora
TK3x	OTU_190	5	Methylobacteriaceae	Methylobacterium
TK3y	OTU_122	5	Ruminococcaceae
TK3z	OTU_166	5	Chitinophagaceae
TK3z	OTU_14	5	Rhodobacteraceae
TK3z	OTU_51	5	Xanthomonadaceae
TMb3w	OTU_130	5	Methylobacteriaceae
TMb3x	OTU_111	5	Fusobacteriaceae	Fusobacterium
TMb3x	OTU_153	5	Rhodobacteraceae	Rhodobacter
TMb3x	OTU_38	5	Deinococcaceae	Deinococcus
TMb3x	OTU_135	5	Pseudonocardiaceae	Actinomycetospora
TMb3x	OTU_53	5	Caulobacteraceae
TMb3x	OTU_81	5	Enterobacteriaceae
TMb3y	OTU_30	5	Pasteurellaceae	Haemophilus
TMb3y	OTU_217	5	Staphylococcaceae	Jeotgalicoccus
WKS3u	OTU_237	6	Prevotellaceae	Prevotella
WKS3u	OTU_40	6	Tissierellaceae	Finegoldia
WKS3v	OTU_45	7	Dietziaceae
WKS3v	OTU_125	6	Bacillaceae	Anoxybacillus
WKS3w	OTU_1552	7	Neisseriaceae	Neisseria
WKS3w	OTU_22	6	Moraxellaceae	Acinetobacter
WKS3w	OTU_233	6	Deinococcaceae	Deinococcus
WKS3w	OTU_449	6	Sphingomonadaceae
WKS3w	OTU_53	6	Caulobacteraceae
WKS3w	OTU_86	6	Sphingomonadaceae	Sphingomonas
WKS3x	OTU_15	5	Enterobacteriaceae
WKS3x	OTU_196	5	Paraprevotellaceae	Prevotella
WKS3y	OTU_1425	6	Comamonadaceae
WKS3y	OTU_17	6	Moraxellaceae	Acinetobacter
WKS3y	OTU_606	6	Sphingomonadaceae
