# Supplementary material for: Individual and household attributes influence the dynamics of the personal skin microbiota and its association network
Source: Microbiome. 2018 Feb 2;6:26. doi: 10.1186/s40168-018-0412-9 (PMC5797343; doi:10.1186/s40168-018-0412-9)
Supplement: Supplementary file 16 — Pairwise weighted UniFrac distances between samples from the same individual, cohabitants, and non-cohabitants. (XLSX 49 kb) [file 40168_2018_412_MOESM16_ESM.xlsx]

## Sheet: Sheet1
Additional File 16: Table S6. Pairwise weighted UniFrac distances between samples from the same individual, cohabitants, and non-cohabitants.
Winter		Weighted UniFrac Distance
Individual	Household	Within Individual	Between Cohabitant	Between Household	P-valuea	Statistical Testb	Post-Hoc Analysisc
ADMa3z	ADMa	0.124381	-	0.211932	< 0.001	MW	No post-hoc
FH3z	FH	0.114809	-	0.247899	< 0.001	MW	No post-hoc
HFC3z	HFC	0.147598	-	0.253938	< 0.001	MW	No post-hoc
HHa3z	HHa	0.161939	-	0.242778	< 0.001	MW	No post-hoc
MOS3w	MOS	0.200494	0.205604	0.229424	0.004	KW	Within Individual and Between Cohabitant not significant
MOS3x	MOS	0.133345	0.186124	0.209369	< 0.001	KW	All comparisons significant
MOS3y	MOS	0.137978	0.188593	0.214579	< 0.001	KW	All comparisons significant
QB3y	QB	0.114141	0.1735	0.204689	< 0.001	KW	Between Cohabitant and Between Household not significant
QB3z	QB	0.163587	0.1735	0.24597	< 0.001	KW	Within Individual and Between Cohabitant not significant
STW3x	STW	0.0692081	0.184196	0.195647	< 0.001	KW	Between Cohabitant and Between Household not significant
STW3y	STW	0.167378	0.184196	0.231363	< 0.001	KW	Within Individual and Between Cohabitant not significant
SW3y	SW	0.0873412	0.257552	0.211138	< 0.001	KW	All comparisons significant
SW3z	SW	0.176699	0.257552	0.273691	< 0.001	KW	Between Cohabitant and Between Household not significant
TK3x	TK	0.155614	0.206764	0.244403	< 0.001	KW	All comparisons significant
TK3y	TK	0.118913	0.216432	0.291869	< 0.001	KW	Within Individual and Between Cohabitant not significant
TK3z	TK	0.161245	0.195816	0.239783	< 0.001	KW	Within Individual and Between Cohabitant not significant
TMb3w	TMb	0.141419	0.216927	0.223603	< 0.001	KW	Between Cohabitant and Between Household not significant
TMb3x	TMb	0.0834175	0.204012	0.195026	< 0.001	KW	Between Cohabitant and Between Household not significant
TMb3y	TMb	0.138732	0.230698	0.233385	< 0.001	KW	Between Cohabitant and Between Household not significant
WKS3u	WKS	0.155564	0.197966	0.234749	< 0.001	KW	Within Individual and Between Cohabitant not significant
WKS3v	WKS	0.133013	0.18956	0.222004	< 0.001	KW	All comparisons significant
WKS3w	WKS	0.187412	0.211268	0.25358	< 0.001	KW	Within Individual and Between Cohabitant not significant
WKS3x	WKS	0.122481	0.196905	0.204807	< 0.001	KW	Between Cohabitant and Between Household not significant
WKS3y	WKS	0.152195	0.206438	0.227472	< 0.001	KW	All comparisons significant
Spring
Individual	Household	Within Individual	Between Cohabitant	Between Household	P-valuea	Statistical Testb	Post-Hoc Analysisc
ADMa3z	ADMa	0.173236	-	0.216005	0.03	MW	No post-hoc
FH3z	FH	0.0972232	-	0.224647	< 0.001	MW	No post-hoc
HFC3z	HFC	0.138572	-	0.21468	< 0.001	MW	No post-hoc
HHa3z	HHa	0.183285	-	0.20783	NS	MW	No post-hoc
MOS3w	MOS	0.0968141	0.138189	0.189331	< 0.001	KW	All comparisons significant
MOS3x	MOS	0.0761942	0.161493	0.220217	< 0.001	KW	All comparisons significant
MOS3y	MOS	0.0785418	0.125863	0.192813	< 0.001	KW	Within Individual and Between Cohabitant not significant
QB3y	QB	0.153475	0.184051	0.205422	< 0.001	KW	Within Individual and Between Household significant
QB3z	QB	0.0968627	0.184051	0.190937	< 0.001	KW	Between Cohabitant and Between Household not significant
STW3x	STW	0.117621	0.241271	0.213599	< 0.001	KW	Between Cohabitant and Between Household not significant
STW3y	STW	0.192268	0.241271	0.240474	< 0.001	KW	Between Cohabitant and Between Household not significant
SW3y	SW	0.120777	0.138845	0.218849	< 0.001	KW	Within Individual and Between Cohabitant not significant
SW3z	SW	0.108866	0.138845	0.212645	< 0.001	KW	Within Individual and Between Cohabitant not significant
TK3x	TK	0.0849342	0.154871	0.193128	< 0.001	KW	All comparisons significant
TK3y	TK	0.124876	0.153754	0.234304	< 0.001	KW	Within Individual and Between Cohabitant not significant
TK3z	TK	0.116682	0.130399	0.213068	< 0.001	KW	Within Individual and Between Cohabitant not significant
TMb3w	TMb	0.119439	0.194728	0.219827	< 0.001	KW	All comparisons significant
TMb3x	TMb	0.163009	0.247823	0.241523	< 0.001	KW	Between Cohabitant and Between Household not significant
TMb3y	TMb	0.0792287	0.20594	0.190541	< 0.001	KW	Between Cohabitant and Between Household not significant
WKS3u	WKS	0.110795	0.148532	0.205327	< 0.001	KW	All comparisons significant
WKS3v	WKS	0.116113	0.13774	0.203806	< 0.001	KW	Within Individual and Between Cohabitant not significant
WKS3w	WKS	0.0876666	0.140848	0.211028	< 0.001	KW	All comparisons significant
WKS3x	WKS	0.144936	0.1623	0.216146	< 0.001	KW	Within Individual and Between Cohabitant not significant
WKS3y	WKS	0.127425	0.162886	0.22875	< 0.001	KW	Within Individual and Between Cohabitant not significant
Summer
Individual	Household	Within Individual	Between Cohabitant	Between Household	P-valuea	Statistical Testb	Post-Hoc Analysisc
ADMa3z	ADMa	0.094644	-	0.251254	< 0.001	MW	No post-hoc
FH3z	FH	0.105731	-	0.241112	< 0.001	MW	No post-hoc
HFC3z	HFC	0.129017	-	0.240504	< 0.001	MW	No post-hoc
HHa3z	HHa	0.118139	-	0.229047	< 0.001	MW	No post-hoc
MOS3w	MOS	0.135284	0.17884	0.212314	< 0.001	KW	Within Individual and Between Cohabitant not significant
MOS3x	MOS	0.149026	0.184444	0.223004	< 0.001	KW	Within Individual and Between Cohabitant not significant
MOS3y	MOS	0.121732	0.178779	0.221753	< 0.001	KW	All comparisons significant
QB3y	QB	0.163856	0.177605	0.260157	< 0.001	KW	Within Individual and Between Cohabitant not significant
QB3z	QB	0.151346	0.177605	0.221346	< 0.001	KW	Within Individual and Between Cohabitant not significant
STW3x	STW	0.143484	0.191488	0.223203	< 0.001	KW	All comparisons significant
STW3y	STW	0.133042	0.191488	0.254081	< 0.001	KW	Within Individual and Between Cohabitant not significant
SW3y	SW	0.100601	0.105884	0.21806	< 0.001	KW	Within Individual and Between Cohabitant not significant
SW3z	SW	0.094432	0.105884	0.223011	< 0.001	KW	Within Individual and Between Cohabitant not significant
TK3x	TK	0.0844778	0.129083	0.224192	< 0.001	KW	Within Individual and Between Cohabitant not significant
TK3y	TK	0.130029	0.159672	0.257163	< 0.001	KW	Within Individual and Between Cohabitant not significant
TK3z	TK	0.100053	0.130805	0.225345	< 0.001	KW	Within Individual and Between Cohabitant not significant
TMb3w	TMb	0.0990125	0.196467	0.242887	< 0.001	KW	All comparisons significant
TMb3x	TMb	0.157013	0.209736	0.24937	< 0.001	KW	All comparisons significant
TMb3y	TMb	0.133675	0.261414	0.270091	< 0.001	KW	Between Cohabitant and Between Household not significant
WKS3u	WKS	0.134977	0.192128	0.288439	< 0.001	KW	Within Individual and Between Cohabitant not significant
WKS3v	WKS	0.124332	0.170266	0.261969	< 0.001	KW	Within Individual and Between Cohabitant not significant
WKS3w	WKS	0.220505	0.221149	0.270457	< 0.001	KW	Within Individual and Between Cohabitant not significant
WKS3x	WKS	0.0776619	0.158073	0.254516	< 0.001	KW	Within Individual and Between Cohabitant not significant
WKS3y	WKS	0.11901	0.164151	0.23499	< 0.001	KW	Within Individual and Between Cohabitant not significant
Autumn		Pairwise Weighted UniFrac Distance
Individual	Household	Within Individual	Between Cohabitant	Between Household	P-valuea	Statistical Testb	Post-Hoc Analysisc
ADMa3z	ADMa	0.147514	-	0.209858	< 0.001	MW	No post-hoc
FH3z	FH	0.0981021	-	0.2015	< 0.001	MW	No post-hoc
HFC3z	HFC	0.0849907	-	0.17011	< 0.001	MW	No post-hoc
HHa3z	HHa	0.0941851	-	0.242138	< 0.001	MW	No post-hoc
MOS3w	MOS	0.16281	0.194652	0.23769	< 0.001	KW	Within Individual and Between Cohabitant not significant
MOS3x	MOS	0.110651	0.198969	0.221604	< 0.001	KW	All comparisons significant
MOS3y	MOS	0.108008	0.237148	0.193798	< 0.001	KW	All comparisons significant
QB3y	QB	0.0990738	0.161439	0.220266	< 0.001	KW	Within Individual and Between Cohabitant not significant
QB3z	QB	0.113773	0.161439	0.183041	< 0.001	KW	Between Cohabitant and Between Household not significant
STW3x	STW	0.104244	0.171952	0.189893	< 0.001	KW	Between Cohabitant and Between Household not significant
STW3y	STW	0.163733	0.171952	0.222586	< 0.001	KW	Within Individual and Between Cohabitant not significant
SW3y	SW	0.091056	0.141918	0.196924	< 0.001	KW	Within Individual and Between Cohabitant not significant
SW3z	SW	0.169574	0.141918	0.227793	< 0.001	KW	Within Individual and Between Cohabitant not significant
TK3x	TK	0.065378	0.113322	0.176568	< 0.001	KW	Within Individual and Between Cohabitant not significant
TK3y	TK	0.0923238	0.110852	0.18385	< 0.001	KW	Within Individual and Between Cohabitant not significant
TK3z	TK	0.102778	0.114884	0.185434	< 0.001	KW	Within Individual and Between Cohabitant not significant
TMb3w	TMb	0.12482	0.195658	0.210182	< 0.001	KW	Between Cohabitant and Between Household not significant
TMb3x	TMb	0.0924838	0.238059	0.187248	< 0.001	KW	All comparisons significant
TMb3y	TMb	0.118003	0.220354	0.234739	< 0.001	KW	Between Cohabitant and Between Household not significant
WKS3u	WKS	0.101034	0.163395	0.199861	< 0.001	KW	All comparisons significant
WKS3v	WKS	0.184394	0.175799	0.208636	< 0.001	KW	Between Cohabitant and Between Household significant
WKS3w	WKS	0.151008	0.185218	0.216401	< 0.001	KW	Within Individual and Between Cohabitant not significant
WKS3x	WKS	0.140287	0.175641	0.194685	< 0.001	KW	Within Individual and Between Cohabitant not significant
WKS3y	WKS	0.0992221	0.16887	0.211171	< 0.001	KW	All comparisons significant
aNS: not significant (P > 0.05) following adjustment to multiple comparison using the false-dicsovery rate (FDR) method.
bMW: Mann-Whitney; KW: Kruskal-Wallis.
cNo post-hoc analysis performed for MW tests.
