# Supplementary material for: Individual and household attributes influence the dynamics of the personal skin microbiota and its association network
Source: Microbiome. 2018 Feb 2;6:26. doi: 10.1186/s40168-018-0412-9 (PMC5797343; doi:10.1186/s40168-018-0412-9)
Supplement: Supplementary file 18 — Sample metadata. (XLSX 73 kb) [file 40168_2018_412_MOESM18_ESM.xlsx]

## Sheet: MetaData
Additional File 18: Table S7. Sample metadata.
Sample	Season	Household	Occupants	Individual	Anatomy	Site	Age Group	Gender	Sampling Date	Temperature (°C)a	Relative Humidity (%)b	Batch
ADMa3zFOHWIN	Winter	ADMa	One	ADMa3z	Forehead	Forehead	21-50	Male	10-Jan-2014	16.5	68	B2
ADMa3zLFWIN	Winter	ADMa	One	ADMa3z	Forearm	Left Forearm	21-50	Male	10-Jan-2014	16.5	68	B2				∘C
ADMa3zLPWIN	Winter	ADMa	One	ADMa3z	Palm	Left Palm	21-50	Male	10-Jan-2014	16.5	68	B2
ADMa3zRFWIN	Winter	ADMa	One	ADMa3z	Forearm	Right Forearm	21-50	Male	10-Jan-2014	16.5	68	B2
ADMa3zRPWIN	Winter	ADMa	One	ADMa3z	Palm	Right Palm	21-50	Male	10-Jan-2014	16.5	68	B2
FH3zFOHWIN	Winter	FH	Two	FH3z	Forehead	Forehead	51-90	Female	28-Jan-2014	19.5	72	B1
FH3zLFWIN	Winter	FH	Two	FH3z	Forearm	Left Forearm	51-90	Female	28-Jan-2014	19.5	72	B1
FH3zLPWIN	Winter	FH	Two	FH3z	Palm	Left Palm	51-90	Female	28-Jan-2014	19.5	72	B1
FH3zRFWIN	Winter	FH	Two	FH3z	Forearm	Right Forearm	51-90	Female	28-Jan-2014	19.5	72	B1
FH3zRPWIN	Winter	FH	Two	FH3z	Palm	Right Palm	51-90	Female	28-Jan-2014	19.5	72	B1
HFC3zFOHWIN	Winter	HFC	One	HFC3z	Forehead	Forehead	21-50	Female	7-Jan-2014	20	63	B2
HFC3zLFWIN	Winter	HFC	One	HFC3z	Forearm	Left Forearm	21-50	Female	7-Jan-2014	20	63	B2
HFC3zLPWIN	Winter	HFC	One	HFC3z	Palm	Left Palm	21-50	Female	7-Jan-2014	20	63	B2
HFC3zRFWIN	Winter	HFC	One	HFC3z	Forearm	Right Forearm	21-50	Female	7-Jan-2014	20	63	B2
HFC3zRPWIN	Winter	HFC	One	HFC3z	Palm	Right Palm	21-50	Female	7-Jan-2014	20	63	B2
HHa3zFOHWIN	Winter	HHa	One	HHa3z	Forehead	Forehead	21-50	Female	9-Jan-2014	16	51	B3
HHa3zLFWIN	Winter	HHa	One	HHa3z	Forearm	Left Forearm	21-50	Female	9-Jan-2014	16	51	B3
HHa3zLPWIN	Winter	HHa	One	HHa3z	Palm	Left Palm	21-50	Female	9-Jan-2014	16	51	B3
HHa3zRFWIN	Winter	HHa	One	HHa3z	Forearm	Right Forearm	21-50	Female	9-Jan-2014	16	51	B3
HHa3zRPWIN	Winter	HHa	One	HHa3z	Palm	Right Palm	21-50	Female	9-Jan-2014	16	51	B3
MOS3wFOHWIN	Winter	MOS	Four	MOS3w	Forehead	Forehead	21-50	Female	29-Jan-2014	19	74	B2
MOS3wLFWIN	Winter	MOS	Four	MOS3w	Forearm	Left Forearm	21-50	Female	29-Jan-2014	19	74	B2
MOS3wLPWIN	Winter	MOS	Four	MOS3w	Palm	Left Palm	21-50	Female	29-Jan-2014	19	74	B2
MOS3wRFWIN	Winter	MOS	Four	MOS3w	Forearm	Right Forearm	21-50	Female	29-Jan-2014	19	74	B2
MOS3wRPWIN	Winter	MOS	Four	MOS3w	Palm	Right Palm	21-50	Female	29-Jan-2014	19	74	B2
MOS3xFOHWIN	Winter	MOS	Four	MOS3x	Forehead	Forehead	51-90	Male	29-Jan-2014	19	74	B2
MOS3xLFWIN	Winter	MOS	Four	MOS3x	Forearm	Left Forearm	51-90	Male	29-Jan-2014	19	74	B2
MOS3xLPWIN	Winter	MOS	Four	MOS3x	Palm	Left Palm	51-90	Male	29-Jan-2014	19	74	B2
MOS3xRFWIN	Winter	MOS	Four	MOS3x	Forearm	Right Forearm	51-90	Male	29-Jan-2014	19	74	B2
MOS3xRPWIN	Winter	MOS	Four	MOS3x	Palm	Right Palm	51-90	Male	29-Jan-2014	19	74	B2
MOS3yFOHWIN	Winter	MOS	Four	MOS3y	Forehead	Forehead	21-50	Female	29-Jan-2014	19	74	B2
MOS3yLFWIN	Winter	MOS	Four	MOS3y	Forearm	Left Forearm	21-50	Female	29-Jan-2014	19	74	B2
MOS3yLPWIN	Winter	MOS	Four	MOS3y	Palm	Left Palm	21-50	Female	29-Jan-2014	19	74	B2
MOS3yRFWIN	Winter	MOS	Four	MOS3y	Forearm	Right Forearm	21-50	Female	29-Jan-2014	19	74	B2
MOS3yRPWIN	Winter	MOS	Four	MOS3y	Palm	Right Palm	21-50	Female	29-Jan-2014	19	74	B2
QB3yFOHWIN	Winter	QB	Three	QB3y	Forehead	Forehead	51-90	Female	16-Jan-2014	15	64	B1
QB3yLFWIN	Winter	QB	Three	QB3y	Forearm	Left Forearm	51-90	Female	16-Jan-2014	15	64	B1
QB3yLPWIN	Winter	QB	Three	QB3y	Palm	Left Palm	51-90	Female	16-Jan-2014	15	64	B1
QB3yRFWIN	Winter	QB	Three	QB3y	Forearm	Right Forearm	51-90	Female	16-Jan-2014	15	64	B1
QB3yRPWIN	Winter	QB	Three	QB3y	Palm	Right Palm	51-90	Female	16-Jan-2014	15	64	B1
QB3zFOHWIN	Winter	QB	Three	QB3z	Forehead	Forehead	51-90	Male	16-Jan-2014	15	64	B1
QB3zLFWIN	Winter	QB	Three	QB3z	Forearm	Left Forearm	51-90	Male	16-Jan-2014	15	64	B1
QB3zLPWIN	Winter	QB	Three	QB3z	Palm	Left Palm	51-90	Male	16-Jan-2014	15	64	B1
QB3zRFWIN	Winter	QB	Three	QB3z	Forearm	Right Forearm	51-90	Male	16-Jan-2014	15	64	B1
QB3zRPWIN	Winter	QB	Three	QB3z	Palm	Right Palm	51-90	Male	16-Jan-2014	15	64	B1
STW3xFOHWIN	Winter	STW	Three	STW3x	Forehead	Forehead	21-50	Female	20-Jan-2014	18	51	B2
STW3xLFWIN	Winter	STW	Three	STW3x	Forearm	Left Forearm	21-50	Female	20-Jan-2014	18	51	B2
STW3xLPWIN	Winter	STW	Three	STW3x	Palm	Left Palm	21-50	Female	20-Jan-2014	18	51	B2
STW3xRFWIN	Winter	STW	Three	STW3x	Forearm	Right Forearm	21-50	Female	20-Jan-2014	18	51	B2
STW3xRPWIN	Winter	STW	Three	STW3x	Palm	Right Palm	21-50	Female	20-Jan-2014	18	51	B2
STW3yFOHWIN	Winter	STW	Three	STW3y	Forehead	Forehead	51-90	Female	20-Jan-2014	18	51	B2
STW3yLFWIN	Winter	STW	Three	STW3y	Forearm	Left Forearm	51-90	Female	20-Jan-2014	18	51	B2
STW3yLPWIN	Winter	STW	Three	STW3y	Palm	Left Palm	51-90	Female	20-Jan-2014	18	51	B2
STW3yRFWIN	Winter	STW	Three	STW3y	Forearm	Right Forearm	51-90	Female	20-Jan-2014	18	51	B2
STW3yRPWIN	Winter	STW	Three	STW3y	Palm	Right Palm	51-90	Female	20-Jan-2014	18	51	B2
SW3yFOHWIN	Winter	SW	Two	SW3y	Forehead	Forehead	21-50	Female	13-Jan-2014	13	57	B3
SW3yLFWIN	Winter	SW	Two	SW3y	Forearm	Left Forearm	21-50	Female	13-Jan-2014	13	57	B3
SW3yLPWIN	Winter	SW	Two	SW3y	Palm	Left Palm	21-50	Female	13-Jan-2014	13	57	B3
SW3yRFWIN	Winter	SW	Two	SW3y	Forearm	Right Forearm	21-50	Female	13-Jan-2014	13	57	B3
SW3yRPWIN	Winter	SW	Two	SW3y	Palm	Right Palm	21-50	Female	13-Jan-2014	13	57	B3
SW3zFOHWIN	Winter	SW	Two	SW3z	Forehead	Forehead	21-50	Male	13-Jan-2014	13	57	B3
SW3zLFWIN	Winter	SW	Two	SW3z	Forearm	Left Forearm	21-50	Male	13-Jan-2014	13	57	B3
SW3zLPWIN	Winter	SW	Two	SW3z	Palm	Left Palm	21-50	Male	13-Jan-2014	13	57	B3
SW3zRFWIN	Winter	SW	Two	SW3z	Forearm	Right Forearm	21-50	Male	13-Jan-2014	13	57	B3
SW3zRPWIN	Winter	SW	Two	SW3z	Palm	Right Palm	21-50	Male	13-Jan-2014	13	57	B3
TK3xFOHWIN	Winter	TK	Three	TK3x	Forehead	Forehead	0-20	Female	27-Jan-2014	17.5	66	B1
TK3xLFWIN	Winter	TK	Three	TK3x	Forearm	Left Forearm	0-20	Female	27-Jan-2014	17.5	66	B1
TK3xLPWIN	Winter	TK	Three	TK3x	Palm	Left Palm	0-20	Female	27-Jan-2014	17.5	66	B1
TK3xRFWIN	Winter	TK	Three	TK3x	Forearm	Right Forearm	0-20	Female	27-Jan-2014	17.5	66	B1
TK3xRPWIN	Winter	TK	Three	TK3x	Palm	Right Palm	0-20	Female	27-Jan-2014	17.5	66	B1
TK3yFOHWIN	Winter	TK	Three	TK3y	Forehead	Forehead	51-90	Female	27-Jan-2014	17.5	66	B1
TK3yLFWIN	Winter	TK	Three	TK3y	Forearm	Left Forearm	51-90	Female	27-Jan-2014	17.5	66	B1
TK3yLPWIN	Winter	TK	Three	TK3y	Palm	Left Palm	51-90	Female	27-Jan-2014	17.5	66	B1
TK3yRFWIN	Winter	TK	Three	TK3y	Forearm	Right Forearm	51-90	Female	27-Jan-2014	17.5	66	B1
TK3yRPWIN	Winter	TK	Three	TK3y	Palm	Right Palm	51-90	Female	27-Jan-2014	17.5	66	B1
TK3zFOHWIN	Winter	TK	Three	TK3z	Forehead	Forehead	51-90	Male	27-Jan-2014	17.5	66	B1
TK3zLFWIN	Winter	TK	Three	TK3z	Forearm	Left Forearm	51-90	Male	27-Jan-2014	17.5	66	B1
TK3zLPWIN	Winter	TK	Three	TK3z	Palm	Left Palm	51-90	Male	27-Jan-2014	17.5	66	B1
TK3zRFWIN	Winter	TK	Three	TK3z	Forearm	Right Forearm	51-90	Male	27-Jan-2014	17.5	66	B1
TK3zRPWIN	Winter	TK	Three	TK3z	Palm	Right Palm	51-90	Male	27-Jan-2014	17.5	66	B1
TMb3wFOHWIN	Winter	TMb	Four	TMb3w	Forehead	Forehead	51-90	Male	15-Jan-2014	13.5	64	B2
TMb3wLFWIN	Winter	TMb	Four	TMb3w	Forearm	Left Forearm	51-90	Male	15-Jan-2014	13.5	64	B2
TMb3wLPWIN	Winter	TMb	Four	TMb3w	Palm	Left Palm	51-90	Male	15-Jan-2014	13.5	64	B2
TMb3wRFWIN	Winter	TMb	Four	TMb3w	Forearm	Right Forearm	51-90	Male	15-Jan-2014	13.5	64	B2
TMb3wRPWIN	Winter	TMb	Four	TMb3w	Palm	Right Palm	51-90	Male	15-Jan-2014	13.5	64	B2
TMb3xFOHWIN	Winter	TMb	Four	TMb3x	Forehead	Forehead	21-50	Female	15-Jan-2014	13.5	64	B2
TMb3xLFWIN	Winter	TMb	Four	TMb3x	Forearm	Left Forearm	21-50	Female	15-Jan-2014	13.5	64	B2
TMb3xLPWIN	Winter	TMb	Four	TMb3x	Palm	Left Palm	21-50	Female	15-Jan-2014	13.5	64	B2
TMb3xRFWIN	Winter	TMb	Four	TMb3x	Forearm	Right Forearm	21-50	Female	15-Jan-2014	13.5	64	B2
TMb3xRPWIN	Winter	TMb	Four	TMb3x	Palm	Right Palm	21-50	Female	15-Jan-2014	13.5	64	B2
TMb3yFOHWIN	Winter	TMb	Four	TMb3y	Forehead	Forehead	21-50	Male	15-Jan-2014	13.5	64	B2
TMb3yLFWIN	Winter	TMb	Four	TMb3y	Forearm	Left Forearm	21-50	Male	15-Jan-2014	13.5	64	B2
TMb3yLPWIN	Winter	TMb	Four	TMb3y	Palm	Left Palm	21-50	Male	15-Jan-2014	13.5	64	B2
TMb3yRFWIN	Winter	TMb	Four	TMb3y	Forearm	Right Forearm	21-50	Male	15-Jan-2014	13.5	64	B2
TMb3yRPWIN	Winter	TMb	Four	TMb3y	Palm	Right Palm	21-50	Male	15-Jan-2014	13.5	64	B2
WKS3uFOHWIN	Winter	WKS	Six	WKS3u	Forehead	Forehead	0-20	Female	19-Jan-2014	15	49	B2
WKS3uLFWIN	Winter	WKS	Six	WKS3u	Forearm	Left Forearm	0-20	Female	19-Jan-2014	15	49	B2
WKS3uLPWIN	Winter	WKS	Six	WKS3u	Palm	Left Palm	0-20	Female	19-Jan-2014	15	49	B2
WKS3uRFWIN	Winter	WKS	Six	WKS3u	Forearm	Right Forearm	0-20	Female	19-Jan-2014	15	49	B2
WKS3uRPWIN	Winter	WKS	Six	WKS3u	Palm	Right Palm	0-20	Female	19-Jan-2014	15	49	B2
WKS3vFOHWIN	Winter	WKS	Six	WKS3v	Forehead	Forehead	0-20	Female	19-Jan-2014	15	49	B2
WKS3vLFWIN	Winter	WKS	Six	WKS3v	Forearm	Left Forearm	0-20	Female	19-Jan-2014	15	49	B2
WKS3vLPWIN	Winter	WKS	Six	WKS3v	Palm	Left Palm	0-20	Female	19-Jan-2014	15	49	B2
WKS3vRFWIN	Winter	WKS	Six	WKS3v	Forearm	Right Forearm	0-20	Female	19-Jan-2014	15	49	B2
WKS3vRPWIN	Winter	WKS	Six	WKS3v	Palm	Right Palm	0-20	Female	19-Jan-2014	15	49	B2
WKS3wFOHWIN	Winter	WKS	Six	WKS3w	Forehead	Forehead	0-20	Female	19-Jan-2014	15	49	B2
WKS3wLFWIN	Winter	WKS	Six	WKS3w	Forearm	Left Forearm	0-20	Female	19-Jan-2014	15	49	B2
WKS3wLPWIN	Winter	WKS	Six	WKS3w	Palm	Left Palm	0-20	Female	19-Jan-2014	15	49	B2
WKS3wRFWIN	Winter	WKS	Six	WKS3w	Forearm	Right Forearm	0-20	Female	19-Jan-2014	15	49	B2
WKS3wRPWIN	Winter	WKS	Six	WKS3w	Palm	Right Palm	0-20	Female	19-Jan-2014	15	49	B2
WKS3xFOHWIN	Winter	WKS	Six	WKS3x	Forehead	Forehead	21-50	Female	19-Jan-2014	15	49	B2
WKS3xLFWIN	Winter	WKS	Six	WKS3x	Forearm	Left Forearm	21-50	Female	19-Jan-2014	15	49	B2
WKS3xLPWIN	Winter	WKS	Six	WKS3x	Palm	Left Palm	21-50	Female	19-Jan-2014	15	49	B2
WKS3xRFWIN	Winter	WKS	Six	WKS3x	Forearm	Right Forearm	21-50	Female	19-Jan-2014	15	49	B2
WKS3xRPWIN	Winter	WKS	Six	WKS3x	Palm	Right Palm	21-50	Female	19-Jan-2014	15	49	B2
WKS3yFOHWIN	Winter	WKS	Six	WKS3y	Forehead	Forehead	21-50	Female	19-Jan-2014	15	49	B2
WKS3yLFWIN	Winter	WKS	Six	WKS3y	Forearm	Left Forearm	21-50	Female	19-Jan-2014	15	49	B2
WKS3yLPWIN	Winter	WKS	Six	WKS3y	Palm	Left Palm	21-50	Female	19-Jan-2014	15	49	B2
WKS3yRFWIN	Winter	WKS	Six	WKS3y	Forearm	Right Forearm	21-50	Female	19-Jan-2014	15	49	B2
WKS3yRPWIN	Winter	WKS	Six	WKS3y	Palm	Right Palm	21-50	Female	19-Jan-2014	15	49	B2
ADMa3zFOHSUM	Summer	ADMa	One	ADMa3z	Forehead	Forehead	21-50	Male	20-Aug-2014	26.5	81	B8
ADMa3zLFSUM	Summer	ADMa	One	ADMa3z	Forearm	Left Forearm	21-50	Male	20-Aug-2014	26.5	81	B8
ADMa3zLPSUM	Summer	ADMa	One	ADMa3z	Palm	Left Palm	21-50	Male	20-Aug-2014	26.5	81	B8
ADMa3zRFSUM	Summer	ADMa	One	ADMa3z	Forearm	Right Forearm	21-50	Male	20-Aug-2014	26.5	81	B8
ADMa3zRPSUM	Summer	ADMa	One	ADMa3z	Palm	Right Palm	21-50	Male	20-Aug-2014	26.5	81	B8
FH3zFOHSUM	Summer	FH	Two	FH3z	Forehead	Forehead	51-90	Female	19-Aug-2014	27	84	B9
FH3zLFSUM	Summer	FH	Two	FH3z	Forearm	Left Forearm	51-90	Female	19-Aug-2014	27	84	B9
FH3zLPSUM	Summer	FH	Two	FH3z	Palm	Left Palm	51-90	Female	19-Aug-2014	27	84	B9
FH3zRFSUM	Summer	FH	Two	FH3z	Forearm	Right Forearm	51-90	Female	19-Aug-2014	27	84	B9
FH3zRPSUM	Summer	FH	Two	FH3z	Palm	Right Palm	51-90	Female	19-Aug-2014	27	84	B9
HFC3zFOHSUM	Summer	HFC	One	HFC3z	Forehead	Forehead	21-50	Female	13-Aug-2014	28	85	B8
HFC3zLFSUM	Summer	HFC	One	HFC3z	Forearm	Left Forearm	21-50	Female	13-Aug-2014	28	85	B8
HFC3zLPSUM	Summer	HFC	One	HFC3z	Palm	Left Palm	21-50	Female	13-Aug-2014	28	85	B8
HFC3zRFSUM	Summer	HFC	One	HFC3z	Forearm	Right Forearm	21-50	Female	13-Aug-2014	28	85	B8
HFC3zRPSUM	Summer	HFC	One	HFC3z	Palm	Right Palm	21-50	Female	13-Aug-2014	28	85	B8
HHa3zFOHSUM	Summer	HHa	One	HHa3z	Forehead	Forehead	21-50	Female	30-Jul-2014	32	72	B8
HHa3zLFSUM	Summer	HHa	One	HHa3z	Forearm	Left Forearm	21-50	Female	30-Jul-2014	32	72	B8
HHa3zLPSUM	Summer	HHa	One	HHa3z	Palm	Left Palm	21-50	Female	30-Jul-2014	32	72	B8
HHa3zRFSUM	Summer	HHa	One	HHa3z	Forearm	Right Forearm	21-50	Female	30-Jul-2014	32	72	B8
HHa3zRPSUM	Summer	HHa	One	HHa3z	Palm	Right Palm	21-50	Female	30-Jul-2014	32	72	B8
MOS3wFOHSUM	Summer	MOS	Four	MOS3w	Forehead	Forehead	21-50	Female	1-Aug-2014	29.5	60	B9
MOS3wLFSUM	Summer	MOS	Four	MOS3w	Forearm	Left Forearm	21-50	Female	1-Aug-2014	29.5	60	B9
MOS3wLPSUM	Summer	MOS	Four	MOS3w	Palm	Left Palm	21-50	Female	1-Aug-2014	29.5	60	B9
MOS3wRFSUM	Summer	MOS	Four	MOS3w	Forearm	Right Forearm	21-50	Female	1-Aug-2014	29.5	60	B9
MOS3wRPSUM	Summer	MOS	Four	MOS3w	Palm	Right Palm	21-50	Female	1-Aug-2014	29.5	60	B9
MOS3xFOHSUM	Summer	MOS	Four	MOS3x	Forehead	Forehead	51-90	Male	1-Aug-2014	29.5	60	B9
MOS3xLFSUM	Summer	MOS	Four	MOS3x	Forearm	Left Forearm	51-90	Male	1-Aug-2014	29.5	60	B9
MOS3xLPSUM	Summer	MOS	Four	MOS3x	Palm	Left Palm	51-90	Male	1-Aug-2014	29.5	60	B9
MOS3xRFSUM	Summer	MOS	Four	MOS3x	Forearm	Right Forearm	51-90	Male	1-Aug-2014	29.5	60	B9
MOS3xRPSUM	Summer	MOS	Four	MOS3x	Palm	Right Palm	51-90	Male	1-Aug-2014	29.5	60	B9
MOS3yFOHSUM	Summer	MOS	Four	MOS3y	Forehead	Forehead	21-50	Female	1-Aug-2014	29.5	60	B9
MOS3yLFSUM	Summer	MOS	Four	MOS3y	Forearm	Left Forearm	21-50	Female	1-Aug-2014	29.5	60	B9
MOS3yLPSUM	Summer	MOS	Four	MOS3y	Palm	Left Palm	21-50	Female	1-Aug-2014	29.5	60	B9
MOS3yRFSUM	Summer	MOS	Four	MOS3y	Forearm	Right Forearm	21-50	Female	1-Aug-2014	29.5	60	B9
MOS3yRPSUM	Summer	MOS	Four	MOS3y	Palm	Right Palm	21-50	Female	1-Aug-2014	29.5	60	B9
QB3yFOHSUM	Summer	QB	Three	QB3y	Forehead	Forehead	51-90	Female	7-Aug-2014	30.5	81	B9
QB3yLFSUM	Summer	QB	Three	QB3y	Forearm	Left Forearm	51-90	Female	7-Aug-2014	30.5	81	B9
QB3yLPSUM	Summer	QB	Three	QB3y	Palm	Left Palm	51-90	Female	7-Aug-2014	30.5	81	B9
QB3yRFSUM	Summer	QB	Three	QB3y	Forearm	Right Forearm	51-90	Female	7-Aug-2014	30.5	81	B9
QB3yRPSUM	Summer	QB	Three	QB3y	Palm	Right Palm	51-90	Female	7-Aug-2014	30.5	81	B9
QB3zFOHSUM	Summer	QB	Three	QB3z	Forehead	Forehead	51-90	Male	7-Aug-2014	30.5	81	B9
QB3zLFSUM	Summer	QB	Three	QB3z	Forearm	Left Forearm	51-90	Male	7-Aug-2014	30.5	81	B9
QB3zLPSUM	Summer	QB	Three	QB3z	Palm	Left Palm	51-90	Male	7-Aug-2014	30.5	81	B9
QB3zRFSUM	Summer	QB	Three	QB3z	Forearm	Right Forearm	51-90	Male	7-Aug-2014	30.5	81	B9
QB3zRPSUM	Summer	QB	Three	QB3z	Palm	Right Palm	51-90	Male	7-Aug-2014	30.5	81	B9
STW3xFOHSUM	Summer	STW	Three	STW3x	Forehead	Forehead	21-50	Female	18-Aug-2014	31	77	B9
STW3xLFSUM	Summer	STW	Three	STW3x	Forearm	Left Forearm	21-50	Female	18-Aug-2014	31	77	B9
STW3xLPSUM	Summer	STW	Three	STW3x	Palm	Left Palm	21-50	Female	18-Aug-2014	31	77	B9
STW3xRFSUM	Summer	STW	Three	STW3x	Forearm	Right Forearm	21-50	Female	18-Aug-2014	31	77	B9
STW3xRPSUM	Summer	STW	Three	STW3x	Palm	Right Palm	21-50	Female	18-Aug-2014	31	77	B9
STW3yFOHSUM	Summer	STW	Three	STW3y	Forehead	Forehead	51-90	Female	18-Aug-2014	31	77	B9
STW3yLFSUM	Summer	STW	Three	STW3y	Forearm	Left Forearm	51-90	Female	18-Aug-2014	31	77	B9
STW3yLPSUM	Summer	STW	Three	STW3y	Palm	Left Palm	51-90	Female	18-Aug-2014	31	77	B9
STW3yRFSUM	Summer	STW	Three	STW3y	Forearm	Right Forearm	51-90	Female	18-Aug-2014	31	77	B9
STW3yRPSUM	Summer	STW	Three	STW3y	Palm	Right Palm	51-90	Female	18-Aug-2014	31	77	B9
SW3yFOHSUM	Summer	SW	Two	SW3y	Forehead	Forehead	21-50	Female	14-Aug-2014	29.5	80	B8
SW3yLFSUM	Summer	SW	Two	SW3y	Forearm	Left Forearm	21-50	Female	14-Aug-2014	29.5	80	B8
SW3yLPSUM	Summer	SW	Two	SW3y	Palm	Left Palm	21-50	Female	14-Aug-2014	29.5	80	B8
SW3yRFSUM	Summer	SW	Two	SW3y	Forearm	Right Forearm	21-50	Female	14-Aug-2014	29.5	80	B8
SW3yRPSUM	Summer	SW	Two	SW3y	Palm	Right Palm	21-50	Female	14-Aug-2014	29.5	80	B8
SW3zFOHSUM	Summer	SW	Two	SW3z	Forehead	Forehead	21-50	Male	14-Aug-2014	29.5	80	B8
SW3zLFSUM	Summer	SW	Two	SW3z	Forearm	Left Forearm	21-50	Male	14-Aug-2014	29.5	80	B8
SW3zLPSUM	Summer	SW	Two	SW3z	Palm	Left Palm	21-50	Male	14-Aug-2014	29.5	80	B8
SW3zRFSUM	Summer	SW	Two	SW3z	Forearm	Right Forearm	21-50	Male	14-Aug-2014	29.5	80	B8
SW3zRPSUM	Summer	SW	Two	SW3z	Palm	Right Palm	21-50	Male	14-Aug-2014	29.5	80	B8
TK3xFOHSUM	Summer	TK	Three	TK3x	Forehead	Forehead	0-20	Female	6-Aug-2014	30.5	81	B8
TK3xLFSUM	Summer	TK	Three	TK3x	Forearm	Left Forearm	0-20	Female	6-Aug-2014	30.5	77	B8
TK3xLPSUM	Summer	TK	Three	TK3x	Palm	Left Palm	0-20	Female	6-Aug-2014	30.5	77	B8
TK3xRFSUM	Summer	TK	Three	TK3x	Forearm	Right Forearm	0-20	Female	6-Aug-2014	30.5	77	B8
TK3xRPSUM	Summer	TK	Three	TK3x	Palm	Right Palm	0-20	Female	6-Aug-2014	30.5	77	B8
TK3yFOHSUM	Summer	TK	Three	TK3y	Forehead	Forehead	51-90	Female	6-Aug-2014	30.5	77	B8
TK3yLFSUM	Summer	TK	Three	TK3y	Forearm	Left Forearm	51-90	Female	6-Aug-2014	30.5	77	B8
TK3yLPSUM	Summer	TK	Three	TK3y	Palm	Left Palm	51-90	Female	6-Aug-2014	30.5	77	B8
TK3yRFSUM	Summer	TK	Three	TK3y	Forearm	Right Forearm	51-90	Female	6-Aug-2014	30.5	77	B8
TK3yRPSUM	Summer	TK	Three	TK3y	Palm	Right Palm	51-90	Female	6-Aug-2014	30.5	77	B8
TK3zFOHSUM	Summer	TK	Three	TK3z	Forehead	Forehead	51-90	Male	6-Aug-2014	30.5	77	B8
TK3zLFSUM	Summer	TK	Three	TK3z	Forearm	Left Forearm	51-90	Male	6-Aug-2014	30.5	77	B8
TK3zLPSUM	Summer	TK	Three	TK3z	Palm	Left Palm	51-90	Male	6-Aug-2014	30.5	77	B8
TK3zRFSUM	Summer	TK	Three	TK3z	Forearm	Right Forearm	51-90	Male	6-Aug-2014	30.5	77	B8
TK3zRPSUM	Summer	TK	Three	TK3z	Palm	Right Palm	51-90	Male	6-Aug-2014	30.5	77	B8
TMb3wFOHSUM	Summer	TMb	Four	TMb3w	Forehead	Forehead	51-90	Male	16-Aug-2014	30.5	67	B8
TMb3wLFSUM	Summer	TMb	Four	TMb3w	Forearm	Left Forearm	51-90	Male	16-Aug-2014	30.5	67	B8
TMb3wLPSUM	Summer	TMb	Four	TMb3w	Palm	Left Palm	51-90	Male	16-Aug-2014	30.5	67	B8
TMb3wRFSUM	Summer	TMb	Four	TMb3w	Forearm	Right Forearm	51-90	Male	16-Aug-2014	30.5	67	B8
TMb3wRPSUM	Summer	TMb	Four	TMb3w	Palm	Right Palm	51-90	Male	16-Aug-2014	30.5	67	B8
TMb3xFOHSUM	Summer	TMb	Four	TMb3x	Forehead	Forehead	21-50	Female	16-Aug-2014	30.5	67	B8
TMb3xLFSUM	Summer	TMb	Four	TMb3x	Forearm	Left Forearm	21-50	Female	16-Aug-2014	30.5	67	B8
TMb3xLPSUM	Summer	TMb	Four	TMb3x	Palm	Left Palm	21-50	Female	16-Aug-2014	30.5	67	B8
TMb3xRFSUM	Summer	TMb	Four	TMb3x	Forearm	Right Forearm	21-50	Female	16-Aug-2014	30.5	67	B8
TMb3xRPSUM	Summer	TMb	Four	TMb3x	Palm	Right Palm	21-50	Female	16-Aug-2014	30.5	67	B8
TMb3yFOHSUM	Summer	TMb	Four	TMb3y	Forehead	Forehead	21-50	Male	16-Aug-2014	30.5	67	B8
TMb3yLFSUM	Summer	TMb	Four	TMb3y	Forearm	Left Forearm	21-50	Male	16-Aug-2014	30.5	67	B8
TMb3yLPSUM	Summer	TMb	Four	TMb3y	Palm	Left Palm	21-50	Male	16-Aug-2014	30.5	67	B8
TMb3yRFSUM	Summer	TMb	Four	TMb3y	Forearm	Right Forearm	21-50	Male	16-Aug-2014	30.5	67	B8
TMb3yRPSUM	Summer	TMb	Four	TMb3y	Palm	Right Palm	21-50	Male	16-Aug-2014	30.5	67	B8
WKS3uFOHSUM	Summer	WKS	Six	WKS3u	Forehead	Forehead	0-20	Female	23-Aug-2014	29.5	75	B8
WKS3uLFSUM	Summer	WKS	Six	WKS3u	Forearm	Left Forearm	0-20	Female	23-Aug-2014	29.5	75	B8
WKS3uLPSUM	Summer	WKS	Six	WKS3u	Palm	Left Palm	0-20	Female	23-Aug-2014	29.5	75	B8
WKS3uRFSUM	Summer	WKS	Six	WKS3u	Forearm	Right Forearm	0-20	Female	23-Aug-2014	29.5	75	B8
WKS3uRPSUM	Summer	WKS	Six	WKS3u	Palm	Right Palm	0-20	Female	23-Aug-2014	29.5	75	B8
WKS3vFOHSUM	Summer	WKS	Six	WKS3v	Forehead	Forehead	0-20	Female	23-Aug-2014	29.5	75	B8
WKS3vLFSUM	Summer	WKS	Six	WKS3v	Forearm	Left Forearm	0-20	Female	23-Aug-2014	29.5	75	B8
WKS3vLPSUM	Summer	WKS	Six	WKS3v	Palm	Left Palm	0-20	Female	23-Aug-2014	29.5	75	B8
WKS3vRFSUM	Summer	WKS	Six	WKS3v	Forearm	Right Forearm	0-20	Female	23-Aug-2014	29.5	75	B8
WKS3vRPSUM	Summer	WKS	Six	WKS3v	Palm	Right Palm	0-20	Female	23-Aug-2014	29.5	75	B8
WKS3wFOHSUM	Summer	WKS	Six	WKS3w	Forehead	Forehead	0-20	Female	23-Aug-2014	29.5	75	B8
WKS3wLFSUM	Summer	WKS	Six	WKS3w	Forearm	Left Forearm	0-20	Female	23-Aug-2014	29.5	75	B8
WKS3wLPSUM	Summer	WKS	Six	WKS3w	Palm	Left Palm	0-20	Female	23-Aug-2014	29.5	75	B8
WKS3wRFSUM	Summer	WKS	Six	WKS3w	Forearm	Right Forearm	0-20	Female	23-Aug-2014	29.5	75	B8
WKS3wRPSUM	Summer	WKS	Six	WKS3w	Palm	Right Palm	0-20	Female	23-Aug-2014	29.5	75	B8
WKS3xFOHSUM	Summer	WKS	Six	WKS3x	Forehead	Forehead	21-50	Female	23-Aug-2014	29.5	75	B8
WKS3xLFSUM	Summer	WKS	Six	WKS3x	Forearm	Left Forearm	21-50	Female	23-Aug-2014	29.5	75	B8
WKS3xLPSUM	Summer	WKS	Six	WKS3x	Palm	Left Palm	21-50	Female	23-Aug-2014	29.5	75	B8
WKS3xRFSUM	Summer	WKS	Six	WKS3x	Forearm	Right Forearm	21-50	Female	23-Aug-2014	29.5	75	B8
WKS3xRPSUM	Summer	WKS	Six	WKS3x	Palm	Right Palm	21-50	Female	23-Aug-2014	29.5	75	B8
WKS3yFOHSUM	Summer	WKS	Six	WKS3y	Forehead	Forehead	21-50	Female	23-Aug-2014	29.5	75	B8
WKS3yLFSUM	Summer	WKS	Six	WKS3y	Forearm	Left Forearm	21-50	Female	23-Aug-2014	29.5	75	B8
WKS3yLPSUM	Summer	WKS	Six	WKS3y	Palm	Left Palm	21-50	Female	23-Aug-2014	29.5	75	B8
WKS3yRFSUM	Summer	WKS	Six	WKS3y	Forearm	Right Forearm	21-50	Female	23-Aug-2014	29.5	75	B8
WKS3yRPSUM	Summer	WKS	Six	WKS3y	Palm	Right Palm	21-50	Female	23-Aug-2014	29.5	75	B8
ADMa3zFOHSPR	Spring	ADMa	One	ADMa3z	Forehead	Forehead	21-50	Male	11-Apr-2014	24.5	77	B4
ADMa3zLFSPR	Spring	ADMa	One	ADMa3z	Forearm	Left Forearm	21-50	Male	11-Apr-2014	24.5	77	B4
ADMa3zLPSPR	Spring	ADMa	One	ADMa3z	Palm	Left Palm	21-50	Male	11-Apr-2014	24.5	77	B4
ADMa3zRFSPR	Spring	ADMa	One	ADMa3z	Forearm	Right Forearm	21-50	Male	11-Apr-2014	24.5	77	B4
ADMa3zRPSPR	Spring	ADMa	One	ADMa3z	Palm	Right Palm	21-50	Male	11-Apr-2014	24.5	77	B4
FH3zFOHSPR	Spring	FH	Two	FH3z	Forehead	Forehead	51-90	Female	12-May-2014	28.5	89	B6
FH3zLFSPR	Spring	FH	Two	FH3z	Forearm	Left Forearm	51-90	Female	12-May-2014	28.5	89	B6
FH3zLPSPR	Spring	FH	Two	FH3z	Palm	Left Palm	51-90	Female	12-May-2014	28.5	89	B6
FH3zRFSPR	Spring	FH	Two	FH3z	Forearm	Right Forearm	51-90	Female	12-May-2014	28.5	89	B6
FH3zRPSPR	Spring	FH	Two	FH3z	Palm	Right Palm	51-90	Female	12-May-2014	28.5	89	B6
HFC3zFOHSPR	Spring	HFC	One	HFC3z	Forehead	Forehead	21-50	Female	16-Apr-2014	24.5	79	B7
HFC3zLFSPR	Spring	HFC	One	HFC3z	Forearm	Left Forearm	21-50	Female	16-Apr-2014	24.5	79	B7
HFC3zLPSPR	Spring	HFC	One	HFC3z	Palm	Left Palm	21-50	Female	16-Apr-2014	24.5	79	B7
HFC3zRFSPR	Spring	HFC	One	HFC3z	Forearm	Right Forearm	21-50	Female	16-Apr-2014	24.5	79	B7
HFC3zRPSPR	Spring	HFC	One	HFC3z	Palm	Right Palm	21-50	Female	16-Apr-2014	24.5	79	B7
HHa3zFOHSPR	Spring	HHa	One	HHa3z	Forehead	Forehead	21-50	Female	14-Apr-2014	23.5	72	B7
HHa3zLFSPR	Spring	HHa	One	HHa3z	Forearm	Left Forearm	21-50	Female	14-Apr-2014	23.5	72	B7
HHa3zLPSPR	Spring	HHa	One	HHa3z	Palm	Left Palm	21-50	Female	14-Apr-2014	23.5	72	B7
HHa3zRFSPR	Spring	HHa	One	HHa3z	Forearm	Right Forearm	21-50	Female	14-Apr-2014	23.5	72	B7
HHa3zRPSPR	Spring	HHa	One	HHa3z	Palm	Right Palm	21-50	Female	14-Apr-2014	23.5	72	B7
MOS3wFOHSPR	Spring	MOS	Four	MOS3w	Forehead	Forehead	21-50	Female	6-May-2014	21	84	B7
MOS3wLFSPR	Spring	MOS	Four	MOS3w	Forearm	Left Forearm	21-50	Female	6-May-2014	21	84	B7
MOS3wLPSPR	Spring	MOS	Four	MOS3w	Palm	Left Palm	21-50	Female	6-May-2014	21	84	B7
MOS3wRFSPR	Spring	MOS	Four	MOS3w	Forearm	Right Forearm	21-50	Female	6-May-2014	21	84	B7
MOS3wRPSPR	Spring	MOS	Four	MOS3w	Palm	Right Palm	21-50	Female	6-May-2014	21	84	B7
MOS3xFOHSPR	Spring	MOS	Four	MOS3x	Forehead	Forehead	51-90	Male	6-May-2014	21	84	B7
MOS3xLFSPR	Spring	MOS	Four	MOS3x	Forearm	Left Forearm	51-90	Male	6-May-2014	21	84	B7
MOS3xLPSPR	Spring	MOS	Four	MOS3x	Palm	Left Palm	51-90	Male	6-May-2014	21	84	B7
MOS3xRFSPR	Spring	MOS	Four	MOS3x	Forearm	Right Forearm	51-90	Male	6-May-2014	21	84	B7
MOS3xRPSPR	Spring	MOS	Four	MOS3x	Palm	Right Palm	51-90	Male	6-May-2014	21	84	B7
MOS3yFOHSPR	Spring	MOS	Four	MOS3y	Forehead	Forehead	21-50	Female	6-May-2014	21	84	B7
MOS3yLFSPR	Spring	MOS	Four	MOS3y	Forearm	Left Forearm	21-50	Female	6-May-2014	21	84	B7
MOS3yLPSPR	Spring	MOS	Four	MOS3y	Palm	Left Palm	21-50	Female	6-May-2014	21	84	B7
MOS3yRFSPR	Spring	MOS	Four	MOS3y	Forearm	Right Forearm	21-50	Female	6-May-2014	21	84	B7
MOS3yRPSPR	Spring	MOS	Four	MOS3y	Palm	Right Palm	21-50	Female	6-May-2014	21	84	B7
QB3yFOHSPR	Spring	QB	Three	QB3y	Forehead	Forehead	51-90	Female	24-Apr-2014	24	86	B6
QB3yLFSPR	Spring	QB	Three	QB3y	Forearm	Left Forearm	51-90	Female	24-Apr-2014	24	86	B6
QB3yLPSPR	Spring	QB	Three	QB3y	Palm	Left Palm	51-90	Female	24-Apr-2014	24	86	B6
QB3yRFSPR	Spring	QB	Three	QB3y	Forearm	Right Forearm	51-90	Female	24-Apr-2014	24	86	B6
QB3yRPSPR	Spring	QB	Three	QB3y	Palm	Right Palm	51-90	Female	24-Apr-2014	24	86	B6
QB3zFOHSPR	Spring	QB	Three	QB3z	Forehead	Forehead	51-90	Male	24-Apr-2014	24	86	B6
QB3zLFSPR	Spring	QB	Three	QB3z	Forearm	Left Forearm	51-90	Male	24-Apr-2014	24	86	B6
QB3zLPSPR	Spring	QB	Three	QB3z	Palm	Left Palm	51-90	Male	24-Apr-2014	24	86	B6
QB3zRFSPR	Spring	QB	Three	QB3z	Forearm	Right Forearm	51-90	Male	24-Apr-2014	24	86	B6
QB3zRPSPR	Spring	QB	Three	QB3z	Palm	Right Palm	51-90	Male	24-Apr-2014	24	86	B6
STW3xFOHSPR	Spring	STW	Three	STW3x	Forehead	Forehead	21-50	Female	23-Apr-2014	23	89	B7
STW3xLFSPR	Spring	STW	Three	STW3x	Forearm	Left Forearm	21-50	Female	23-Apr-2014	23	89	B7
STW3xLPSPR	Spring	STW	Three	STW3x	Palm	Left Palm	21-50	Female	23-Apr-2014	23	89	B7
STW3xRFSPR	Spring	STW	Three	STW3x	Forearm	Right Forearm	21-50	Female	23-Apr-2014	23	89	B7
STW3xRPSPR	Spring	STW	Three	STW3x	Palm	Right Palm	21-50	Female	23-Apr-2014	23	89	B7
STW3yFOHSPR	Spring	STW	Three	STW3y	Forehead	Forehead	51-90	Female	23-Apr-2014	23	89	B7
STW3yLFSPR	Spring	STW	Three	STW3y	Forearm	Left Forearm	51-90	Female	23-Apr-2014	23	89	B7
STW3yLPSPR	Spring	STW	Three	STW3y	Palm	Left Palm	51-90	Female	23-Apr-2014	23	89	B7
STW3yRFSPR	Spring	STW	Three	STW3y	Forearm	Right Forearm	51-90	Female	23-Apr-2014	23	89	B7
STW3yRPSPR	Spring	STW	Three	STW3y	Palm	Right Palm	51-90	Female	23-Apr-2014	23	89	B7
SW3yFOHSPR	Spring	SW	Two	SW3y	Forehead	Forehead	21-50	Female	7-May-2014	22.5	87	B5
SW3yLFSPR	Spring	SW	Two	SW3y	Forearm	Left Forearm	21-50	Female	7-May-2014	22.5	87	B5
SW3yLPSPR	Spring	SW	Two	SW3y	Palm	Left Palm	21-50	Female	7-May-2014	22.5	87	B5
SW3yRFSPR	Spring	SW	Two	SW3y	Forearm	Right Forearm	21-50	Female	7-May-2014	22.5	87	B5
SW3yRPSPR	Spring	SW	Two	SW3y	Palm	Right Palm	21-50	Female	7-May-2014	22.5	87	B5
SW3zFOHSPR	Spring	SW	Two	SW3z	Forehead	Forehead	21-50	Male	7-May-2014	22.5	87	B5
SW3zLFSPR	Spring	SW	Two	SW3z	Forearm	Left Forearm	21-50	Male	7-May-2014	22.5	87	B5
SW3zLPSPR	Spring	SW	Two	SW3z	Palm	Left Palm	21-50	Male	7-May-2014	22.5	87	B5
SW3zRFSPR	Spring	SW	Two	SW3z	Forearm	Right Forearm	21-50	Male	7-May-2014	22.5	87	B5
SW3zRPSPR	Spring	SW	Two	SW3z	Palm	Right Palm	21-50	Male	7-May-2014	22.5	87	B5
TK3xFOHSPR	Spring	TK	Three	TK3x	Forehead	Forehead	0-20	Female	5-May-2014	20.5	90	B6
TK3xLFSPR	Spring	TK	Three	TK3x	Forearm	Left Forearm	0-20	Female	5-May-2014	20.5	90	B6
TK3xLPSPR	Spring	TK	Three	TK3x	Palm	Left Palm	0-20	Female	5-May-2014	20.5	90	B6
TK3xRFSPR	Spring	TK	Three	TK3x	Forearm	Right Forearm	0-20	Female	5-May-2014	20.5	90	B6
TK3xRPSPR	Spring	TK	Three	TK3x	Palm	Right Palm	0-20	Female	5-May-2014	20.5	90	B6
TK3yFOHSPR	Spring	TK	Three	TK3y	Forehead	Forehead	51-90	Female	5-May-2014	20.5	90	B6
TK3yLFSPR	Spring	TK	Three	TK3y	Forearm	Left Forearm	51-90	Female	5-May-2014	20.5	90	B6
TK3yLPSPR	Spring	TK	Three	TK3y	Palm	Left Palm	51-90	Female	5-May-2014	20.5	90	B6
TK3yRFSPR	Spring	TK	Three	TK3y	Forearm	Right Forearm	51-90	Female	5-May-2014	20.5	90	B6
TK3yRPSPR	Spring	TK	Three	TK3y	Palm	Right Palm	51-90	Female	5-May-2014	20.5	90	B6
TK3zFOHSPR	Spring	TK	Three	TK3z	Forehead	Forehead	51-90	Male	5-May-2014	20.5	90	B6
TK3zLFSPR	Spring	TK	Three	TK3z	Forearm	Left Forearm	51-90	Male	5-May-2014	20.5	90	B6
TK3zLPSPR	Spring	TK	Three	TK3z	Palm	Left Palm	51-90	Male	5-May-2014	20.5	90	B6
TK3zRFSPR	Spring	TK	Three	TK3z	Forearm	Right Forearm	51-90	Male	5-May-2014	20.5	90	B6
TK3zRPSPR	Spring	TK	Three	TK3z	Palm	Right Palm	51-90	Male	5-May-2014	20.5	90	B6
TMb3wFOHSPR	Spring	TMb	Four	TMb3w	Forehead	Forehead	51-90	Male	17-Apr-2014	25.5	73	B6
TMb3wLFSPR	Spring	TMb	Four	TMb3w	Forearm	Left Forearm	51-90	Male	17-Apr-2014	25.5	73	B6
TMb3wLPSPR	Spring	TMb	Four	TMb3w	Palm	Left Palm	51-90	Male	17-Apr-2014	25.5	73	B6
TMb3wRFSPR	Spring	TMb	Four	TMb3w	Forearm	Right Forearm	51-90	Male	17-Apr-2014	25.5	73	B6
TMb3wRPSPR	Spring	TMb	Four	TMb3w	Palm	Right Palm	51-90	Male	17-Apr-2014	25.5	73	B6
TMb3xFOHSPR	Spring	TMb	Four	TMb3x	Forehead	Forehead	21-50	Female	17-Apr-2014	25.5	73	B6
TMb3xLFSPR	Spring	TMb	Four	TMb3x	Forearm	Left Forearm	21-50	Female	17-Apr-2014	25.5	73	B6
TMb3xLPSPR	Spring	TMb	Four	TMb3x	Palm	Left Palm	21-50	Female	17-Apr-2014	25.5	73	B6
TMb3xRFSPR	Spring	TMb	Four	TMb3x	Forearm	Right Forearm	21-50	Female	17-Apr-2014	25.5	73	B6
TMb3xRPSPR	Spring	TMb	Four	TMb3x	Palm	Right Palm	21-50	Female	17-Apr-2014	25.5	73	B6
TMb3yFOHSPR	Spring	TMb	Four	TMb3y	Forehead	Forehead	21-50	Male	17-Apr-2014	25.5	73	B6
TMb3yLFSPR	Spring	TMb	Four	TMb3y	Forearm	Left Forearm	21-50	Male	17-Apr-2014	25.5	73	B6
TMb3yLPSPR	Spring	TMb	Four	TMb3y	Palm	Left Palm	21-50	Male	17-Apr-2014	25.5	73	B6
TMb3yRFSPR	Spring	TMb	Four	TMb3y	Forearm	Right Forearm	21-50	Male	17-Apr-2014	25.5	73	B6
TMb3yRPSPR	Spring	TMb	Four	TMb3y	Palm	Right Palm	21-50	Male	17-Apr-2014	25.5	73	B6
WKS3uFOHSPR	Spring	WKS	Six	WKS3u	Forehead	Forehead	0-20	Female	19-Apr-2014	26.5	73	B6
WKS3uLFSPR	Spring	WKS	Six	WKS3u	Forearm	Left Forearm	0-20	Female	19-Apr-2014	26.5	73	B6
WKS3uLPSPR	Spring	WKS	Six	WKS3u	Palm	Left Palm	0-20	Female	19-Apr-2014	26.5	73	B6
WKS3uRFSPR	Spring	WKS	Six	WKS3u	Forearm	Right Forearm	0-20	Female	19-Apr-2014	26.5	73	B6
WKS3uRPSPR	Spring	WKS	Six	WKS3u	Palm	Right Palm	0-20	Female	19-Apr-2014	26.5	73	B6
WKS3vFOHSPR	Spring	WKS	Six	WKS3v	Forehead	Forehead	0-20	Female	19-Apr-2014	26.5	73	B6
WKS3vLFSPR	Spring	WKS	Six	WKS3v	Forearm	Left Forearm	0-20	Female	19-Apr-2014	26.5	73	B6
WKS3vLPSPR	Spring	WKS	Six	WKS3v	Palm	Left Palm	0-20	Female	19-Apr-2014	26.5	73	B6
WKS3vRFSPR	Spring	WKS	Six	WKS3v	Forearm	Right Forearm	0-20	Female	19-Apr-2014	26.5	73	B6
WKS3vRPSPR	Spring	WKS	Six	WKS3v	Palm	Right Palm	0-20	Female	19-Apr-2014	26.5	73	B6
WKS3wFOHSPR	Spring	WKS	Six	WKS3w	Forehead	Forehead	0-20	Female	19-Apr-2014	26.5	73	B6
WKS3wLFSPR	Spring	WKS	Six	WKS3w	Forearm	Left Forearm	0-20	Female	19-Apr-2014	26.5	73	B6
WKS3wLPSPR	Spring	WKS	Six	WKS3w	Palm	Left Palm	0-20	Female	19-Apr-2014	26.5	73	B6
WKS3wRFSPR	Spring	WKS	Six	WKS3w	Forearm	Right Forearm	0-20	Female	19-Apr-2014	26.5	73	B6
WKS3wRPSPR	Spring	WKS	Six	WKS3w	Palm	Right Palm	0-20	Female	19-Apr-2014	26.5	73	B6
WKS3xFOHSPR	Spring	WKS	Six	WKS3x	Forehead	Forehead	21-50	Female	19-Apr-2014	26.5	73	B6
WKS3xLFSPR	Spring	WKS	Six	WKS3x	Forearm	Left Forearm	21-50	Female	19-Apr-2014	26.5	73	B6
WKS3xLPSPR	Spring	WKS	Six	WKS3x	Palm	Left Palm	21-50	Female	19-Apr-2014	26.5	73	B6
WKS3xRFSPR	Spring	WKS	Six	WKS3x	Forearm	Right Forearm	21-50	Female	19-Apr-2014	26.5	73	B6
WKS3xRPSPR	Spring	WKS	Six	WKS3x	Palm	Right Palm	21-50	Female	19-Apr-2014	26.5	73	B6
WKS3yFOHSPR	Spring	WKS	Six	WKS3y	Forehead	Forehead	21-50	Female	19-Apr-2014	26.5	73	B6
WKS3yLFSPR	Spring	WKS	Six	WKS3y	Forearm	Left Forearm	21-50	Female	19-Apr-2014	26.5	73	B6
WKS3yLPSPR	Spring	WKS	Six	WKS3y	Palm	Left Palm	21-50	Female	19-Apr-2014	26.5	73	B6
WKS3yRFSPR	Spring	WKS	Six	WKS3y	Forearm	Right Forearm	21-50	Female	19-Apr-2014	26.5	73	B6
WKS3yRPSPR	Spring	WKS	Six	WKS3y	Palm	Right Palm	21-50	Female	19-Apr-2014	26.5	73	B6
ADMa3zFOHAUT	Autumn	ADMa	One	ADMa3z	Forehead	Forehead	21-50	Male	4-Dec-2014	14.5	61	B9
ADMa3zLFAUT	Autumn	ADMa	One	ADMa3z	Forearm	Left Forearm	21-50	Male	4-Dec-2014	14.5	61	B9
ADMa3zLPAUT	Autumn	ADMa	One	ADMa3z	Palm	Left Palm	21-50	Male	4-Dec-2014	14.5	61	B9
ADMa3zRFAUT	Autumn	ADMa	One	ADMa3z	Forearm	Right Forearm	21-50	Male	4-Dec-2014	14.5	61	B9
ADMa3zRPAUT	Autumn	ADMa	One	ADMa3z	Palm	Right Palm	21-50	Male	4-Dec-2014	14.5	61	B9
FH3zFOHAUT	Autumn	FH	Two	FH3z	Forehead	Forehead	51-90	Female	17-Dec-2014	15	17	B9
FH3zLFAUT	Autumn	FH	Two	FH3z	Forearm	Left Forearm	51-90	Female	17-Dec-2014	15	17	B9
FH3zLPAUT	Autumn	FH	Two	FH3z	Palm	Left Palm	51-90	Female	17-Dec-2014	15	17	B9
FH3zRFAUT	Autumn	FH	Two	FH3z	Forearm	Right Forearm	51-90	Female	17-Dec-2014	15	17	B9
FH3zRPAUT	Autumn	FH	Two	FH3z	Palm	Right Palm	51-90	Female	17-Dec-2014	15	17	B9
HFC3zFOHAUT	Autumn	HFC	One	HFC3z	Forehead	Forehead	21-50	Female	8-Dec-2014	19	71	B10
HFC3zLFAUT	Autumn	HFC	One	HFC3z	Forearm	Left Forearm	21-50	Female	8-Dec-2014	19	71	B10
HFC3zLPAUT	Autumn	HFC	One	HFC3z	Palm	Left Palm	21-50	Female	8-Dec-2014	19	71	B10
HFC3zRFAUT	Autumn	HFC	One	HFC3z	Forearm	Right Forearm	21-50	Female	8-Dec-2014	19	71	B10
HFC3zRPAUT	Autumn	HFC	One	HFC3z	Palm	Right Palm	21-50	Female	8-Dec-2014	19	71	B10
HHa3zFOHAUT	Autumn	HHa	One	HHa3z	Forehead	Forehead	21-50	Female	27-Nov-2014	23.5	78	B9
HHa3zLFAUT	Autumn	HHa	One	HHa3z	Forearm	Left Forearm	21-50	Female	27-Nov-2014	23.5	78	B9
HHa3zLPAUT	Autumn	HHa	One	HHa3z	Palm	Left Palm	21-50	Female	27-Nov-2014	23.5	78	B9
HHa3zRFAUT	Autumn	HHa	One	HHa3z	Forearm	Right Forearm	21-50	Female	27-Nov-2014	23.5	78	B9
HHa3zRPAUT	Autumn	HHa	One	HHa3z	Palm	Right Palm	21-50	Female	27-Nov-2014	23.5	78	B9
MOS3wFOHAUT	Autumn	MOS	Four	MOS3w	Forehead	Forehead	21-50	Female	19-Dec-2014	12	78	B10
MOS3wLFAUT	Autumn	MOS	Four	MOS3w	Forearm	Left Forearm	21-50	Female	19-Dec-2014	12	78	B10
MOS3wLPAUT	Autumn	MOS	Four	MOS3w	Palm	Left Palm	21-50	Female	19-Dec-2014	12	78	B10
MOS3wRFAUT	Autumn	MOS	Four	MOS3w	Forearm	Right Forearm	21-50	Female	19-Dec-2014	12	78	B10
MOS3wRPAUT	Autumn	MOS	Four	MOS3w	Palm	Right Palm	21-50	Female	19-Dec-2014	12	78	B10
MOS3xFOHAUT	Autumn	MOS	Four	MOS3x	Forehead	Forehead	51-90	Male	19-Dec-2014	12	78	B10
MOS3xLFAUT	Autumn	MOS	Four	MOS3x	Forearm	Left Forearm	51-90	Male	19-Dec-2014	12	78	B10
MOS3xLPAUT	Autumn	MOS	Four	MOS3x	Palm	Left Palm	51-90	Male	19-Dec-2014	12	78	B10
MOS3xRFAUT	Autumn	MOS	Four	MOS3x	Forearm	Right Forearm	51-90	Male	19-Dec-2014	12	78	B10
MOS3xRPAUT	Autumn	MOS	Four	MOS3x	Palm	Right Palm	51-90	Male	19-Dec-2014	12	78	B10
MOS3yFOHAUT	Autumn	MOS	Four	MOS3y	Forehead	Forehead	21-50	Female	19-Dec-2014	12	78	B10
MOS3yLFAUT	Autumn	MOS	Four	MOS3y	Forearm	Left Forearm	21-50	Female	19-Dec-2014	12	78	B10
MOS3yLPAUT	Autumn	MOS	Four	MOS3y	Palm	Left Palm	21-50	Female	19-Dec-2014	12	78	B10
MOS3yRFAUT	Autumn	MOS	Four	MOS3y	Forearm	Right Forearm	21-50	Female	19-Dec-2014	12	78	B10
MOS3yRPAUT	Autumn	MOS	Four	MOS3y	Palm	Right Palm	21-50	Female	19-Dec-2014	12	78	B10
QB3yFOHAUT	Autumn	QB	Three	QB3y	Forehead	Forehead	51-90	Female	26-Nov-2014	23.5	73	B10
QB3yLFAUT	Autumn	QB	Three	QB3y	Forearm	Left Forearm	51-90	Female	26-Nov-2014	23.5	73	B10
QB3yLPAUT	Autumn	QB	Three	QB3y	Palm	Left Palm	51-90	Female	26-Nov-2014	23.5	73	B10
QB3yRFAUT	Autumn	QB	Three	QB3y	Forearm	Right Forearm	51-90	Female	26-Nov-2014	23.5	73	B10
QB3yRPAUT	Autumn	QB	Three	QB3y	Palm	Right Palm	51-90	Female	26-Nov-2014	23.5	73	B10
QB3zFOHAUT	Autumn	QB	Three	QB3z	Forehead	Forehead	51-90	Male	26-Nov-2014	23.5	73	B10
QB3zLFAUT	Autumn	QB	Three	QB3z	Forearm	Left Forearm	51-90	Male	26-Nov-2014	23.5	73	B10
QB3zLPAUT	Autumn	QB	Three	QB3z	Palm	Left Palm	51-90	Male	26-Nov-2014	23.5	73	B10
QB3zRFAUT	Autumn	QB	Three	QB3z	Forearm	Right Forearm	51-90	Male	26-Nov-2014	23.5	73	B10
QB3zRPAUT	Autumn	QB	Three	QB3z	Palm	Right Palm	51-90	Male	26-Nov-2014	23.5	73	B10
STW3xFOHAUT	Autumn	STW	Three	STW3x	Forehead	Forehead	21-50	Female	11-Dec-2014	18.5	54	B9
STW3xLFAUT	Autumn	STW	Three	STW3x	Forearm	Left Forearm	21-50	Female	11-Dec-2014	18.5	54	B9
STW3xLPAUT	Autumn	STW	Three	STW3x	Palm	Left Palm	21-50	Female	11-Dec-2014	18.5	54	B9
STW3xRFAUT	Autumn	STW	Three	STW3x	Forearm	Right Forearm	21-50	Female	11-Dec-2014	18.5	54	B9
STW3xRPAUT	Autumn	STW	Three	STW3x	Palm	Right Palm	21-50	Female	11-Dec-2014	18.5	54	B9
STW3yFOHAUT	Autumn	STW	Three	STW3y	Forehead	Forehead	51-90	Female	11-Dec-2014	18.5	54	B9
STW3yLFAUT	Autumn	STW	Three	STW3y	Forearm	Left Forearm	51-90	Female	11-Dec-2014	18.5	54	B9
STW3yLPAUT	Autumn	STW	Three	STW3y	Palm	Left Palm	51-90	Female	11-Dec-2014	18.5	54	B9
STW3yRFAUT	Autumn	STW	Three	STW3y	Forearm	Right Forearm	51-90	Female	11-Dec-2014	18.5	54	B9
STW3yRPAUT	Autumn	STW	Three	STW3y	Palm	Right Palm	51-90	Female	11-Dec-2014	18.5	54	B9
SW3yFOHAUT	Autumn	SW	Two	SW3y	Forehead	Forehead	21-50	Female	9-Dec-2014	20.5	67	B9
SW3yLFAUT	Autumn	SW	Two	SW3y	Forearm	Left Forearm	21-50	Female	9-Dec-2014	20.5	67	B9
SW3yLPAUT	Autumn	SW	Two	SW3y	Palm	Left Palm	21-50	Female	9-Dec-2014	20.5	67	B9
SW3yRFAUT	Autumn	SW	Two	SW3y	Forearm	Right Forearm	21-50	Female	9-Dec-2014	20.5	67	B9
SW3yRPAUT	Autumn	SW	Two	SW3y	Palm	Right Palm	21-50	Female	9-Dec-2014	20.5	67	B9
SW3zFOHAUT	Autumn	SW	Two	SW3z	Forehead	Forehead	21-50	Male	9-Dec-2014	20.5	67	B9
SW3zLFAUT	Autumn	SW	Two	SW3z	Forearm	Left Forearm	21-50	Male	9-Dec-2014	20.5	67	B9
SW3zLPAUT	Autumn	SW	Two	SW3z	Palm	Left Palm	21-50	Male	9-Dec-2014	20.5	67	B9
SW3zRFAUT	Autumn	SW	Two	SW3z	Forearm	Right Forearm	21-50	Male	9-Dec-2014	20.5	67	B9
SW3zRPAUT	Autumn	SW	Two	SW3z	Palm	Right Palm	21-50	Male	9-Dec-2014	20.5	67	B9
TK3xFOHAUT	Autumn	TK	Three	TK3x	Forehead	Forehead	0-20	Female	18-Dec-2014	14.5	44	B10
TK3xLFAUT	Autumn	TK	Three	TK3x	Forearm	Left Forearm	0-20	Female	18-Dec-2014	14.5	44	B10
TK3xLPAUT	Autumn	TK	Three	TK3x	Palm	Left Palm	0-20	Female	18-Dec-2014	14.5	44	B10
TK3xRFAUT	Autumn	TK	Three	TK3x	Forearm	Right Forearm	0-20	Female	18-Dec-2014	14.5	44	B10
TK3xRPAUT	Autumn	TK	Three	TK3x	Palm	Right Palm	0-20	Female	18-Dec-2014	14.5	44	B10
TK3yFOHAUT	Autumn	TK	Three	TK3y	Forehead	Forehead	51-90	Female	18-Dec-2014	14.5	44	B10
TK3yLFAUT	Autumn	TK	Three	TK3y	Forearm	Left Forearm	51-90	Female	18-Dec-2014	14.5	44	B10
TK3yLPAUT	Autumn	TK	Three	TK3y	Palm	Left Palm	51-90	Female	18-Dec-2014	14.5	44	B10
TK3yRFAUT	Autumn	TK	Three	TK3y	Forearm	Right Forearm	51-90	Female	18-Dec-2014	14.5	44	B10
TK3yRPAUT	Autumn	TK	Three	TK3y	Palm	Right Palm	51-90	Female	18-Dec-2014	14.5	44	B10
TK3zFOHAUT	Autumn	TK	Three	TK3z	Forehead	Forehead	51-90	Male	18-Dec-2014	14.5	44	B10
TK3zLFAUT	Autumn	TK	Three	TK3z	Forearm	Left Forearm	51-90	Male	18-Dec-2014	14.5	44	B10
TK3zLPAUT	Autumn	TK	Three	TK3z	Palm	Left Palm	51-90	Male	18-Dec-2014	14.5	44	B10
TK3zRFAUT	Autumn	TK	Three	TK3z	Forearm	Right Forearm	51-90	Male	18-Dec-2014	14.5	44	B10
TK3zRPAUT	Autumn	TK	Three	TK3z	Palm	Right Palm	51-90	Male	18-Dec-2014	14.5	44	B10
TMb3wFOHAUT	Autumn	TMb	Four	TMb3w	Forehead	Forehead	51-90	Male	6-Dec-2014	19.5	67	B10
TMb3wLFAUT	Autumn	TMb	Four	TMb3w	Forearm	Left Forearm	51-90	Male	6-Dec-2014	19.5	67	B10
TMb3wLPAUT	Autumn	TMb	Four	TMb3w	Palm	Left Palm	51-90	Male	6-Dec-2014	19.5	67	B10
TMb3wRFAUT	Autumn	TMb	Four	TMb3w	Forearm	Right Forearm	51-90	Male	6-Dec-2014	19.5	67	B10
TMb3wRPAUT	Autumn	TMb	Four	TMb3w	Palm	Right Palm	51-90	Male	6-Dec-2014	19.5	67	B10
TMb3xFOHAUT	Autumn	TMb	Four	TMb3x	Forehead	Forehead	21-50	Female	6-Dec-2014	19.5	67	B10
TMb3xLFAUT	Autumn	TMb	Four	TMb3x	Forearm	Left Forearm	21-50	Female	6-Dec-2014	19.5	67	B10
TMb3xLPAUT	Autumn	TMb	Four	TMb3x	Palm	Left Palm	21-50	Female	6-Dec-2014	19.5	67	B10
TMb3xRFAUT	Autumn	TMb	Four	TMb3x	Forearm	Right Forearm	21-50	Female	6-Dec-2014	19.5	67	B10
TMb3xRPAUT	Autumn	TMb	Four	TMb3x	Palm	Right Palm	21-50	Female	6-Dec-2014	19.5	67	B10
TMb3yFOHAUT	Autumn	TMb	Four	TMb3y	Forehead	Forehead	21-50	Male	6-Dec-2014	19.5	67	B10
TMb3yLFAUT	Autumn	TMb	Four	TMb3y	Forearm	Left Forearm	21-50	Male	6-Dec-2014	19.5	67	B10
TMb3yLPAUT	Autumn	TMb	Four	TMb3y	Palm	Left Palm	21-50	Male	6-Dec-2014	19.5	67	B10
TMb3yRFAUT	Autumn	TMb	Four	TMb3y	Forearm	Right Forearm	21-50	Male	6-Dec-2014	19.5	67	B10
TMb3yRPAUT	Autumn	TMb	Four	TMb3y	Palm	Right Palm	21-50	Male	6-Dec-2014	19.5	67	B10
WKS3uFOHAUT	Autumn	WKS	Six	WKS3u	Forehead	Forehead	0-20	Female	29-Nov-2014	24.5	86	B10
WKS3uLFAUT	Autumn	WKS	Six	WKS3u	Forearm	Left Forearm	0-20	Female	29-Nov-2014	24.5	86	B10
WKS3uLPAUT	Autumn	WKS	Six	WKS3u	Palm	Left Palm	0-20	Female	29-Nov-2014	24.5	86	B10
WKS3uRFAUT	Autumn	WKS	Six	WKS3u	Forearm	Right Forearm	0-20	Female	29-Nov-2014	24.5	86	B10
WKS3uRPAUT	Autumn	WKS	Six	WKS3u	Palm	Right Palm	0-20	Female	29-Nov-2014	24.5	86	B10
WKS3vFOHAUT	Autumn	WKS	Six	WKS3v	Forehead	Forehead	0-20	Female	29-Nov-2014	24.5	86	B10
WKS3vLFAUT	Autumn	WKS	Six	WKS3v	Forearm	Left Forearm	0-20	Female	29-Nov-2014	24.5	86	B10
WKS3vLPAUT	Autumn	WKS	Six	WKS3v	Palm	Left Palm	0-20	Female	29-Nov-2014	24.5	86	B10
WKS3vRFAUT	Autumn	WKS	Six	WKS3v	Forearm	Right Forearm	0-20	Female	29-Nov-2014	24.5	86	B10
WKS3vRPAUT	Autumn	WKS	Six	WKS3v	Palm	Right Palm	0-20	Female	29-Nov-2014	24.5	86	B10
WKS3wFOHAUT	Autumn	WKS	Six	WKS3w	Forehead	Forehead	0-20	Female	29-Nov-2014	24.5	86	B10
WKS3wLFAUT	Autumn	WKS	Six	WKS3w	Forearm	Left Forearm	0-20	Female	29-Nov-2014	24.5	86	B10
WKS3wLPAUT	Autumn	WKS	Six	WKS3w	Palm	Left Palm	0-20	Female	29-Nov-2014	24.5	86	B10
WKS3wRFAUT	Autumn	WKS	Six	WKS3w	Forearm	Right Forearm	0-20	Female	29-Nov-2014	24.5	86	B10
WKS3wRPAUT	Autumn	WKS	Six	WKS3w	Palm	Right Palm	0-20	Female	29-Nov-2014	24.5	86	B10
WKS3xFOHAUT	Autumn	WKS	Six	WKS3x	Forehead	Forehead	21-50	Female	29-Nov-2014	24.5	86	B10
WKS3xLFAUT	Autumn	WKS	Six	WKS3x	Forearm	Left Forearm	21-50	Female	29-Nov-2014	24.5	86	B10
WKS3xLPAUT	Autumn	WKS	Six	WKS3x	Palm	Left Palm	21-50	Female	29-Nov-2014	24.5	86	B10
WKS3xRFAUT	Autumn	WKS	Six	WKS3x	Forearm	Right Forearm	21-50	Female	29-Nov-2014	24.5	86	B10
WKS3xRPAUT	Autumn	WKS	Six	WKS3x	Palm	Right Palm	21-50	Female	29-Nov-2014	24.5	86	B10
WKS3yFOHAUT	Autumn	WKS	Six	WKS3y	Forehead	Forehead	21-50	Female	29-Nov-2014	24.5	86	B10
WKS3yLFAUT	Autumn	WKS	Six	WKS3y	Forearm	Left Forearm	21-50	Female	29-Nov-2014	24.5	86	B10
WKS3yLPAUT	Autumn	WKS	Six	WKS3y	Palm	Left Palm	21-50	Female	29-Nov-2014	24.5	86	B10
WKS3yRFAUT	Autumn	WKS	Six	WKS3y	Forearm	Right Forearm	21-50	Female	29-Nov-2014	24.5	86	B10
WKS3yRPAUT	Autumn	WKS	Six	WKS3y	Palm	Right Palm	21-50	Female	29-Nov-2014	24.5	86	B10
a Measurements based on average of high and low temperatures between the hours of 18:00 to 00:00 for that day as released by the Hong Kong Observatory (http://www.hko.gov.hk/).
b Based on data released by the Hong Kong Observatory (http://www.hko.gov.hk/).
